# Supplementary material for: Structural details of a Class B GPCR-arrestin complex revealed by genetically encoded crosslinkers in living cells
Source: Nat Commun. 2023 Mar 1;14:1151. doi: 10.1038/s41467-023-36797-2 (PMC9977954; doi:10.1038/s41467-023-36797-2)
Supplement: Supplementary file 4 — Supplementary Data 1 [file 41467_2023_36797_MOESM4_ESM.xlsx]

## Sheet: Sheet1
PTH1R	arr2		Relative intensity	SD	S-N ratio p-value
Variant	Region	Variant
wt	β-strand I	R7	0.05	0.03	0.0291
wt	β-strand I	P14	0.21	0.05	0.00285
C397S	β-strand I	P14	0.25	0.07	0.00415
wt	β-strand I	N15-C150S	0.26	0.06	0.00225
C397S	β-strand I	K17-C150S	0.16	0.06	0.01
wt	β-strand II-IV	K24	0.28	0.08	0.00538
wt	β-strand II-IV	P36	0.14	0.04	0.0057
C397S	β-strand IV-V	R51-C150S	0.06	0.03	0.025
wt	finger loop	Y63	0.18	0.1	0.0252
wt	finger loop	R65	0.2	0.06	0.00654
C217S	finger loop	E66	0.04	0.03	0.0449
wt	finger loop	D67	0.21	0.09	0.0128
wt	finger loop	V70	0.12	0.03	0.00318
wt	finger loop	L71	0.15	0.05	0.00682
C397S	β-strand VI	F75	0.14	0.05	0.00761
C397S	β-strand VI	D78	0.13	0.07	0.0272
C397S	β-strand VI	V81	0.06	0.01	0.00164
wt	α-helix I	P96	0.09	0.04	0.0121
wt	α-helix I	R99	0.06	0.02	0.00882
wt	α-helix I	R103	0.16	0.02	0.000646
wt	α-helix I	K107	0.18	0.04	0.0018
C217S	middle loop	T136	0.11	0.1	0.0722
C397S	β-strand IX	K147	0.01	0.01	0.0347
C397S	β-strand IX	C150	0.04	0.02	0.0182
C397S	160-loop	E155	0.15	0.05	0.00731
C397S	160-loop	E156	0.14	0.02	0.00741
C397S	160-loop	K157	0.3	0.07	0.00292
C397S	160-loop	H159	0.23	0.03	0.000545
wt	160-loop	K160	0.33	0.1	0.00461
C397S	160-loop	K160	0.24	0.08	0.00685
C397S	160-loop	N163-C150S	0.09	0.03	0.00711
C397S	160-loop	R165-C150S	0.15	0.04	0.00424
wt	C-loop	A247	0.19	0.05	0.00477
wt	C-loop	Y249	0.24	0.07	0.00406
wt	gate loop	K294	0.18	0.05	0.00439
C397S	back loop	R312	0.12	0.02	0.000981
C397S	back loop	E313	0.19	0.07	0.0092
C397S	back loop	L315	0.09	0.04	0.0102
wt	C-tail	K355	0.17	0.09	0.0242
