# Supplementary material for: Structural details of a Class B GPCR-arrestin complex revealed by genetically encoded crosslinkers in living cells
Source: Nat Commun. 2023 Mar 1;14:1151. doi: 10.1038/s41467-023-36797-2 (PMC9977954; doi:10.1038/s41467-023-36797-2)
Supplement: Supplementary file 5 — Supplementary Data 2 [file 41467_2023_36797_MOESM5_ESM.xlsx]

## Sheet: Sheet1
PTH1R		arr2		Relative intensity	SD	S-N ratio	Welch test
Region	Position	Region	Position			p-value	p-value
ICL1	C217	middle loop	T136	0.6	0.16	0.00341	0.00599
ICL2	A313	C-loop	Y249	0.57	0.18	0.00569	0.0104
ICL2	F314	C-loop	Y249	0.54	0.21	0.0105	0.0197
ICL3	E391	β-strand VI	F75	0.43	0.02	0.000694	0.000224
ICL3	E391	β-strand VI	D78	0.46	0.02	0.000464	0.00012
ICL3	E391	β-strand VI	V81	0.37	0.04	0.0023	0.00591
ICL3	E391	160-loop	K157	0.51	0.07	0.0053	0.00834
ICL3	E391	back loop	E313	0.38	0.02	0.000776	0.000362
ICL3	E391	back loop	L315	0.58	0.09	0.00609	0.00833
ICL3	T392	β-strand VI	F75	0.46	0.03	0.00145	0.00287
ICL3	T392	β-strand VI	D78	0.54	0.1	0.00906	0.0131
ICL3	T392	β-strand VI	V81	0.37	0.04	0.00227	0.0059
ICL3	T392	160-loop	K157	0.6	0.07	0.00315	0.00432
ICL3	T392	back loop	L315	0.41	0.06	0.00542	0.0109
ICL3	N393	β-strand VI	F75	0.35	0.01	0.000412	1.01e-05
ICL3	N393	β-strand VI	D78	0.52	0.03	0.000696	0.00127
ICL3	N393	β-strand VI	V81	0.41	0.03	0.00175	0.00392
ICL3	N393	β-strand IX	K147	0.38	0.04	0.00351	0.00854
ICL3	N393	160-loop	K157	0.55	0.12	0.011	0.0157
ICL3	A394	β-strand VI	D78	0.63	0.03	0.000649	0.000955
ICL3	A394	β-strand VI	V81	0.48	0.01	0.00012	4.23e-09
ICL3	A394	β-strand IX	K147	0.35	0.08	0.0138	0.0337
ICL3	A394	back loop	L315	0.3	0.05	0.00747	0.0287
ICL3	G395	β-strand VI	F75	0.37	0.08	0.0102	0.0232
ICL3	G395	β-strand VI	D78	0.67	0.03	0.000551	0.000786
ICL3	G395	β-strand VI	V81	0.48	0.08	0.00723	0.012
ICL3	R396	β-strand VI	F75	0.3	0.06	0.0109	0.0375
ICL3	R396	β-strand VI	D78	0.67	0.06	0.00194	0.00246
ICL3	R396	β-strand VI	V81	0.3	0.06	0.00997	0.0365
ICL3	R396	β-strand IX	K147	0.25	0.02	0.0019	0.00681
ICL3	R396	160-loop	K157	0.67	0.12	0.00835	0.0102
ICL3	C397	β-strand VI	F75	0.36	0.03	0.00229	0.0065
ICL3	C397	β-strand VI	D78	0.55	0.05	0.00232	0.00347
ICL3	C397	160-loop	K157	0.68	0.08	0.00345	0.00425
ICL3	D398	β-strand VI	F75	0.49	0.04	0.00129	0.00234
ICL3	D398	β-strand VI	D78	0.57	0.09	0.00577	0.0081
ICL3	D398	β-strand VI	V81	0.33	0.03	0.00238	0.00809
ICL3	D398	160-loop	K157	0.69	0.08	0.0036	0.00439
ICL3	T399	β-strand VI	F75	0.28	0.03	0.00211	0.00387
ICL3	T399	160-loop	K157	0.55	0.1	0.00778	0.0111
ICL3	R400	β-strand VI	F75	0.36	0.02	0.000638	6.88e-05
ICL3	R400	160-loop	K157	0.52	0.15	0.0194	0.0283
ICL3	Q401	β-strand VI	F75	0.28	0.04	0.00452	0.0219
ICL3	Q401	160-loop	K157	0.66	0.02	0.000217	1.83e-06
TM7-H8 hinge	C460	finger loop	D67	0.24	0.02	0.00166	0.00747
TM7-H8 hinge	N463	finger loop	D67	0.36	0.05	0.0047	0.012
TM7-H8 hinge	N463	finger loop	V70	0.4	0.11	0.00367	0.0118
TM7-H8 hinge	N463	finger loop	L71	0.31	0.11	0.00838	0.0439
helix VIII	A468	160-loop	K157	0.48	0.11	0.0118	0.019
helix VIII	L479	160-loop	K157	0.2	0.01	0.00112	0.0345
C-terminus	A487	β-strand I	N15	0.33	0.09	0.0169	0.0454
C-terminus	A487	160-loop	K157	0.38	0.06	0.00562	0.0127
C-terminus	A487	160-loop	H159	0.55	0.07	0.00395	0.00578
C-terminus	R488	β-strand I	P14	0.47	0.11	0.013	0.0216
C-terminus	R488	β-strand I	N15	0.5	0.14	0.0198	0.0302
C-terminus	R488	160-loop	K157	0.47	0.12	0.0157	0.0259
C-terminus	R488	160-loop	H159	0.58	0.02	0.0002	2.43e-06
C-terminus	S489	β-strand I	P14	0.42	0.08	0.00915	0.0176
C-terminus	S489	160-loop	K157	0.4	0.09	0.0126	0.0258
C-terminus	S489	160-loop	H159	0.47	0.1	0.0101	0.017
C-terminus	G490	160-loop	K157	0.39	0.04	0.00244	0.00577
C-terminus	S491	β-strand I	P14	0.55	0.09	0.00703	0.01
C-terminus	S491	β-strand I	K17	0.37	0.04	0.0034	0.00874
C-terminus	S491	160-loop	K160	0.35	0.09	0.0147	0.0358
C-terminus	S492	β-strand I	P14	0.51	0.13	0.015	0.0223
C-terminus	S492	160-loop	K157	0.44	0.06	0.00527	0.00978
C-terminus	S492	160-loop	H159	0.44	0.1	0.0126	0.0226
C-terminus	S492	160-loop	K160	0.4	0.11	0.0174	0.034
C-terminus	S492	160-loop	N163	0.25	0.05	0.00799	0.05
C-terminus	S493	β-strand I	P14	0.51	0.13	0.0152	0.0229
C-terminus	S493	β-strand I	N15	0.57	0.14	0.0143	0.0193
C-terminus	S493	160-loop	K157	0.44	0.04	0.00249	0.00491
C-terminus	S493	160-loop	H159	0.32	0.08	0.0146	0.043
C-terminus	S493	160-loop	K160	0.36	0.1	0.0189	0.0431
C-terminus	Y494	β-strand I	P14	0.67	0.08	0.00338	0.00419
C-terminus	Y494	β-strand I	N15	0.73	0.16	0.0116	0.0133
C-terminus	Y494	160-loop	K157	0.46	0.09	0.00849	0.0146
C-terminus	Y494	160-loop	K160	0.35	0.12	0.00203	0.0151
C-terminus	S495	β-strand I	P14	0.69	0.04	0.000976	0.00127
C-terminus	S495	160-loop	K157	0.42	0.1	0.0127	0.0242
C-terminus	S495	160-loop	K160	0.39	0.2	0.00946	0.0385
C-terminus	Y496	β-strand I	P14	0.63	0.15	0.0137	0.0173
C-terminus	Y496	β-strand I	N15	0.67	0.19	0.0184	0.022
C-terminus	Y496	160-loop	K157	0.46	0.1	0.0111	0.0187
C-terminus	Y496	160-loop	K160	0.53	0.11	0.000369	0.00112
C-terminus	G497	β-strand I	P14	0.66	0.15	0.0127	0.0156
C-terminus	G497	β-strand I	N15	0.77	0.11	0.00535	0.006
C-terminus	G497	160-loop	K160	0.53	0.26	0.00793	0.0196
C-terminus	P498	160-loop	K160	0.65	0.15	0.0126	0.0155
C-terminus	M499	160-loop	K160	0.7	0.05	0.00134	0.00168
C-terminus	V500	160-loop	K160	0.69	0.08	0.0035	0.00423
C-terminus	S501	160-loop	K160	0.74	0.1	0.00495	0.00571
C-terminus	T503	160-loop	K160	0.51	0.06	0.00363	0.0058
C-terminus	T503	gate loop	K294	0.43	0.11	0.00307	0.00869
C-terminus	T506	α-helix I	R103	0.51	0.07	0.00453	0.00702
C-terminus	N507	α-helix I	R103	0.35	0.1	0.0181	0.0447
C-terminus	V508	α-helix I	R103	0.63	0.12	0.00935	0.0119
C-terminus	G509	α-helix I	K107	0.71	0.05	0.00104	0.00131
C-terminus	P510	α-helix I	R99	0.77	0.13	0.00672	0.00752
C-terminus	P510	α-helix I	R103	0.65	0.16	0.0146	0.018
C-terminus	P510	α-helix I	K107	0.76	0.08	0.0029	0.00333
C-terminus	R511	α-helix I	R99	0.73	0.07	0.0026	0.00306
C-terminus	R511	α-helix I	R103	0.69	0.1	0.00555	0.00669
C-terminus	R511	α-helix I	K107	0.68	0.03	0.000536	0.000753
C-terminus	V512	α-helix I	R99	0.65	0.12	0.00806	0.01
C-terminus	V512	α-helix I	R103	0.68	0.09	0.0047	0.00574
C-terminus	V512	α-helix I	K107	0.65	0.04	0.000856	0.00119
C-terminus	G513	α-helix I	R99	0.63	0.07	0.00347	0.00452
C-terminus	G513	α-helix I	R103	0.61	0.06	0.00269	0.00365
C-terminus	G513	α-helix I	K107	0.65	0.08	0.00392	0.00498
C-terminus	L514	α-helix I	R99	0.6	0.16	0.0167	0.0216
C-terminus	L514	α-helix I	R103	0.63	0.04	0.000972	0.00136
C-terminus	L514	α-helix I	K107	0.56	0.09	0.00646	0.0091
C-terminus	G515	α-helix I	K107	0.52	0.13	0.0156	0.0229
C-terminus	L516	β-strand II-IV	K24	0.58	0.2	0.00803	0.0143
C-terminus	L516	β-strand II-IV	P36	0.65	0.15	0.0123	0.0151
C-terminus	L516	α-helix I	R99	0.81	0.06	0.0013	0.00147
C-terminus	L516	α-helix I	R103	0.75	0.06	0.00165	0.00194
C-terminus	P517	β-strand II-IV	K24	0.5	0.22	0.0142	0.0288
C-terminus	P517	α-helix I	R99	0.68	0.05	0.00144	0.00184
C-terminus	P517	α-helix I	R103	0.55	0.15	0.0181	0.0251
C-terminus	L518	α-helix I	R99	0.66	0.01	4.58e-05	9.66e-12
C-terminus	L518	α-helix I	R103	0.62	0.04	0.00121	0.00169
C-terminus	S519	β-strand II-IV	K24	0.77	0.03	8.52e-06	1.02e-07
C-terminus	S519	β-strand II-IV	P36	0.54	0.12	0.0115	0.0164
C-terminus	S519	α-helix I	R99	0.76	0.01	8.61e-05	2.36e-08
C-terminus	S519	α-helix I	R103	0.55	0.06	0.00292	0.0043
C-terminus	S519	C-tail	K355	0.32	0.12	0.00942	0.0457
C-terminus	P520	β-strand II-IV	K24	0.41	0.19	0.017	0.0447
C-terminus	P520	α-helix I	R99	0.64	0.09	0.0047	0.00596
C-terminus	P520	α-helix I	R103	0.58	0.03	0.000761	0.00121
C-terminus	R521	α-helix I	R99	0.45	0.13	0.0199	0.0339
C-terminus	R521	α-helix I	R103	0.51	0.14	0.017	0.0257
C-terminus	L522	α-helix I	R103	0.48	0.05	0.00254	0.00447
C-terminus	L523	α-helix I	R103	0.41	0.11	0.0182	0.0348
C-terminus	P524	α-helix I	R103	0.45	0.02	0.000482	1.85e-05
