# Supplementary material for: Structural details of a Class B GPCR-arrestin complex revealed by genetically encoded crosslinkers in living cells
Source: Nat Commun. 2023 Mar 1;14:1151. doi: 10.1038/s41467-023-36797-2 (PMC9977954; doi:10.1038/s41467-023-36797-2)
Supplement: Supplementary file 6 — Supplementary Data 3 [file 41467_2023_36797_MOESM6_ESM.csv]

	ModelName	Pth1r_1LET_Resid	Arr_1LET_Resid	PTH1R Residue Number	Pair	Crosslinking Yield	Distance in Model ($\AA$)
0	$\beta_1$-AR-arr2	A313	Y249	27-483	A313-Y249	0.572	8.5904875
1	$\beta_1$-AR-arr2	A394	D78	27-483	A394-D78	0.634	5.135844
3	$\beta_1$-AR-arr2	A394	K147	27-483	A394-K147	0.35366666666666663	6.0843034
4	$\beta_1$-AR-arr2	A394	L315	27-483	A394-L315	0.29566666666666663	14.901329
6	$\beta_1$-AR-arr2	A394	V81	27-483	A394-V81	0.48166666666666663	4.985279
7	$\beta_1$-AR-arr2	A468	K157	27-483	A468-K157	0.4793333333333334	13.635963
8	$\beta_1$-AR-arr2	A487	H159	484-504	A487-H159	0.5479999999999999	10.549635
9	$\beta_1$-AR-arr2	A487	K157	484-504	A487-K157	0.385	9.72561
11	$\beta_1$-AR-arr2	A487	N15	484-504	A487-N15	0.3323333333333333	15.475916
15	$\beta_1$-AR-arr2	C217	T136	27-483	C217-T136	0.60075	7.337956
16	$\beta_1$-AR-arr2	C397	D78	27-483	C397-D78	0.5516666666666666	8.939682
17	$\beta_1$-AR-arr2	C397	F75	27-483	C397-F75	0.35733333333333334	10.855399
19	$\beta_1$-AR-arr2	C397	K157	27-483	C397-K157	0.677	8.763535
20	$\beta_1$-AR-arr2	C460	D67	27-483	C460-D67	0.24233333333333332	17.351936
27	$\beta_1$-AR-arr2	D398	D78	27-483	D398-D78	0.5650000000000001	10.69169
28	$\beta_1$-AR-arr2	D398	F75	27-483	D398-F75	0.4876666666666667	14.979708
29	$\beta_1$-AR-arr2	D398	K157	27-483	D398-K157	0.6863333333333334	4.481239
30	$\beta_1$-AR-arr2	D398	V81	27-483	D398-V81	0.32866666666666666	11.224308
31	$\beta_1$-AR-arr2	E391	D78	27-483	E391-D78	0.461	8.261864
32	$\beta_1$-AR-arr2	E391	E313	27-483	E391-E313	0.38199999999999995	16.244263
33	$\beta_1$-AR-arr2	E391	F75	27-483	E391-F75	0.43	12.107471
34	$\beta_1$-AR-arr2	E391	K157	27-483	E391-K157	0.5053333333333333	16.281334
35	$\beta_1$-AR-arr2	E391	L315	27-483	E391-L315	0.5813333333333334	12.323092
37	$\beta_1$-AR-arr2	E391	V81	27-483	E391-V81	0.3746666666666667	11.562963
38	$\beta_1$-AR-arr2	F314	Y249	27-483	F314-Y249	0.5425	5.3419394
41	$\beta_1$-AR-arr2	G395	D78	27-483	G395-D78	0.6696666666666667	6.556366
42	$\beta_1$-AR-arr2	G395	F75	27-483	G395-F75	0.37399999999999994	10.044043
43	$\beta_1$-AR-arr2	G395	V81	27-483	G395-V81	0.47633333333333333	8.838477
47	$\beta_1$-AR-arr2	G490	K157	484-504	G490-K157	0.391	4.5723953
51	$\beta_1$-AR-arr2	G497	K160	484-504	G497-K160	0.7063333333333333	12.425375
52	$\beta_1$-AR-arr2	G497	N15	484-504	G497-N15	0.7693333333333333	7.105806
53	$\beta_1$-AR-arr2	G497	P14	484-504	G497-P14	0.6563333333333333	7.9270477
56	$\beta_1$-AR-arr2	G509	K107	505-525	G509-K107	0.7120000000000001	4.077158
57	$\beta_1$-AR-arr2	G513	K107	505-525	G513-K107	0.646	7.73446
58	$\beta_1$-AR-arr2	G513	R103	505-525	G513-R103	0.6076666666666667	7.004457
59	$\beta_1$-AR-arr2	G513	R99	505-525	G513-R99	0.63	11.362186
60	$\beta_1$-AR-arr2	G515	K107	505-525	G515-K107	0.523	9.878804
71	$\beta_1$-AR-arr2	L479	K157	27-483	L479-K157	0.19666666666666668	15.9297695
72	$\beta_1$-AR-arr2	L514	K107	505-525	L514-K107	0.5616666666666666	12.704946
73	$\beta_1$-AR-arr2	L514	R103	505-525	L514-R103	0.633	9.203867
74	$\beta_1$-AR-arr2	L514	R99	505-525	L514-R99	0.6013333333333334	10.047594
75	$\beta_1$-AR-arr2	L516	K24	505-525	L516-K24	0.5762499999999999	11.627065
76	$\beta_1$-AR-arr2	L516	P36	505-525	L516-P36	0.6523333333333333	16.217873
77	$\beta_1$-AR-arr2	L516	R103	505-525	L516-R103	0.75	10.035953
78	$\beta_1$-AR-arr2	L516	R99	505-525	L516-R99	0.8099999999999999	7.7502494
79	$\beta_1$-AR-arr2	L518	R103	505-525	L518-R103	0.621	11.353351
80	$\beta_1$-AR-arr2	L518	R99	505-525	L518-R99	0.6586666666666666	8.901808
81	$\beta_1$-AR-arr2	L522	R103	505-525	L522-R103	0.4749999999999999	12.978556
82	$\beta_1$-AR-arr2	L523	R103	505-525	L523-R103	0.4096666666666667	8.309004
83	$\beta_1$-AR-arr2	M499	K160	484-504	M499-K160	0.6966666666666667	11.711948
84	$\beta_1$-AR-arr2	N393	D78	27-483	N393-D78	0.5243333333333333	4.5884547
85	$\beta_1$-AR-arr2	N393	F75	27-483	N393-F75	0.3463333333333334	14.417431
86	$\beta_1$-AR-arr2	N393	K147	27-483	N393-K147	0.377	10.52705
87	$\beta_1$-AR-arr2	N393	K157	27-483	N393-K157	0.5479999999999999	12.250835
89	$\beta_1$-AR-arr2	N393	V81	27-483	N393-V81	0.414	5.1643567
90	$\beta_1$-AR-arr2	N463	D67	27-483	N463-D67	0.36199999999999993	11.100799
91	$\beta_1$-AR-arr2	N463	L71	27-483	N463-L71	0.31425	11.037611
93	$\beta_1$-AR-arr2	N463	V70	27-483	N463-V70	0.40449999999999997	6.227538
95	$\beta_1$-AR-arr2	N507	R103	505-525	N507-R103	0.347	10.963679
96	$\beta_1$-AR-arr2	P498	K160	484-504	P498-K160	0.651	7.2276454
97	$\beta_1$-AR-arr2	P510	K107	505-525	P510-K107	0.7556666666666666	6.0548706
98	$\beta_1$-AR-arr2	P510	R103	505-525	P510-R103	0.649	8.648745
99	$\beta_1$-AR-arr2	P510	R99	505-525	P510-R99	0.7673333333333333	13.985168
100	$\beta_1$-AR-arr2	P517	K24	505-525	P517-K24	0.50025	11.679746
101	$\beta_1$-AR-arr2	P517	R103	505-525	P517-R103	0.5526666666666666	11.498481
102	$\beta_1$-AR-arr2	P517	R99	505-525	P517-R99	0.6773333333333333	6.7020016
103	$\beta_1$-AR-arr2	P520	K24	505-525	P520-K24	0.41074999999999995	10.9920025
104	$\beta_1$-AR-arr2	P520	R103	505-525	P520-R103	0.5793333333333334	12.000994
105	$\beta_1$-AR-arr2	P520	R99	505-525	P520-R99	0.6433333333333333	7.060147
106	$\beta_1$-AR-arr2	P524	R103	505-525	P524-R103	0.4463333333333333	11.9955845
108	$\beta_1$-AR-arr2	Q401	F75	27-483	Q401-F75	0.2796666666666667	13.816698
110	$\beta_1$-AR-arr2	Q401	K157	27-483	Q401-K157	0.6589999999999999	6.8455844
118	$\beta_1$-AR-arr2	R396	D78	27-483	R396-D78	0.669	9.528049
119	$\beta_1$-AR-arr2	R396	F75	27-483	R396-F75	0.3026666666666667	8.013736
120	$\beta_1$-AR-arr2	R396	K147	27-483	R396-K147	0.25	11.277622
121	$\beta_1$-AR-arr2	R396	K157	27-483	R396-K157	0.6666666666666666	8.516089
122	$\beta_1$-AR-arr2	R396	V81	27-483	R396-V81	0.297	12.566762
123	$\beta_1$-AR-arr2	R400	F75	27-483	R400-F75	0.35933333333333334	18.564392
125	$\beta_1$-AR-arr2	R400	K157	27-483	R400-K157	0.5216666666666666	10.016283
128	$\beta_1$-AR-arr2	R488	H159	484-504	R488-H159	0.5783333333333333	5.7175736
129	$\beta_1$-AR-arr2	R488	K157	484-504	R488-K157	0.4663333333333333	8.189959
131	$\beta_1$-AR-arr2	R488	N15	484-504	R488-N15	0.4976666666666667	11.627455
132	$\beta_1$-AR-arr2	R488	P14	484-504	R488-P14	0.4656666666666667	13.028598
135	$\beta_1$-AR-arr2	R511	K107	505-525	R511-K107	0.6829999999999999	9.107785
136	$\beta_1$-AR-arr2	R511	R103	505-525	R511-R103	0.6859999999999999	8.205389
137	$\beta_1$-AR-arr2	R511	R99	505-525	R511-R99	0.7303333333333333	11.57236
138	$\beta_1$-AR-arr2	R521	R103	505-525	R521-R103	0.5053333333333333	11.164192
139	$\beta_1$-AR-arr2	R521	R99	505-525	R521-R99	0.4483333333333334	4.837579
142	$\beta_1$-AR-arr2	S489	H159	484-504	S489-H159	0.4663333333333333	8.423146
143	$\beta_1$-AR-arr2	S489	K157	484-504	S489-K157	0.39599999999999996	5.1992555
144	$\beta_1$-AR-arr2	S489	P14	484-504	S489-P14	0.41933333333333334	14.332143
148	$\beta_1$-AR-arr2	S491	K160	484-504	S491-K160	0.35266666666666663	4.428708
149	$\beta_1$-AR-arr2	S491	K17	484-504	S491-K17	0.36633333333333334	13.899561
150	$\beta_1$-AR-arr2	S491	P14	484-504	S491-P14	0.5543333333333335	7.150633
154	$\beta_1$-AR-arr2	S492	H159	484-504	S492-H159	0.43733333333333335	8.495847
155	$\beta_1$-AR-arr2	S492	K157	484-504	S492-K157	0.43999999999999995	9.306687
156	$\beta_1$-AR-arr2	S492	K160	484-504	S492-K160	0.40399999999999997	8.610669
158	$\beta_1$-AR-arr2	S492	P14	484-504	S492-P14	0.5146666666666667	11.681323
161	$\beta_1$-AR-arr2	S492	S163	484-504	S492-S163	0.253	12.616484
163	$\beta_1$-AR-arr2	S493	H159	484-504	S493-H159	0.31966666666666665	4.2823024
164	$\beta_1$-AR-arr2	S493	K157	484-504	S493-K157	0.4373333333333333	9.638595
165	$\beta_1$-AR-arr2	S493	K160	484-504	S493-K160	0.3626666666666667	7.497967
166	$\beta_1$-AR-arr2	S493	N15	484-504	S493-N15	0.5743333333333333	7.640353
167	$\beta_1$-AR-arr2	S493	P14	484-504	S493-P14	0.5063333333333334	9.356019
169	$\beta_1$-AR-arr2	S495	K157	484-504	S495-K157	0.4163333333333334	14.7256365
170	$\beta_1$-AR-arr2	S495	K160	484-504	S495-K160	0.5286666666666667	10.17667
171	$\beta_1$-AR-arr2	S495	P14	484-504	S495-P14	0.6886666666666666	8.073182
173	$\beta_1$-AR-arr2	S501	K160	484-504	S501-K160	0.7353333333333333	9.487357
174	$\beta_1$-AR-arr2	S519	K24	505-525	S519-K24	0.77325	10.170176
175	$\beta_1$-AR-arr2	S519	K355	505-525	S519-K355	0.32075000000000004	12.225735
176	$\beta_1$-AR-arr2	S519	P36	505-525	S519-P36	0.5403333333333333	9.723753
177	$\beta_1$-AR-arr2	S519	R103	505-525	S519-R103	0.5519999999999999	13.899441
178	$\beta_1$-AR-arr2	S519	R99	505-525	S519-R99	0.7636666666666668	9.04445
179	$\beta_1$-AR-arr2	T392	D78	27-483	T392-D78	0.5393333333333333	5.923977
181	$\beta_1$-AR-arr2	T392	F75	27-483	T392-F75	0.455	9.3678465
182	$\beta_1$-AR-arr2	T392	K157	27-483	T392-K157	0.5963333333333334	12.543894
183	$\beta_1$-AR-arr2	T392	L315	27-483	T392-L315	0.4143333333333333	12.948576
185	$\beta_1$-AR-arr2	T392	V81	27-483	T392-V81	0.37366666666666665	9.69813
186	$\beta_1$-AR-arr2	T399	F75	27-483	T399-F75	0.2796666666666667	17.685638
188	$\beta_1$-AR-arr2	T399	K157	27-483	T399-K157	0.5476666666666666	6.0019445
190	$\beta_1$-AR-arr2	T503	K160	484-504	T503-K160	0.5066666666666666	15.453452
191	$\beta_1$-AR-arr2	T503	K294	484-504	T503-K294	0.4345	9.498869
192	$\beta_1$-AR-arr2	T506	R103	505-525	T506-R103	0.5146666666666667	12.263927
194	$\beta_1$-AR-arr2	V500	K160	484-504	V500-K160	0.694	11.736645
195	$\beta_1$-AR-arr2	V508	R103	505-525	V508-R103	0.626	11.018549
196	$\beta_1$-AR-arr2	V512	K107	505-525	V512-K107	0.6486666666666666	9.743063
197	$\beta_1$-AR-arr2	V512	R103	505-525	V512-R103	0.6763333333333333	6.5720797
198	$\beta_1$-AR-arr2	V512	R99	505-525	V512-R99	0.6503333333333333	8.763085
203	$\beta_1$-AR-arr2	Y494	K157	484-504	Y494-K157	0.4603333333333334	14.610023
204	$\beta_1$-AR-arr2	Y494	K160	484-504	Y494-K160	0.38800000000000007	12.556465
205	$\beta_1$-AR-arr2	Y494	N15	484-504	Y494-N15	0.7256666666666667	9.542591
206	$\beta_1$-AR-arr2	Y494	P14	484-504	Y494-P14	0.6723333333333333	12.500485
208	$\beta_1$-AR-arr2	Y496	K157	484-504	Y496-K157	0.46166666666666667	17.818817
209	$\beta_1$-AR-arr2	Y496	K160	484-504	Y496-K160	0.5556666666666666	11.765934
210	$\beta_1$-AR-arr2	Y496	N15	484-504	Y496-N15	0.673	3.7765436
211	$\beta_1$-AR-arr2	Y496	P14	484-504	Y496-P14	0.6316666666666667	7.232581
311	$M_2R$-arr2	A313	Y249	27-483	A313-Y249	0.572	8.828655
312	$M_2R$-arr2	A394	D78	27-483	A394-D78	0.634	9.62921
314	$M_2R$-arr2	A394	K147	27-483	A394-K147	0.35366666666666663	11.356745
315	$M_2R$-arr2	A394	L315	27-483	A394-L315	0.29566666666666663	18.021618
317	$M_2R$-arr2	A394	V81	27-483	A394-V81	0.48166666666666663	12.102571
318	$M_2R$-arr2	A468	K157	27-483	A468-K157	0.4793333333333334	13.481529
319	$M_2R$-arr2	A487	H159	484-504	A487-H159	0.5479999999999999	10.057212
320	$M_2R$-arr2	A487	K157	484-504	A487-K157	0.385	11.296671
322	$M_2R$-arr2	A487	N15	484-504	A487-N15	0.3323333333333333	14.366303
326	$M_2R$-arr2	C217	T136	27-483	C217-T136	0.60075	10.400587
327	$M_2R$-arr2	C397	D78	27-483	C397-D78	0.5516666666666666	7.9567456
328	$M_2R$-arr2	C397	F75	27-483	C397-F75	0.35733333333333334	15.41613
330	$M_2R$-arr2	C397	K157	27-483	C397-K157	0.677	11.093994
331	$M_2R$-arr2	C460	D67	27-483	C460-D67	0.24233333333333332	19.14297
338	$M_2R$-arr2	D398	D78	27-483	D398-D78	0.5650000000000001	9.743882
339	$M_2R$-arr2	D398	F75	27-483	D398-F75	0.4876666666666667	15.1964855
340	$M_2R$-arr2	D398	K157	27-483	D398-K157	0.6863333333333334	6.641352
341	$M_2R$-arr2	D398	V81	27-483	D398-V81	0.32866666666666666	9.935583
342	$M_2R$-arr2	E391	D78	27-483	E391-D78	0.461	6.977804
343	$M_2R$-arr2	E391	E313	27-483	E391-E313	0.38199999999999995	13.122076
344	$M_2R$-arr2	E391	F75	27-483	E391-F75	0.43	12.486068
345	$M_2R$-arr2	E391	K157	27-483	E391-K157	0.5053333333333333	16.49017
346	$M_2R$-arr2	E391	L315	27-483	E391-L315	0.5813333333333334	11.782602
348	$M_2R$-arr2	E391	V81	27-483	E391-V81	0.3746666666666667	9.627216
349	$M_2R$-arr2	F314	Y249	27-483	F314-Y249	0.5425	5.798555
352	$M_2R$-arr2	G395	D78	27-483	G395-D78	0.6696666666666667	10.643707
353	$M_2R$-arr2	G395	F75	27-483	G395-F75	0.37399999999999994	11.502372
354	$M_2R$-arr2	G395	V81	27-483	G395-V81	0.47633333333333333	13.057185
358	$M_2R$-arr2	G490	K157	484-504	G490-K157	0.391	4.9183807
362	$M_2R$-arr2	G497	K160	484-504	G497-K160	0.7063333333333333	11.013718
363	$M_2R$-arr2	G497	N15	484-504	G497-N15	0.7693333333333333	4.047409
364	$M_2R$-arr2	G497	P14	484-504	G497-P14	0.6563333333333333	5.466264
367	$M_2R$-arr2	G509	K107	505-525	G509-K107	0.7120000000000001	5.446982
368	$M_2R$-arr2	G513	K107	505-525	G513-K107	0.646	12.803632
369	$M_2R$-arr2	G513	R103	505-525	G513-R103	0.6076666666666667	9.983422
370	$M_2R$-arr2	G513	R99	505-525	G513-R99	0.63	11.541701
371	$M_2R$-arr2	G515	K107	505-525	G515-K107	0.523	11.31899
382	$M_2R$-arr2	L479	K157	27-483	L479-K157	0.19666666666666668	15.814793
383	$M_2R$-arr2	L514	K107	505-525	L514-K107	0.5616666666666666	13.050994
384	$M_2R$-arr2	L514	R103	505-525	L514-R103	0.633	7.7537637
385	$M_2R$-arr2	L514	R99	505-525	L514-R99	0.6013333333333334	6.432148
386	$M_2R$-arr2	L516	K24	505-525	L516-K24	0.5762499999999999	9.928507
387	$M_2R$-arr2	L516	P36	505-525	L516-P36	0.6523333333333333	13.690167
388	$M_2R$-arr2	L516	R103	505-525	L516-R103	0.75	5.6951
389	$M_2R$-arr2	L516	R99	505-525	L516-R99	0.8099999999999999	5.58416
390	$M_2R$-arr2	L518	R103	505-525	L518-R103	0.621	11.4008
391	$M_2R$-arr2	L518	R99	505-525	L518-R99	0.6586666666666666	9.388296
392	$M_2R$-arr2	L522	R103	505-525	L522-R103	0.4749999999999999	10.203748
393	$M_2R$-arr2	L523	R103	505-525	L523-R103	0.4096666666666667	12.194994
394	$M_2R$-arr2	M499	K160	484-504	M499-K160	0.6966666666666667	10.5941105
395	$M_2R$-arr2	N393	D78	27-483	N393-D78	0.5243333333333333	5.260257
396	$M_2R$-arr2	N393	F75	27-483	N393-F75	0.3463333333333334	10.917711
397	$M_2R$-arr2	N393	K147	27-483	N393-K147	0.377	8.292557
398	$M_2R$-arr2	N393	K157	27-483	N393-K157	0.5479999999999999	10.234107
400	$M_2R$-arr2	N393	V81	27-483	N393-V81	0.414	7.4854255
401	$M_2R$-arr2	N463	D67	27-483	N463-D67	0.36199999999999993	11.89661
402	$M_2R$-arr2	N463	L71	27-483	N463-L71	0.31425	8.927399
404	$M_2R$-arr2	N463	V70	27-483	N463-V70	0.40449999999999997	4.6364365
406	$M_2R$-arr2	N507	R103	505-525	N507-R103	0.347	11.3568325
407	$M_2R$-arr2	P498	K160	484-504	P498-K160	0.651	9.876599
408	$M_2R$-arr2	P510	K107	505-525	P510-K107	0.7556666666666666	7.019276
409	$M_2R$-arr2	P510	R103	505-525	P510-R103	0.649	8.94218
410	$M_2R$-arr2	P510	R99	505-525	P510-R99	0.7673333333333333	13.856026
411	$M_2R$-arr2	P517	K24	505-525	P517-K24	0.50025	5.626407
412	$M_2R$-arr2	P517	R103	505-525	P517-R103	0.5526666666666666	8.387879
413	$M_2R$-arr2	P517	R99	505-525	P517-R99	0.6773333333333333	8.369805
414	$M_2R$-arr2	P520	K24	505-525	P520-K24	0.41074999999999995	8.873627
415	$M_2R$-arr2	P520	R103	505-525	P520-R103	0.5793333333333334	8.9661045
416	$M_2R$-arr2	P520	R99	505-525	P520-R99	0.6433333333333333	5.772231
417	$M_2R$-arr2	P524	R103	505-525	P524-R103	0.4463333333333333	9.13001
419	$M_2R$-arr2	Q401	F75	27-483	Q401-F75	0.2796666666666667	13.712557
421	$M_2R$-arr2	Q401	K157	27-483	Q401-K157	0.6589999999999999	7.43463
429	$M_2R$-arr2	R396	D78	27-483	R396-D78	0.669	11.475553
430	$M_2R$-arr2	R396	F75	27-483	R396-F75	0.3026666666666667	15.3049135
431	$M_2R$-arr2	R396	K147	27-483	R396-K147	0.25	16.196804
432	$M_2R$-arr2	R396	K157	27-483	R396-K157	0.6666666666666666	12.256166
433	$M_2R$-arr2	R396	V81	27-483	R396-V81	0.297	12.813691
434	$M_2R$-arr2	R400	F75	27-483	R400-F75	0.35933333333333334	18.318676
436	$M_2R$-arr2	R400	K157	27-483	R400-K157	0.5216666666666666	9.387594
439	$M_2R$-arr2	R488	H159	484-504	R488-H159	0.5783333333333333	5.0537577
440	$M_2R$-arr2	R488	K157	484-504	R488-K157	0.4663333333333333	7.9874573
442	$M_2R$-arr2	R488	N15	484-504	R488-N15	0.4976666666666667	10.709597
443	$M_2R$-arr2	R488	P14	484-504	R488-P14	0.4656666666666667	11.464215
446	$M_2R$-arr2	R511	K107	505-525	R511-K107	0.6829999999999999	5.8989167
447	$M_2R$-arr2	R511	R103	505-525	R511-R103	0.6859999999999999	4.755947
448	$M_2R$-arr2	R511	R99	505-525	R511-R99	0.7303333333333333	9.775275
449	$M_2R$-arr2	R521	R103	505-525	R521-R103	0.5053333333333333	13.678378
450	$M_2R$-arr2	R521	R99	505-525	R521-R99	0.4483333333333334	8.251978
453	$M_2R$-arr2	S489	H159	484-504	S489-H159	0.4663333333333333	7.835078
454	$M_2R$-arr2	S489	K157	484-504	S489-K157	0.39599999999999996	7.0837574
455	$M_2R$-arr2	S489	P14	484-504	S489-P14	0.41933333333333334	14.746647
459	$M_2R$-arr2	S491	K160	484-504	S491-K160	0.35266666666666663	5.530324
460	$M_2R$-arr2	S491	K17	484-504	S491-K17	0.36633333333333334	16.94331
461	$M_2R$-arr2	S491	P14	484-504	S491-P14	0.5543333333333335	11.598036
465	$M_2R$-arr2	S492	H159	484-504	S492-H159	0.43733333333333335	8.714263
466	$M_2R$-arr2	S492	K157	484-504	S492-K157	0.43999999999999995	10.218533
467	$M_2R$-arr2	S492	K160	484-504	S492-K160	0.40399999999999997	5.996955
469	$M_2R$-arr2	S492	P14	484-504	S492-P14	0.5146666666666667	10.459583
472	$M_2R$-arr2	S492	S163	484-504	S492-S163	0.253	10.939453
474	$M_2R$-arr2	S493	H159	484-504	S493-H159	0.31966666666666665	6.3226914
475	$M_2R$-arr2	S493	K157	484-504	S493-K157	0.4373333333333333	9.120411
476	$M_2R$-arr2	S493	K160	484-504	S493-K160	0.3626666666666667	7.4729958
477	$M_2R$-arr2	S493	N15	484-504	S493-N15	0.5743333333333333	11.646438
478	$M_2R$-arr2	S493	P14	484-504	S493-P14	0.5063333333333334	9.532125
480	$M_2R$-arr2	S495	K157	484-504	S495-K157	0.4163333333333334	12.159432
481	$M_2R$-arr2	S495	K160	484-504	S495-K160	0.5286666666666667	10.246997
482	$M_2R$-arr2	S495	P14	484-504	S495-P14	0.6886666666666666	9.164452
484	$M_2R$-arr2	S501	K160	484-504	S501-K160	0.7353333333333333	6.7862325
485	$M_2R$-arr2	S519	K24	505-525	S519-K24	0.77325	10.1770735
486	$M_2R$-arr2	S519	K355	505-525	S519-K355	0.32075000000000004	11.931442
487	$M_2R$-arr2	S519	P36	505-525	S519-P36	0.5403333333333333	10.845104
488	$M_2R$-arr2	S519	R103	505-525	S519-R103	0.5519999999999999	13.519714
489	$M_2R$-arr2	S519	R99	505-525	S519-R99	0.7636666666666668	9.685733
490	$M_2R$-arr2	T392	D78	27-483	T392-D78	0.5393333333333333	6.605382
492	$M_2R$-arr2	T392	F75	27-483	T392-F75	0.455	8.635574
493	$M_2R$-arr2	T392	K157	27-483	T392-K157	0.5963333333333334	13.243457
494	$M_2R$-arr2	T392	L315	27-483	T392-L315	0.4143333333333333	13.107928
496	$M_2R$-arr2	T392	V81	27-483	T392-V81	0.37366666666666665	10.244873
497	$M_2R$-arr2	T399	F75	27-483	T399-F75	0.2796666666666667	15.023819
499	$M_2R$-arr2	T399	K157	27-483	T399-K157	0.5476666666666666	4.5258303
501	$M_2R$-arr2	T503	K160	484-504	T503-K160	0.5066666666666666	13.696586
502	$M_2R$-arr2	T503	K294	484-504	T503-K294	0.4345	9.468738
503	$M_2R$-arr2	T506	R103	505-525	T506-R103	0.5146666666666667	11.862413
505	$M_2R$-arr2	V500	K160	484-504	V500-K160	0.694	10.646826
506	$M_2R$-arr2	V508	R103	505-525	V508-R103	0.626	12.373688
507	$M_2R$-arr2	V512	K107	505-525	V512-K107	0.6486666666666666	9.680325
508	$M_2R$-arr2	V512	R103	505-525	V512-R103	0.6763333333333333	5.9326863
509	$M_2R$-arr2	V512	R99	505-525	V512-R99	0.6503333333333333	7.8935456
514	$M_2R$-arr2	Y494	K157	484-504	Y494-K157	0.4603333333333334	14.186683
515	$M_2R$-arr2	Y494	K160	484-504	Y494-K160	0.38800000000000007	9.226948
516	$M_2R$-arr2	Y494	N15	484-504	Y494-N15	0.7256666666666667	10.86727
517	$M_2R$-arr2	Y494	P14	484-504	Y494-P14	0.6723333333333333	8.131177
519	$M_2R$-arr2	Y496	K157	484-504	Y496-K157	0.46166666666666667	13.53531
520	$M_2R$-arr2	Y496	K160	484-504	Y496-K160	0.5556666666666666	9.697757
521	$M_2R$-arr2	Y496	N15	484-504	Y496-N15	0.673	4.617058
522	$M_2R$-arr2	Y496	P14	484-504	Y496-P14	0.6316666666666667	6.6471343
622	Rhodopsin-arr1	A313	Y249	27-483	A313-Y249	0.572	10.834575
623	Rhodopsin-arr1	A394	D78	27-483	A394-D78	0.634	8.860852
625	Rhodopsin-arr1	A394	K147	27-483	A394-K147	0.35366666666666663	13.710948
626	Rhodopsin-arr1	A394	L315	27-483	A394-L315	0.29566666666666663	17.857796
628	Rhodopsin-arr1	A394	V81	27-483	A394-V81	0.48166666666666663	11.370603
629	Rhodopsin-arr1	A468	K157	27-483	A468-K157	0.4793333333333334	11.345115
630	Rhodopsin-arr1	A487	H159	484-504	A487-H159	0.5479999999999999	10.709491
631	Rhodopsin-arr1	A487	K157	484-504	A487-K157	0.385	10.698263
633	Rhodopsin-arr1	A487	N15	484-504	A487-N15	0.3323333333333333	13.856117
637	Rhodopsin-arr1	C217	T136	27-483	C217-T136	0.60075	10.189571
638	Rhodopsin-arr1	C397	D78	27-483	C397-D78	0.5516666666666666	5.684566
639	Rhodopsin-arr1	C397	F75	27-483	C397-F75	0.35733333333333334	10.39662
641	Rhodopsin-arr1	C397	K157	27-483	C397-K157	0.677	11.187259
642	Rhodopsin-arr1	C460	D67	27-483	C460-D67	0.24233333333333332	15.224237
649	Rhodopsin-arr1	D398	D78	27-483	D398-D78	0.5650000000000001	9.77597
650	Rhodopsin-arr1	D398	F75	27-483	D398-F75	0.4876666666666667	12.907682
651	Rhodopsin-arr1	D398	K157	27-483	D398-K157	0.6863333333333334	8.799662
652	Rhodopsin-arr1	D398	V81	27-483	D398-V81	0.32866666666666666	8.006315
653	Rhodopsin-arr1	E391	D78	27-483	E391-D78	0.461	8.106043
654	Rhodopsin-arr1	E391	E313	27-483	E391-E313	0.38199999999999995	12.835065
655	Rhodopsin-arr1	E391	F75	27-483	E391-F75	0.43	11.241083
656	Rhodopsin-arr1	E391	K157	27-483	E391-K157	0.5053333333333333	17.47882
657	Rhodopsin-arr1	E391	L315	27-483	E391-L315	0.5813333333333334	10.941523
659	Rhodopsin-arr1	E391	V81	27-483	E391-V81	0.3746666666666667	10.640675
660	Rhodopsin-arr1	F314	Y249	27-483	F314-Y249	0.5425	8.07011
663	Rhodopsin-arr1	G395	D78	27-483	G395-D78	0.6696666666666667	9.788872
664	Rhodopsin-arr1	G395	F75	27-483	G395-F75	0.37399999999999994	8.951809
665	Rhodopsin-arr1	G395	V81	27-483	G395-V81	0.47633333333333333	11.679459
669	Rhodopsin-arr1	G490	K157	484-504	G490-K157	0.391	3.151896
673	Rhodopsin-arr1	G497	K160	484-504	G497-K160	0.7063333333333333	11.220322
674	Rhodopsin-arr1	G497	N15	484-504	G497-N15	0.7693333333333333	6.3349514
675	Rhodopsin-arr1	G497	P14	484-504	G497-P14	0.6563333333333333	8.264349
678	Rhodopsin-arr1	G509	K107	505-525	G509-K107	0.7120000000000001	5.9027653
679	Rhodopsin-arr1	G513	K107	505-525	G513-K107	0.646	7.752559
680	Rhodopsin-arr1	G513	R103	505-525	G513-R103	0.6076666666666667	7.6231246
681	Rhodopsin-arr1	G513	R99	505-525	G513-R99	0.63	12.015293
682	Rhodopsin-arr1	G515	K107	505-525	G515-K107	0.523	11.447748
693	Rhodopsin-arr1	L479	K157	27-483	L479-K157	0.19666666666666668	15.691495
694	Rhodopsin-arr1	L514	K107	505-525	L514-K107	0.5616666666666666	8.466467
695	Rhodopsin-arr1	L514	R103	505-525	L514-R103	0.633	6.1759706
696	Rhodopsin-arr1	L514	R99	505-525	L514-R99	0.6013333333333334	8.896017
697	Rhodopsin-arr1	L516	K24	505-525	L516-K24	0.5762499999999999	10.866641
698	Rhodopsin-arr1	L516	P36	505-525	L516-P36	0.6523333333333333	16.006348
699	Rhodopsin-arr1	L516	R103	505-525	L516-R103	0.75	11.399162
700	Rhodopsin-arr1	L516	R99	505-525	L516-R99	0.8099999999999999	10.592402
701	Rhodopsin-arr1	L518	R103	505-525	L518-R103	0.621	10.934839
702	Rhodopsin-arr1	L518	R99	505-525	L518-R99	0.6586666666666666	10.124649
703	Rhodopsin-arr1	L522	R103	505-525	L522-R103	0.4749999999999999	13.306951
704	Rhodopsin-arr1	L523	R103	505-525	L523-R103	0.4096666666666667	13.299837
705	Rhodopsin-arr1	M499	K160	484-504	M499-K160	0.6966666666666667	10.085041
706	Rhodopsin-arr1	N393	D78	27-483	N393-D78	0.5243333333333333	5.3067994
707	Rhodopsin-arr1	N393	F75	27-483	N393-F75	0.3463333333333334	4.1794195
708	Rhodopsin-arr1	N393	K147	27-483	N393-K147	0.377	12.038954
709	Rhodopsin-arr1	N393	K157	27-483	N393-K157	0.5479999999999999	9.772888
711	Rhodopsin-arr1	N393	V81	27-483	N393-V81	0.414	9.424426
712	Rhodopsin-arr1	N463	D67	27-483	N463-D67	0.36199999999999993	9.191759
713	Rhodopsin-arr1	N463	L71	27-483	N463-L71	0.31425	8.236331
715	Rhodopsin-arr1	N463	V70	27-483	N463-V70	0.40449999999999997	10.827534
717	Rhodopsin-arr1	N507	R103	505-525	N507-R103	0.347	9.674202
718	Rhodopsin-arr1	P498	K160	484-504	P498-K160	0.651	5.921201
719	Rhodopsin-arr1	P510	K107	505-525	P510-K107	0.7556666666666666	5.997403
720	Rhodopsin-arr1	P510	R103	505-525	P510-R103	0.649	9.20527
721	Rhodopsin-arr1	P510	R99	505-525	P510-R99	0.7673333333333333	15.171399
722	Rhodopsin-arr1	P517	K24	505-525	P517-K24	0.50025	9.877963
723	Rhodopsin-arr1	P517	R103	505-525	P517-R103	0.5526666666666666	13.210861
724	Rhodopsin-arr1	P517	R99	505-525	P517-R99	0.6773333333333333	10.389402
725	Rhodopsin-arr1	P520	K24	505-525	P520-K24	0.41074999999999995	11.493582
726	Rhodopsin-arr1	P520	R103	505-525	P520-R103	0.5793333333333334	8.723223
727	Rhodopsin-arr1	P520	R99	505-525	P520-R99	0.6433333333333333	4.4558043
728	Rhodopsin-arr1	P524	R103	505-525	P524-R103	0.4463333333333333	10.119802
730	Rhodopsin-arr1	Q401	F75	27-483	Q401-F75	0.2796666666666667	9.837085
732	Rhodopsin-arr1	Q401	K157	27-483	Q401-K157	0.6589999999999999	8.751368
740	Rhodopsin-arr1	R396	D78	27-483	R396-D78	0.669	9.738253
741	Rhodopsin-arr1	R396	F75	27-483	R396-F75	0.3026666666666667	12.283199
742	Rhodopsin-arr1	R396	K147	27-483	R396-K147	0.25	17.474506
743	Rhodopsin-arr1	R396	K157	27-483	R396-K157	0.6666666666666666	14.137854
744	Rhodopsin-arr1	R396	V81	27-483	R396-V81	0.297	10.152968
745	Rhodopsin-arr1	R400	F75	27-483	R400-F75	0.35933333333333334	14.861888
747	Rhodopsin-arr1	R400	K157	27-483	R400-K157	0.5216666666666666	13.218999
750	Rhodopsin-arr1	R488	H159	484-504	R488-H159	0.5783333333333333	10.249254
751	Rhodopsin-arr1	R488	K157	484-504	R488-K157	0.4663333333333333	12.153217
753	Rhodopsin-arr1	R488	N15	484-504	R488-N15	0.4976666666666667	9.330911
754	Rhodopsin-arr1	R488	P14	484-504	R488-P14	0.4656666666666667	12.219853
757	Rhodopsin-arr1	R511	K107	505-525	R511-K107	0.6829999999999999	5.421018
758	Rhodopsin-arr1	R511	R103	505-525	R511-R103	0.6859999999999999	5.2894316
759	Rhodopsin-arr1	R511	R99	505-525	R511-R99	0.7303333333333333	10.752134
760	Rhodopsin-arr1	R521	R103	505-525	R521-R103	0.5053333333333333	12.001007
761	Rhodopsin-arr1	R521	R99	505-525	R521-R99	0.4483333333333334	5.573228
764	Rhodopsin-arr1	S489	H159	484-504	S489-H159	0.4663333333333333	8.540006
765	Rhodopsin-arr1	S489	K157	484-504	S489-K157	0.39599999999999996	7.501927
766	Rhodopsin-arr1	S489	P14	484-504	S489-P14	0.41933333333333334	12.996284
770	Rhodopsin-arr1	S491	K160	484-504	S491-K160	0.35266666666666663	9.456429
771	Rhodopsin-arr1	S491	K17	484-504	S491-K17	0.36633333333333334	17.335722
772	Rhodopsin-arr1	S491	P14	484-504	S491-P14	0.5543333333333335	13.1435585
776	Rhodopsin-arr1	S492	H159	484-504	S492-H159	0.43733333333333335	6.1170363
777	Rhodopsin-arr1	S492	K157	484-504	S492-K157	0.43999999999999995	8.154344
778	Rhodopsin-arr1	S492	K160	484-504	S492-K160	0.40399999999999997	10.911265
780	Rhodopsin-arr1	S492	P14	484-504	S492-P14	0.5146666666666667	13.995796
783	Rhodopsin-arr1	S492	S163	484-504	S492-S163	0.253	12.149816
785	Rhodopsin-arr1	S493	H159	484-504	S493-H159	0.31966666666666665	6.4135385
786	Rhodopsin-arr1	S493	K157	484-504	S493-K157	0.4373333333333333	10.082841
787	Rhodopsin-arr1	S493	K160	484-504	S493-K160	0.3626666666666667	10.604315
788	Rhodopsin-arr1	S493	N15	484-504	S493-N15	0.5743333333333333	10.625659
789	Rhodopsin-arr1	S493	P14	484-504	S493-P14	0.5063333333333334	11.586733
791	Rhodopsin-arr1	S495	K157	484-504	S495-K157	0.4163333333333334	13.81148
792	Rhodopsin-arr1	S495	K160	484-504	S495-K160	0.5286666666666667	9.597292
793	Rhodopsin-arr1	S495	P14	484-504	S495-P14	0.6886666666666666	7.6883645
795	Rhodopsin-arr1	S501	K160	484-504	S501-K160	0.7353333333333333	6.8687305
796	Rhodopsin-arr1	S519	K24	505-525	S519-K24	0.77325	9.719448
797	Rhodopsin-arr1	S519	K355	505-525	S519-K355	0.32075000000000004	13.476211
798	Rhodopsin-arr1	S519	P36	505-525	S519-P36	0.5403333333333333	8.484777
799	Rhodopsin-arr1	S519	R103	505-525	S519-R103	0.5519999999999999	13.848466
800	Rhodopsin-arr1	S519	R99	505-525	S519-R99	0.7636666666666668	9.945925
801	Rhodopsin-arr1	T392	D78	27-483	T392-D78	0.5393333333333333	6.8236537
803	Rhodopsin-arr1	T392	F75	27-483	T392-F75	0.455	5.732841
804	Rhodopsin-arr1	T392	K157	27-483	T392-K157	0.5963333333333334	13.621663
805	Rhodopsin-arr1	T392	L315	27-483	T392-L315	0.4143333333333333	12.506111
807	Rhodopsin-arr1	T392	V81	27-483	T392-V81	0.37366666666666665	11.1579
808	Rhodopsin-arr1	T399	F75	27-483	T399-F75	0.2796666666666667	13.310224
810	Rhodopsin-arr1	T399	K157	27-483	T399-K157	0.5476666666666666	8.480979
812	Rhodopsin-arr1	T503	K160	484-504	T503-K160	0.5066666666666666	13.459392
813	Rhodopsin-arr1	T503	K294	484-504	T503-K294	0.4345	8.9239855
814	Rhodopsin-arr1	T506	R103	505-525	T506-R103	0.5146666666666667	14.883084
816	Rhodopsin-arr1	V500	K160	484-504	V500-K160	0.694	9.907857
817	Rhodopsin-arr1	V508	R103	505-525	V508-R103	0.626	12.564768
818	Rhodopsin-arr1	V512	K107	505-525	V512-K107	0.6486666666666666	9.223273
819	Rhodopsin-arr1	V512	R103	505-525	V512-R103	0.6763333333333333	8.092697
820	Rhodopsin-arr1	V512	R99	505-525	V512-R99	0.6503333333333333	11.866314
825	Rhodopsin-arr1	Y494	K157	484-504	Y494-K157	0.4603333333333334	14.938449
826	Rhodopsin-arr1	Y494	K160	484-504	Y494-K160	0.38800000000000007	11.301119
827	Rhodopsin-arr1	Y494	N15	484-504	Y494-N15	0.7256666666666667	9.976202
828	Rhodopsin-arr1	Y494	P14	484-504	Y494-P14	0.6723333333333333	11.383797
830	Rhodopsin-arr1	Y496	K157	484-504	Y496-K157	0.46166666666666667	18.105377
831	Rhodopsin-arr1	Y496	K160	484-504	Y496-K160	0.5556666666666666	12.003199
832	Rhodopsin-arr1	Y496	N15	484-504	Y496-N15	0.673	4.8265786
833	Rhodopsin-arr1	Y496	P14	484-504	Y496-P14	0.6316666666666667	8.863939
933	$NTS_1R$6up7-arr2	A313	Y249	27-483	A313-Y249	0.572	14.2832575
934	$NTS_1R$6up7-arr2	A394	D78	27-483	A394-D78	0.634	5.0017757
936	$NTS_1R$6up7-arr2	A394	K147	27-483	A394-K147	0.35366666666666663	9.276002
937	$NTS_1R$6up7-arr2	A394	L315	27-483	A394-L315	0.29566666666666663	14.540005
939	$NTS_1R$6up7-arr2	A394	V81	27-483	A394-V81	0.48166666666666663	6.170716
940	$NTS_1R$6up7-arr2	A468	K157	27-483	A468-K157	0.4793333333333334	15.197192
941	$NTS_1R$6up7-arr2	A487	H159	484-504	A487-H159	0.5479999999999999	10.096077
942	$NTS_1R$6up7-arr2	A487	K157	484-504	A487-K157	0.385	12.199181
944	$NTS_1R$6up7-arr2	A487	N15	484-504	A487-N15	0.3323333333333333	11.999236
948	$NTS_1R$6up7-arr2	C217	T136	27-483	C217-T136	0.60075	16.881805
949	$NTS_1R$6up7-arr2	C397	D78	27-483	C397-D78	0.5516666666666666	8.961662
950	$NTS_1R$6up7-arr2	C397	F75	27-483	C397-F75	0.35733333333333334	16.001793
952	$NTS_1R$6up7-arr2	C397	K157	27-483	C397-K157	0.677	9.179769
953	$NTS_1R$6up7-arr2	C460	D67	27-483	C460-D67	0.24233333333333332	13.384334
960	$NTS_1R$6up7-arr2	D398	D78	27-483	D398-D78	0.5650000000000001	12.606655
961	$NTS_1R$6up7-arr2	D398	F75	27-483	D398-F75	0.4876666666666667	17.339893
962	$NTS_1R$6up7-arr2	D398	K157	27-483	D398-K157	0.6863333333333334	7.3926334
963	$NTS_1R$6up7-arr2	D398	V81	27-483	D398-V81	0.32866666666666666	12.05379
964	$NTS_1R$6up7-arr2	E391	D78	27-483	E391-D78	0.461	9.294963
965	$NTS_1R$6up7-arr2	E391	E313	27-483	E391-E313	0.38199999999999995	15.498032
966	$NTS_1R$6up7-arr2	E391	F75	27-483	E391-F75	0.43	7.405698
967	$NTS_1R$6up7-arr2	E391	K157	27-483	E391-K157	0.5053333333333333	15.697908
968	$NTS_1R$6up7-arr2	E391	L315	27-483	E391-L315	0.5813333333333334	10.249531
970	$NTS_1R$6up7-arr2	E391	V81	27-483	E391-V81	0.3746666666666667	13.151537
971	$NTS_1R$6up7-arr2	F314	Y249	27-483	F314-Y249	0.5425	12.584663
974	$NTS_1R$6up7-arr2	G395	D78	27-483	G395-D78	0.6696666666666667	8.73119
975	$NTS_1R$6up7-arr2	G395	F75	27-483	G395-F75	0.37399999999999994	11.93014
976	$NTS_1R$6up7-arr2	G395	V81	27-483	G395-V81	0.47633333333333333	10.331587
980	$NTS_1R$6up7-arr2	G490	K157	484-504	G490-K157	0.391	7.2398615
984	$NTS_1R$6up7-arr2	G497	K160	484-504	G497-K160	0.7063333333333333	8.977053
985	$NTS_1R$6up7-arr2	G497	N15	484-504	G497-N15	0.7693333333333333	9.233615
986	$NTS_1R$6up7-arr2	G497	P14	484-504	G497-P14	0.6563333333333333	7.6201086
989	$NTS_1R$6up7-arr2	G509	K107	505-525	G509-K107	0.7120000000000001	5.864176
990	$NTS_1R$6up7-arr2	G513	K107	505-525	G513-K107	0.646	6.4578767
991	$NTS_1R$6up7-arr2	G513	R103	505-525	G513-R103	0.6076666666666667	6.547742
992	$NTS_1R$6up7-arr2	G513	R99	505-525	G513-R99	0.63	11.392926
993	$NTS_1R$6up7-arr2	G515	K107	505-525	G515-K107	0.523	10.405924
1004	$NTS_1R$6up7-arr2	L479	K157	27-483	L479-K157	0.19666666666666668	14.851689
1005	$NTS_1R$6up7-arr2	L514	K107	505-525	L514-K107	0.5616666666666666	12.071602
1006	$NTS_1R$6up7-arr2	L514	R103	505-525	L514-R103	0.633	9.728987
1007	$NTS_1R$6up7-arr2	L514	R99	505-525	L514-R99	0.6013333333333334	12.098118
1008	$NTS_1R$6up7-arr2	L516	K24	505-525	L516-K24	0.5762499999999999	11.691372
1009	$NTS_1R$6up7-arr2	L516	P36	505-525	L516-P36	0.6523333333333333	16.185389
1010	$NTS_1R$6up7-arr2	L516	R103	505-525	L516-R103	0.75	10.130745
1011	$NTS_1R$6up7-arr2	L516	R99	505-525	L516-R99	0.8099999999999999	9.112592
1012	$NTS_1R$6up7-arr2	L518	R103	505-525	L518-R103	0.621	13.239361
1013	$NTS_1R$6up7-arr2	L518	R99	505-525	L518-R99	0.6586666666666666	11.069849
1014	$NTS_1R$6up7-arr2	L522	R103	505-525	L522-R103	0.4749999999999999	10.444528
1015	$NTS_1R$6up7-arr2	L523	R103	505-525	L523-R103	0.4096666666666667	11.105997
1016	$NTS_1R$6up7-arr2	M499	K160	484-504	M499-K160	0.6966666666666667	9.634118
1017	$NTS_1R$6up7-arr2	N393	D78	27-483	N393-D78	0.5243333333333333	4.052884
1018	$NTS_1R$6up7-arr2	N393	F75	27-483	N393-F75	0.3463333333333334	12.659978
1019	$NTS_1R$6up7-arr2	N393	K147	27-483	N393-K147	0.377	12.909819
1020	$NTS_1R$6up7-arr2	N393	K157	27-483	N393-K157	0.5479999999999999	12.101755
1022	$NTS_1R$6up7-arr2	N393	V81	27-483	N393-V81	0.414	5.433977
1023	$NTS_1R$6up7-arr2	N463	D67	27-483	N463-D67	0.36199999999999993	13.297295
1024	$NTS_1R$6up7-arr2	N463	L71	27-483	N463-L71	0.31425	9.730473
1026	$NTS_1R$6up7-arr2	N463	V70	27-483	N463-V70	0.40449999999999997	6.412141
1028	$NTS_1R$6up7-arr2	N507	R103	505-525	N507-R103	0.347	9.7256
1029	$NTS_1R$6up7-arr2	P498	K160	484-504	P498-K160	0.651	9.611547
1030	$NTS_1R$6up7-arr2	P510	K107	505-525	P510-K107	0.7556666666666666	6.681113
1031	$NTS_1R$6up7-arr2	P510	R103	505-525	P510-R103	0.649	9.671019
1032	$NTS_1R$6up7-arr2	P510	R99	505-525	P510-R99	0.7673333333333333	15.178823
1033	$NTS_1R$6up7-arr2	P517	K24	505-525	P517-K24	0.50025	11.128907
1034	$NTS_1R$6up7-arr2	P517	R103	505-525	P517-R103	0.5526666666666666	12.060409
1035	$NTS_1R$6up7-arr2	P517	R99	505-525	P517-R99	0.6773333333333333	8.651453
1036	$NTS_1R$6up7-arr2	P520	K24	505-525	P520-K24	0.41074999999999995	10.091
1037	$NTS_1R$6up7-arr2	P520	R103	505-525	P520-R103	0.5793333333333334	8.262152
1038	$NTS_1R$6up7-arr2	P520	R99	505-525	P520-R99	0.6433333333333333	4.073147
1039	$NTS_1R$6up7-arr2	P524	R103	505-525	P524-R103	0.4463333333333333	8.870355
1041	$NTS_1R$6up7-arr2	Q401	F75	27-483	Q401-F75	0.2796666666666667	8.839596
1043	$NTS_1R$6up7-arr2	Q401	K157	27-483	Q401-K157	0.6589999999999999	9.676547
1051	$NTS_1R$6up7-arr2	R396	D78	27-483	R396-D78	0.669	9.682852
1052	$NTS_1R$6up7-arr2	R396	F75	27-483	R396-F75	0.3026666666666667	13.106506
1053	$NTS_1R$6up7-arr2	R396	K147	27-483	R396-K147	0.25	16.533772
1054	$NTS_1R$6up7-arr2	R396	K157	27-483	R396-K157	0.6666666666666666	12.340687
1055	$NTS_1R$6up7-arr2	R396	V81	27-483	R396-V81	0.297	10.886816
1056	$NTS_1R$6up7-arr2	R400	F75	27-483	R400-F75	0.35933333333333334	12.846565
1058	$NTS_1R$6up7-arr2	R400	K157	27-483	R400-K157	0.5216666666666666	12.568212
1061	$NTS_1R$6up7-arr2	R488	H159	484-504	R488-H159	0.5783333333333333	9.63889
1062	$NTS_1R$6up7-arr2	R488	K157	484-504	R488-K157	0.4663333333333333	14.225183
1064	$NTS_1R$6up7-arr2	R488	N15	484-504	R488-N15	0.4976666666666667	7.733817
1065	$NTS_1R$6up7-arr2	R488	P14	484-504	R488-P14	0.4656666666666667	11.858109
1068	$NTS_1R$6up7-arr2	R511	K107	505-525	R511-K107	0.6829999999999999	5.489226
1069	$NTS_1R$6up7-arr2	R511	R103	505-525	R511-R103	0.6859999999999999	4.9378915
1070	$NTS_1R$6up7-arr2	R511	R99	505-525	R511-R99	0.7303333333333333	10.378241
1071	$NTS_1R$6up7-arr2	R521	R103	505-525	R521-R103	0.5053333333333333	12.06637
1072	$NTS_1R$6up7-arr2	R521	R99	505-525	R521-R99	0.4483333333333334	6.0069613
1075	$NTS_1R$6up7-arr2	S489	H159	484-504	S489-H159	0.4663333333333333	6.1926794
1076	$NTS_1R$6up7-arr2	S489	K157	484-504	S489-K157	0.39599999999999996	11.196547
1077	$NTS_1R$6up7-arr2	S489	P14	484-504	S489-P14	0.41933333333333334	11.891933
1081	$NTS_1R$6up7-arr2	S491	K160	484-504	S491-K160	0.35266666666666663	8.009239
1082	$NTS_1R$6up7-arr2	S491	K17	484-504	S491-K17	0.36633333333333334	16.230394
1083	$NTS_1R$6up7-arr2	S491	P14	484-504	S491-P14	0.5543333333333335	14.465504
1087	$NTS_1R$6up7-arr2	S492	H159	484-504	S492-H159	0.43733333333333335	7.0384974
1088	$NTS_1R$6up7-arr2	S492	K157	484-504	S492-K157	0.43999999999999995	7.2878227
1089	$NTS_1R$6up7-arr2	S492	K160	484-504	S492-K160	0.40399999999999997	4.997653
1091	$NTS_1R$6up7-arr2	S492	P14	484-504	S492-P14	0.5146666666666667	11.596261
1094	$NTS_1R$6up7-arr2	S492	S163	484-504	S492-S163	0.253	9.546822
1096	$NTS_1R$6up7-arr2	S493	H159	484-504	S493-H159	0.31966666666666665	8.099541
1097	$NTS_1R$6up7-arr2	S493	K157	484-504	S493-K157	0.4373333333333333	10.818267
1098	$NTS_1R$6up7-arr2	S493	K160	484-504	S493-K160	0.3626666666666667	5.9811068
1099	$NTS_1R$6up7-arr2	S493	N15	484-504	S493-N15	0.5743333333333333	9.8488035
1100	$NTS_1R$6up7-arr2	S493	P14	484-504	S493-P14	0.5063333333333334	10.087769
1102	$NTS_1R$6up7-arr2	S495	K157	484-504	S495-K157	0.4163333333333334	14.236182
1103	$NTS_1R$6up7-arr2	S495	K160	484-504	S495-K160	0.5286666666666667	8.704571
1104	$NTS_1R$6up7-arr2	S495	P14	484-504	S495-P14	0.6886666666666666	11.902258
1106	$NTS_1R$6up7-arr2	S501	K160	484-504	S501-K160	0.7353333333333333	6.5831256
1107	$NTS_1R$6up7-arr2	S519	K24	505-525	S519-K24	0.77325	9.803888
1108	$NTS_1R$6up7-arr2	S519	K355	505-525	S519-K355	0.32075000000000004	13.57354
1109	$NTS_1R$6up7-arr2	S519	P36	505-525	S519-P36	0.5403333333333333	9.423937
1110	$NTS_1R$6up7-arr2	S519	R103	505-525	S519-R103	0.5519999999999999	14.111179
1111	$NTS_1R$6up7-arr2	S519	R99	505-525	S519-R99	0.7636666666666668	9.594777
1112	$NTS_1R$6up7-arr2	T392	D78	27-483	T392-D78	0.5393333333333333	7.025335
1114	$NTS_1R$6up7-arr2	T392	F75	27-483	T392-F75	0.455	7.63274
1115	$NTS_1R$6up7-arr2	T392	K157	27-483	T392-K157	0.5963333333333334	11.125432
1116	$NTS_1R$6up7-arr2	T392	L315	27-483	T392-L315	0.4143333333333333	12.043862
1118	$NTS_1R$6up7-arr2	T392	V81	27-483	T392-V81	0.37366666666666665	10.709809
1119	$NTS_1R$6up7-arr2	T399	F75	27-483	T399-F75	0.2796666666666667	15.491772
1121	$NTS_1R$6up7-arr2	T399	K157	27-483	T399-K157	0.5476666666666666	8.831881
1123	$NTS_1R$6up7-arr2	T503	K160	484-504	T503-K160	0.5066666666666666	12.586262
1124	$NTS_1R$6up7-arr2	T503	K294	484-504	T503-K294	0.4345	7.383945
1125	$NTS_1R$6up7-arr2	T506	R103	505-525	T506-R103	0.5146666666666667	15.125477
1127	$NTS_1R$6up7-arr2	V500	K160	484-504	V500-K160	0.694	8.290914
1128	$NTS_1R$6up7-arr2	V508	R103	505-525	V508-R103	0.626	12.557373
1129	$NTS_1R$6up7-arr2	V512	K107	505-525	V512-K107	0.6486666666666666	9.12545
1130	$NTS_1R$6up7-arr2	V512	R103	505-525	V512-R103	0.6763333333333333	6.7123265
1131	$NTS_1R$6up7-arr2	V512	R99	505-525	V512-R99	0.6503333333333333	10.447746
1136	$NTS_1R$6up7-arr2	Y494	K157	484-504	Y494-K157	0.4603333333333334	12.210249
1137	$NTS_1R$6up7-arr2	Y494	K160	484-504	Y494-K160	0.38800000000000007	3.9741812
1138	$NTS_1R$6up7-arr2	Y494	N15	484-504	Y494-N15	0.7256666666666667	10.595135
1139	$NTS_1R$6up7-arr2	Y494	P14	484-504	Y494-P14	0.6723333333333333	7.610444
1141	$NTS_1R$6up7-arr2	Y496	K157	484-504	Y496-K157	0.46166666666666667	14.865365
1142	$NTS_1R$6up7-arr2	Y496	K160	484-504	Y496-K160	0.5556666666666666	9.004243
1143	$NTS_1R$6up7-arr2	Y496	N15	484-504	Y496-N15	0.673	11.287245
1144	$NTS_1R$6up7-arr2	Y496	P14	484-504	Y496-P14	0.6316666666666667	11.03886
1244	$NTS_1R$6pwc-arr2	A313	Y249	27-483	A313-Y249	0.572	10.386983
1245	$NTS_1R$6pwc-arr2	A394	D78	27-483	A394-D78	0.634	10.085642
1247	$NTS_1R$6pwc-arr2	A394	K147	27-483	A394-K147	0.35366666666666663	12.688327
1248	$NTS_1R$6pwc-arr2	A394	L315	27-483	A394-L315	0.29566666666666663	19.359707
1250	$NTS_1R$6pwc-arr2	A394	V81	27-483	A394-V81	0.48166666666666663	12.891593
1251	$NTS_1R$6pwc-arr2	A468	K157	27-483	A468-K157	0.4793333333333334	13.983385
1252	$NTS_1R$6pwc-arr2	A487	H159	484-504	A487-H159	0.5479999999999999	7.713122
1253	$NTS_1R$6pwc-arr2	A487	K157	484-504	A487-K157	0.385	13.571569
1255	$NTS_1R$6pwc-arr2	A487	N15	484-504	A487-N15	0.3323333333333333	12.608454
1259	$NTS_1R$6pwc-arr2	C217	T136	27-483	C217-T136	0.60075	14.474518
1260	$NTS_1R$6pwc-arr2	C397	D78	27-483	C397-D78	0.5516666666666666	7.4184437
1261	$NTS_1R$6pwc-arr2	C397	F75	27-483	C397-F75	0.35733333333333334	16.063732
1263	$NTS_1R$6pwc-arr2	C397	K157	27-483	C397-K157	0.677	10.308772
1264	$NTS_1R$6pwc-arr2	C460	D67	27-483	C460-D67	0.24233333333333332	14.914899
1271	$NTS_1R$6pwc-arr2	D398	D78	27-483	D398-D78	0.5650000000000001	8.876089
1272	$NTS_1R$6pwc-arr2	D398	F75	27-483	D398-F75	0.4876666666666667	15.520154
1273	$NTS_1R$6pwc-arr2	D398	K157	27-483	D398-K157	0.6863333333333334	5.3148913
1274	$NTS_1R$6pwc-arr2	D398	V81	27-483	D398-V81	0.32866666666666666	8.175047
1275	$NTS_1R$6pwc-arr2	E391	D78	27-483	E391-D78	0.461	7.032761
1276	$NTS_1R$6pwc-arr2	E391	E313	27-483	E391-E313	0.38199999999999995	15.564209
1277	$NTS_1R$6pwc-arr2	E391	F75	27-483	E391-F75	0.43	8.940363
1278	$NTS_1R$6pwc-arr2	E391	K157	27-483	E391-K157	0.5053333333333333	15.001389
1279	$NTS_1R$6pwc-arr2	E391	L315	27-483	E391-L315	0.5813333333333334	12.460733
1281	$NTS_1R$6pwc-arr2	E391	V81	27-483	E391-V81	0.3746666666666667	11.120515
1282	$NTS_1R$6pwc-arr2	F314	Y249	27-483	F314-Y249	0.5425	8.475225
1285	$NTS_1R$6pwc-arr2	G395	D78	27-483	G395-D78	0.6696666666666667	10.025162
1286	$NTS_1R$6pwc-arr2	G395	F75	27-483	G395-F75	0.37399999999999994	12.983293
1287	$NTS_1R$6pwc-arr2	G395	V81	27-483	G395-V81	0.47633333333333333	11.500138
1291	$NTS_1R$6pwc-arr2	G490	K157	484-504	G490-K157	0.391	12.0235615
1295	$NTS_1R$6pwc-arr2	G497	K160	484-504	G497-K160	0.7063333333333333	7.7861376
1296	$NTS_1R$6pwc-arr2	G497	N15	484-504	G497-N15	0.7693333333333333	12.41221
1297	$NTS_1R$6pwc-arr2	G497	P14	484-504	G497-P14	0.6563333333333333	7.3202705
1300	$NTS_1R$6pwc-arr2	G509	K107	505-525	G509-K107	0.7120000000000001	6.6876388
1301	$NTS_1R$6pwc-arr2	G513	K107	505-525	G513-K107	0.646	7.452875
1302	$NTS_1R$6pwc-arr2	G513	R103	505-525	G513-R103	0.6076666666666667	5.794532
1303	$NTS_1R$6pwc-arr2	G513	R99	505-525	G513-R99	0.63	10.065132
1304	$NTS_1R$6pwc-arr2	G515	K107	505-525	G515-K107	0.523	11.706344
1315	$NTS_1R$6pwc-arr2	L479	K157	27-483	L479-K157	0.19666666666666668	13.954256
1316	$NTS_1R$6pwc-arr2	L514	K107	505-525	L514-K107	0.5616666666666666	12.050694
1317	$NTS_1R$6pwc-arr2	L514	R103	505-525	L514-R103	0.633	8.199322
1318	$NTS_1R$6pwc-arr2	L514	R99	505-525	L514-R99	0.6013333333333334	8.332079
1319	$NTS_1R$6pwc-arr2	L516	K24	505-525	L516-K24	0.5762499999999999	11.200939
1320	$NTS_1R$6pwc-arr2	L516	P36	505-525	L516-P36	0.6523333333333333	15.78297
1321	$NTS_1R$6pwc-arr2	L516	R103	505-525	L516-R103	0.75	10.998156
1322	$NTS_1R$6pwc-arr2	L516	R99	505-525	L516-R99	0.8099999999999999	7.6373124
1323	$NTS_1R$6pwc-arr2	L518	R103	505-525	L518-R103	0.621	12.310421
1324	$NTS_1R$6pwc-arr2	L518	R99	505-525	L518-R99	0.6586666666666666	8.483044
1325	$NTS_1R$6pwc-arr2	L522	R103	505-525	L522-R103	0.4749999999999999	14.420546
1326	$NTS_1R$6pwc-arr2	L523	R103	505-525	L523-R103	0.4096666666666667	9.927345
1327	$NTS_1R$6pwc-arr2	M499	K160	484-504	M499-K160	0.6966666666666667	9.14348
1328	$NTS_1R$6pwc-arr2	N393	D78	27-483	N393-D78	0.5243333333333333	5.5272794
1329	$NTS_1R$6pwc-arr2	N393	F75	27-483	N393-F75	0.3463333333333334	9.535785
1330	$NTS_1R$6pwc-arr2	N393	K147	27-483	N393-K147	0.377	10.21841
1331	$NTS_1R$6pwc-arr2	N393	K157	27-483	N393-K157	0.5479999999999999	8.712793
1333	$NTS_1R$6pwc-arr2	N393	V81	27-483	N393-V81	0.414	8.995675
1334	$NTS_1R$6pwc-arr2	N463	D67	27-483	N463-D67	0.36199999999999993	13.809093
1335	$NTS_1R$6pwc-arr2	N463	L71	27-483	N463-L71	0.31425	6.800318
1337	$NTS_1R$6pwc-arr2	N463	V70	27-483	N463-V70	0.40449999999999997	11.183158
1339	$NTS_1R$6pwc-arr2	N507	R103	505-525	N507-R103	0.347	7.7369843
1340	$NTS_1R$6pwc-arr2	P498	K160	484-504	P498-K160	0.651	10.50311
1341	$NTS_1R$6pwc-arr2	P510	K107	505-525	P510-K107	0.7556666666666666	8.656085
1342	$NTS_1R$6pwc-arr2	P510	R103	505-525	P510-R103	0.649	7.817648
1343	$NTS_1R$6pwc-arr2	P510	R99	505-525	P510-R99	0.7673333333333333	12.149257
1344	$NTS_1R$6pwc-arr2	P517	K24	505-525	P517-K24	0.50025	11.766846
1345	$NTS_1R$6pwc-arr2	P517	R103	505-525	P517-R103	0.5526666666666666	13.217072
1346	$NTS_1R$6pwc-arr2	P517	R99	505-525	P517-R99	0.6773333333333333	7.6436954
1347	$NTS_1R$6pwc-arr2	P520	K24	505-525	P520-K24	0.41074999999999995	12.382751
1348	$NTS_1R$6pwc-arr2	P520	R103	505-525	P520-R103	0.5793333333333334	12.58278
1349	$NTS_1R$6pwc-arr2	P520	R99	505-525	P520-R99	0.6433333333333333	7.1360397
1350	$NTS_1R$6pwc-arr2	P524	R103	505-525	P524-R103	0.4463333333333333	14.006957
1352	$NTS_1R$6pwc-arr2	Q401	F75	27-483	Q401-F75	0.2796666666666667	12.4156275
1354	$NTS_1R$6pwc-arr2	Q401	K157	27-483	Q401-K157	0.6589999999999999	7.301629
1362	$NTS_1R$6pwc-arr2	R396	D78	27-483	R396-D78	0.669	6.4522786
1363	$NTS_1R$6pwc-arr2	R396	F75	27-483	R396-F75	0.3026666666666667	12.116072
1364	$NTS_1R$6pwc-arr2	R396	K147	27-483	R396-K147	0.25	13.61898
1365	$NTS_1R$6pwc-arr2	R396	K157	27-483	R396-K157	0.6666666666666666	10.291339
1366	$NTS_1R$6pwc-arr2	R396	V81	27-483	R396-V81	0.297	8.21498
1367	$NTS_1R$6pwc-arr2	R400	F75	27-483	R400-F75	0.35933333333333334	16.374676
1369	$NTS_1R$6pwc-arr2	R400	K157	27-483	R400-K157	0.5216666666666666	9.260658
1372	$NTS_1R$6pwc-arr2	R488	H159	484-504	R488-H159	0.5783333333333333	6.31711
1373	$NTS_1R$6pwc-arr2	R488	K157	484-504	R488-K157	0.4663333333333333	14.077474
1375	$NTS_1R$6pwc-arr2	R488	N15	484-504	R488-N15	0.4976666666666667	7.85194
1376	$NTS_1R$6pwc-arr2	R488	P14	484-504	R488-P14	0.4656666666666667	11.271835
1379	$NTS_1R$6pwc-arr2	R511	K107	505-525	R511-K107	0.6829999999999999	11.64402
1380	$NTS_1R$6pwc-arr2	R511	R103	505-525	R511-R103	0.6859999999999999	9.415318
1381	$NTS_1R$6pwc-arr2	R511	R99	505-525	R511-R99	0.7303333333333333	12.011596
1382	$NTS_1R$6pwc-arr2	R521	R103	505-525	R521-R103	0.5053333333333333	11.935544
1383	$NTS_1R$6pwc-arr2	R521	R99	505-525	R521-R99	0.4483333333333334	5.4454317
1386	$NTS_1R$6pwc-arr2	S489	H159	484-504	S489-H159	0.4663333333333333	5.0373516
1387	$NTS_1R$6pwc-arr2	S489	K157	484-504	S489-K157	0.39599999999999996	9.964554
1388	$NTS_1R$6pwc-arr2	S489	P14	484-504	S489-P14	0.41933333333333334	12.482805
1392	$NTS_1R$6pwc-arr2	S491	K160	484-504	S491-K160	0.35266666666666663	4.2680616
1393	$NTS_1R$6pwc-arr2	S491	K17	484-504	S491-K17	0.36633333333333334	17.20814
1394	$NTS_1R$6pwc-arr2	S491	P14	484-504	S491-P14	0.5543333333333335	10.693056
1398	$NTS_1R$6pwc-arr2	S492	H159	484-504	S492-H159	0.43733333333333335	8.932863
1399	$NTS_1R$6pwc-arr2	S492	K157	484-504	S492-K157	0.43999999999999995	6.7092853
1400	$NTS_1R$6pwc-arr2	S492	K160	484-504	S492-K160	0.40399999999999997	5.6421714
1402	$NTS_1R$6pwc-arr2	S492	P14	484-504	S492-P14	0.5146666666666667	13.17058
1405	$NTS_1R$6pwc-arr2	S492	S163	484-504	S492-S163	0.253	8.621252
1407	$NTS_1R$6pwc-arr2	S493	H159	484-504	S493-H159	0.31966666666666665	7.6825714
1408	$NTS_1R$6pwc-arr2	S493	K157	484-504	S493-K157	0.4373333333333333	6.375719
1409	$NTS_1R$6pwc-arr2	S493	K160	484-504	S493-K160	0.3626666666666667	5.6694274
1410	$NTS_1R$6pwc-arr2	S493	N15	484-504	S493-N15	0.5743333333333333	14.050511
1411	$NTS_1R$6pwc-arr2	S493	P14	484-504	S493-P14	0.5063333333333334	12.221817
1413	$NTS_1R$6pwc-arr2	S495	K157	484-504	S495-K157	0.4163333333333334	11.349082
1414	$NTS_1R$6pwc-arr2	S495	K160	484-504	S495-K160	0.5286666666666667	7.103675
1415	$NTS_1R$6pwc-arr2	S495	P14	484-504	S495-P14	0.6886666666666666	12.052079
1417	$NTS_1R$6pwc-arr2	S501	K160	484-504	S501-K160	0.7353333333333333	8.57826
1418	$NTS_1R$6pwc-arr2	S519	K24	505-525	S519-K24	0.77325	11.437065
1419	$NTS_1R$6pwc-arr2	S519	K355	505-525	S519-K355	0.32075000000000004	12.71176
1420	$NTS_1R$6pwc-arr2	S519	P36	505-525	S519-P36	0.5403333333333333	9.613245
1421	$NTS_1R$6pwc-arr2	S519	R103	505-525	S519-R103	0.5519999999999999	15.085979
1422	$NTS_1R$6pwc-arr2	S519	R99	505-525	S519-R99	0.7636666666666668	9.179063
1423	$NTS_1R$6pwc-arr2	T392	D78	27-483	T392-D78	0.5393333333333333	7.7863483
1425	$NTS_1R$6pwc-arr2	T392	F75	27-483	T392-F75	0.455	6.9739776
1426	$NTS_1R$6pwc-arr2	T392	K157	27-483	T392-K157	0.5963333333333334	10.619726
1427	$NTS_1R$6pwc-arr2	T392	L315	27-483	T392-L315	0.4143333333333333	15.715323
1429	$NTS_1R$6pwc-arr2	T392	V81	27-483	T392-V81	0.37366666666666665	12.041392
1430	$NTS_1R$6pwc-arr2	T399	F75	27-483	T399-F75	0.2796666666666667	16.130764
1432	$NTS_1R$6pwc-arr2	T399	K157	27-483	T399-K157	0.5476666666666666	4.2075725
1434	$NTS_1R$6pwc-arr2	T503	K160	484-504	T503-K160	0.5066666666666666	15.145102
1435	$NTS_1R$6pwc-arr2	T503	K294	484-504	T503-K294	0.4345	10.507645
1436	$NTS_1R$6pwc-arr2	T506	R103	505-525	T506-R103	0.5146666666666667	13.36906
1438	$NTS_1R$6pwc-arr2	V500	K160	484-504	V500-K160	0.694	11.55245
1439	$NTS_1R$6pwc-arr2	V508	R103	505-525	V508-R103	0.626	9.807466
1440	$NTS_1R$6pwc-arr2	V512	K107	505-525	V512-K107	0.6486666666666666	10.910477
1441	$NTS_1R$6pwc-arr2	V512	R103	505-525	V512-R103	0.6763333333333333	7.3117185
1442	$NTS_1R$6pwc-arr2	V512	R99	505-525	V512-R99	0.6503333333333333	9.009101
1447	$NTS_1R$6pwc-arr2	Y494	K157	484-504	Y494-K157	0.4603333333333334	10.897982
1448	$NTS_1R$6pwc-arr2	Y494	K160	484-504	Y494-K160	0.38800000000000007	6.3477902
1449	$NTS_1R$6pwc-arr2	Y494	N15	484-504	Y494-N15	0.7256666666666667	13.310223
1450	$NTS_1R$6pwc-arr2	Y494	P14	484-504	Y494-P14	0.6723333333333333	10.073657
1452	$NTS_1R$6pwc-arr2	Y496	K157	484-504	Y496-K157	0.46166666666666667	13.133646
1453	$NTS_1R$6pwc-arr2	Y496	K160	484-504	Y496-K160	0.5556666666666666	6.669739
1454	$NTS_1R$6pwc-arr2	Y496	N15	484-504	Y496-N15	0.673	14.671689
1455	$NTS_1R$6pwc-arr2	Y496	P14	484-504	Y496-P14	0.6316666666666667	10.679417
