# Supplementary material for: Structural details of a Class B GPCR-arrestin complex revealed by genetically encoded crosslinkers in living cells
Source: Nat Commun. 2023 Mar 1;14:1151. doi: 10.1038/s41467-023-36797-2 (PMC9977954; doi:10.1038/s41467-023-36797-2)
Supplement: Supplementary file 7 — Supplementary Data 4 [file 41467_2023_36797_MOESM7_ESM.csv]

	Keyword	Trajectory	Time (ns)	Content	Distance ($\AA$)
0	6U1B	0	0.0	C217-T136	10.802336692810059
1	6U1B	0	0.5	C217-T136	10.983860492706299
2	6U1B	0	1.0	C217-T136	10.77939256032308
3	6U1B	0	1.5	C217-T136	9.92208468914032
4	6U1B	0	2.0	C217-T136	9.351465225219727
5	6U1B	0	2.5	C217-T136	9.433856964111328
6	6U1B	0	3.0	C217-T136	9.358753068106514
7	6U1B	0	3.5	C217-T136	9.21371877193451
8	6U1B	0	4.0	C217-T136	9.08062415652805
9	6U1B	0	4.5	C217-T136	9.001368999481201
10	6U1B	0	5.0	C217-T136	8.635452461242675
11	6U1B	0	5.5	C217-T136	8.327887058258057
12	6U1B	0	6.0	C217-T136	8.023067951202393
13	6U1B	0	6.5	C217-T136	7.90590124130249
14	6U1B	0	7.0	C217-T136	8.01250081062317
15	6U1B	0	7.5	C217-T136	7.837730455398559
16	6U1B	0	8.0	C217-T136	7.686044549942016
17	6U1B	0	8.5	C217-T136	7.678802919387818
18	6U1B	0	9.0	C217-T136	7.621058130264283
19	6U1B	0	9.5	C217-T136	7.567879009246826
20	6U1B	0	10.0	C217-T136	7.759495830535888
21	6U1B	0	10.5	C217-T136	7.793736934661865
22	6U1B	0	11.0	C217-T136	7.850028133392334
23	6U1B	0	11.5	C217-T136	8.033460569381713
24	6U1B	0	12.0	C217-T136	7.763136100769043
25	6U1B	0	12.5	C217-T136	7.5161841869354244
26	6U1B	0	13.0	C217-T136	7.249313402175903
27	6U1B	0	13.5	C217-T136	6.934760999679566
28	6U1B	0	14.0	C217-T136	6.795115566253662
29	6U1B	0	14.5	C217-T136	6.756632471084595
30	6U1B	0	15.0	C217-T136	6.510450220108032
31	6U1B	0	15.5	C217-T136	6.145497560501099
32	6U1B	0	16.0	C217-T136	5.997665166854858
33	6U1B	0	16.5	C217-T136	5.882737731933593
34	6U1B	0	17.0	C217-T136	5.895190572738647
35	6U1B	0	17.5	C217-T136	5.899514532089233
36	6U1B	0	18.0	C217-T136	6.044690275192261
37	6U1B	0	18.5	C217-T136	6.132755899429322
38	6U1B	0	19.0	C217-T136	6.0912260055542
39	6U1B	0	19.5	C217-T136	5.929154109954834
40	6U1B	0	20.0	C217-T136	5.866232967376709
41	6U1B	0	20.5	C217-T136	5.997955989837647
42	6U1B	0	21.0	C217-T136	5.9776452541351315
43	6U1B	0	21.5	C217-T136	5.86154842376709
44	6U1B	0	22.0	C217-T136	5.925264120101929
45	6U1B	0	22.5	C217-T136	5.942935562133789
46	6U1B	0	23.0	C217-T136	5.918330430984497
47	6U1B	0	23.5	C217-T136	5.941489553451538
48	6U1B	0	24.0	C217-T136	6.0102479457855225
49	6U1B	0	24.5	C217-T136	6.036566305160522
50	6U1B	0	25.0	C217-T136	6.097256231307983
51	6U1B	0	25.5	C217-T136	6.104702425003052
52	6U1B	0	26.0	C217-T136	6.127329587936401
53	6U1B	0	26.5	C217-T136	6.370638513565064
54	6U1B	0	27.0	C217-T136	6.4719854354858395
55	6U1B	0	27.5	C217-T136	6.556618022918701
56	6U1B	0	28.0	C217-T136	6.676904916763306
57	6U1B	0	28.5	C217-T136	6.778346157073974
58	6U1B	0	29.0	C217-T136	6.994561290740966
59	6U1B	0	29.5	C217-T136	7.294942474365234
60	6U1B	0	30.0	C217-T136	7.506354141235351
61	6U1B	0	30.5	C217-T136	7.764179420471192
62	6U1B	0	31.0	C217-T136	7.933175325393677
63	6U1B	0	31.5	C217-T136	8.130019521713256
64	6U1B	0	32.0	C217-T136	8.284585237503052
65	6U1B	0	32.5	C217-T136	8.714722776412964
66	6U1B	0	33.0	C217-T136	9.048642110824584
67	6U1B	0	33.5	C217-T136	9.370233821868897
68	6U1B	0	34.0	C217-T136	9.456384086608887
69	6U1B	0	34.5	C217-T136	9.614036273956298
70	6U1B	0	35.0	C217-T136	9.699659061431884
71	6U1B	0	35.5	C217-T136	9.751794052124023
72	6U1B	0	36.0	C217-T136	9.791597938537597
73	6U1B	0	36.5	C217-T136	9.67171869277954
74	6U1B	0	37.0	C217-T136	9.618465995788574
75	6U1B	0	37.5	C217-T136	9.400549125671386
76	6U1B	0	38.0	C217-T136	9.470211410522461
77	6U1B	0	38.5	C217-T136	9.321324062347411
78	6U1B	0	39.0	C217-T136	9.38624324798584
79	6U1B	0	39.5	C217-T136	9.39749116897583
80	6U1B	0	40.0	C217-T136	9.316473865509034
81	6U1B	0	40.5	C217-T136	9.423460388183594
82	6U1B	0	41.0	C217-T136	9.509990978240968
83	6U1B	0	41.5	C217-T136	9.70197353363037
84	6U1B	0	42.0	C217-T136	9.713734149932861
85	6U1B	0	42.5	C217-T136	9.817922496795655
86	6U1B	0	43.0	C217-T136	9.677671718597413
87	6U1B	0	43.5	C217-T136	9.779986476898193
88	6U1B	0	44.0	C217-T136	9.80020112991333
89	6U1B	0	44.5	C217-T136	9.699259185791016
90	6U1B	0	45.0	C217-T136	9.723039150238037
91	6U1B	0	45.5	C217-T136	9.643909168243407
92	6U1B	0	46.0	C217-T136	9.661834526062012
93	6U1B	0	46.5	C217-T136	9.504780960083007
94	6U1B	0	47.0	C217-T136	9.50414228439331
95	6U1B	0	47.5	C217-T136	9.23531756401062
96	6U1B	0	48.0	C217-T136	9.069564008712769
97	6U1B	0	48.5	C217-T136	8.948694562911987
98	6U1B	0	49.0	C217-T136	8.793917417526245
99	6U1B	0	49.5	C217-T136	8.673885011672974
100	6U1B	0	50.0	C217-T136	8.663522291183472
101	6U1B	0	50.5	C217-T136	8.700241804122925
102	6U1B	0	51.0	C217-T136	8.66416039466858
103	6U1B	0	51.5	C217-T136	8.591512441635132
104	6U1B	0	52.0	C217-T136	8.63416895866394
105	6U1B	0	52.5	C217-T136	8.81977195739746
106	6U1B	0	53.0	C217-T136	8.864663028717041
107	6U1B	0	53.5	C217-T136	8.798454093933106
108	6U1B	0	54.0	C217-T136	8.790803718566895
109	6U1B	0	54.5	C217-T136	8.879184341430664
110	6U1B	0	55.0	C217-T136	8.841656589508057
111	6U1B	0	55.5	C217-T136	8.722249984741211
112	6U1B	0	56.0	C217-T136	8.707129955291748
113	6U1B	0	56.5	C217-T136	8.687617778778076
114	6U1B	0	57.0	C217-T136	8.662367153167725
115	6U1B	0	57.5	C217-T136	8.623857593536377
116	6U1B	0	58.0	C217-T136	8.638841438293458
117	6U1B	0	58.5	C217-T136	8.727050018310546
118	6U1B	0	59.0	C217-T136	8.66044511795044
119	6U1B	0	59.5	C217-T136	8.58650999069214
120	6U1B	0	60.0	C217-T136	8.566934299468993
121	6U1B	0	60.5	C217-T136	8.514321422576904
122	6U1B	0	61.0	C217-T136	8.408976936340332
123	6U1B	0	61.5	C217-T136	8.476302528381348
124	6U1B	0	62.0	C217-T136	8.391310882568359
125	6U1B	0	62.5	C217-T136	8.21908860206604
126	6U1B	0	63.0	C217-T136	8.147619104385376
127	6U1B	0	63.5	C217-T136	8.187445402145386
128	6U1B	0	64.0	C217-T136	8.353097295761108
129	6U1B	0	64.5	C217-T136	8.417984914779662
130	6U1B	0	65.0	C217-T136	8.545970392227172
131	6U1B	0	65.5	C217-T136	8.661405515670776
132	6U1B	0	66.0	C217-T136	8.724140310287476
133	6U1B	0	66.5	C217-T136	8.697336339950562
134	6U1B	0	67.0	C217-T136	8.918342351913452
135	6U1B	0	67.5	C217-T136	9.154166507720948
136	6U1B	0	68.0	C217-T136	9.151723337173461
137	6U1B	0	68.5	C217-T136	9.008417510986328
138	6U1B	0	69.0	C217-T136	8.936340236663819
139	6U1B	0	69.5	C217-T136	8.883253955841065
140	6U1B	0	70.0	C217-T136	8.808906745910644
141	6U1B	0	70.5	C217-T136	8.789337158203125
142	6U1B	0	71.0	C217-T136	8.839332866668702
143	6U1B	0	71.5	C217-T136	8.825084114074707
144	6U1B	0	72.0	C217-T136	8.695480060577392
145	6U1B	0	72.5	C217-T136	8.604542446136474
146	6U1B	0	73.0	C217-T136	8.696558237075806
147	6U1B	0	73.5	C217-T136	8.74753360748291
148	6U1B	0	74.0	C217-T136	8.676778888702392
149	6U1B	0	74.5	C217-T136	8.72939682006836
150	6U1B	0	75.0	C217-T136	8.75133399963379
151	6U1B	0	75.5	C217-T136	8.784942817687988
152	6U1B	0	76.0	C217-T136	8.683373928070068
153	6U1B	0	76.5	C217-T136	8.676763343811036
154	6U1B	0	77.0	C217-T136	8.679719161987304
155	6U1B	0	77.5	C217-T136	8.887184047698975
156	6U1B	0	78.0	C217-T136	8.795484352111817
157	6U1B	0	78.5	C217-T136	8.756706047058106
158	6U1B	0	79.0	C217-T136	8.907459259033203
159	6U1B	0	79.5	C217-T136	8.837609577178956
160	6U1B	0	80.0	C217-T136	8.909458923339844
161	6U1B	0	80.5	C217-T136	8.833845806121825
162	6U1B	0	81.0	C217-T136	8.894165420532227
163	6U1B	0	81.5	C217-T136	8.932066345214844
164	6U1B	0	82.0	C217-T136	8.981397914886475
165	6U1B	0	82.5	C217-T136	8.824439430236817
166	6U1B	0	83.0	C217-T136	8.883005714416504
167	6U1B	0	83.5	C217-T136	9.015259742736816
168	6U1B	0	84.0	C217-T136	8.789777517318726
169	6U1B	0	84.5	C217-T136	8.751923990249633
170	6U1B	0	85.0	C217-T136	8.719648790359496
171	6U1B	0	85.5	C217-T136	8.77365870475769
172	6U1B	0	86.0	C217-T136	8.818801355361938
173	6U1B	0	86.5	C217-T136	8.808852338790894
174	6U1B	0	87.0	C217-T136	8.781642293930053
175	6U1B	0	87.5	C217-T136	8.791129732131958
176	6U1B	0	88.0	C217-T136	8.772782564163208
177	6U1B	0	88.5	C217-T136	8.751937055587769
178	6U1B	0	89.0	C217-T136	9.056940174102783
179	6U1B	0	89.5	C217-T136	9.162797451019287
180	6U1B	0	90.0	C217-T136	9.199013233184814
181	6U1B	0	90.5	C217-T136	9.236566066741943
182	6U1B	0	91.0	C217-T136	9.303630352020264
183	6U1B	0	91.5	C217-T136	9.3977614402771
184	6U1B	0	92.0	C217-T136	9.493980121612548
185	6U1B	0	92.5	C217-T136	9.528204345703125
186	6U1B	0	93.0	C217-T136	9.487760829925538
187	6U1B	0	93.5	C217-T136	9.460281276702881
188	6U1B	0	94.0	C217-T136	9.325163650512696
189	6U1B	0	94.5	C217-T136	9.290392208099366
190	6U1B	0	95.0	C217-T136	9.073221111297608
191	6U1B	0	95.5	C217-T136	8.997982215881347
192	6U1B	0	96.0	C217-T136	8.86810302734375
193	6U1B	0	96.5	C217-T136	8.672696018218994
194	6U1B	0	97.0	C217-T136	8.475530004501342
195	6U1B	0	97.5	C217-T136	8.297647857666016
196	6U1B	0	98.0	C217-T136	8.354941844940186
197	6U1B	0	98.5	C217-T136	8.360505867004395
198	6U1B	0	99.0	C217-T136	8.196988344192505
199	6U1B	0	99.5	C217-T136	8.206713247299195
200	6U1B	0	100.0	C217-T136	8.379424619674683
201	6U1B	0	100.5	C217-T136	8.400005769729614
202	6U1B	0	101.0	C217-T136	8.469518423080444
203	6U1B	0	101.5	C217-T136	8.52365870475769
204	6U1B	0	102.0	C217-T136	8.628553867340088
205	6U1B	0	102.5	C217-T136	8.680020952224732
206	6U1B	0	103.0	C217-T136	8.756315755844117
207	6U1B	0	103.5	C217-T136	8.668100500106812
208	6U1B	0	104.0	C217-T136	8.767578411102296
209	6U1B	0	104.5	C217-T136	8.84376220703125
210	6U1B	0	105.0	C217-T136	8.853075790405274
211	6U1B	0	105.5	C217-T136	8.871676826477051
212	6U1B	0	106.0	C217-T136	8.765806865692138
213	6U1B	0	106.5	C217-T136	8.772091388702393
214	6U1B	0	107.0	C217-T136	8.827031707763672
215	6U1B	0	107.5	C217-T136	8.901302719116211
216	6U1B	0	108.0	C217-T136	8.777853298187257
217	6U1B	0	108.5	C217-T136	8.903119373321534
218	6U1B	0	109.0	C217-T136	8.905753993988037
219	6U1B	0	109.5	C217-T136	8.737836647033692
220	6U1B	0	110.0	C217-T136	8.613596534729004
221	6U1B	0	110.5	C217-T136	8.552647590637207
222	6U1B	0	111.0	C217-T136	8.596063709259033
223	6U1B	0	111.5	C217-T136	8.558858489990234
224	6U1B	0	112.0	C217-T136	8.522420978546142
225	6U1B	0	112.5	C217-T136	8.504924011230468
226	6U1B	0	113.0	C217-T136	8.61717700958252
227	6U1B	0	113.5	C217-T136	8.529040622711182
228	6U1B	0	114.0	C217-T136	8.53111629486084
229	6U1B	0	114.5	C217-T136	8.541128349304199
230	6U1B	0	115.0	C217-T136	8.572051048278809
231	6U1B	0	115.5	C217-T136	8.555534648895264
232	6U1B	0	116.0	C217-T136	8.594685745239257
233	6U1B	0	116.5	C217-T136	8.640458106994629
234	6U1B	0	117.0	C217-T136	8.663773345947266
235	6U1B	0	117.5	C217-T136	8.684247970581055
236	6U1B	0	118.0	C217-T136	8.671596717834472
237	6U1B	0	118.5	C217-T136	8.701406002044678
238	6U1B	0	119.0	C217-T136	8.6925705909729
239	6U1B	0	119.5	C217-T136	8.799442672729493
240	6U1B	0	120.0	C217-T136	8.799227428436279
241	6U1B	0	120.5	C217-T136	8.666723012924194
242	6U1B	0	121.0	C217-T136	8.574574995040894
243	6U1B	0	121.5	C217-T136	8.61080756187439
244	6U1B	0	122.0	C217-T136	8.45526328086853
245	6U1B	0	122.5	C217-T136	8.43930630683899
246	6U1B	0	123.0	C217-T136	8.307864999771118
247	6U1B	0	123.5	C217-T136	8.315140676498412
248	6U1B	0	124.0	C217-T136	8.271796083450317
249	6U1B	0	124.5	C217-T136	8.28426480293274
250	6U1B	0	125.0	C217-T136	8.292194604873657
251	6U1B	0	125.5	C217-T136	8.434960460662841
252	6U1B	0	126.0	C217-T136	8.549781799316406
253	6U1B	0	126.5	C217-T136	8.44115915298462
254	6U1B	0	127.0	C217-T136	8.465967321395874
255	6U1B	0	127.5	C217-T136	8.44527497291565
256	6U1B	0	128.0	C217-T136	8.429836988449097
257	6U1B	0	128.5	C217-T136	8.333652544021607
258	6U1B	0	129.0	C217-T136	8.328142499923706
259	6U1B	0	129.5	C217-T136	8.221601057052613
260	6U1B	0	130.0	C217-T136	8.169616174697875
261	6U1B	0	130.5	C217-T136	8.195067930221558
262	6U1B	0	131.0	C217-T136	8.147457647323609
263	6U1B	0	131.5	C217-T136	8.225312185287475
264	6U1B	0	132.0	C217-T136	8.26892557144165
265	6U1B	0	132.5	C217-T136	8.214165782928466
266	6U1B	0	133.0	C217-T136	8.326243782043457
267	6U1B	0	133.5	C217-T136	8.37627534866333
268	6U1B	0	134.0	C217-T136	8.49052028656006
269	6U1B	0	134.5	C217-T136	8.474211311340332
270	6U1B	0	135.0	C217-T136	8.593085670471192
271	6U1B	0	135.5	C217-T136	8.563880157470702
272	6U1B	0	136.0	C217-T136	8.692185878753662
273	6U1B	0	136.5	C217-T136	8.853718280792236
274	6U1B	0	137.0	C217-T136	8.978228282928466
275	6U1B	0	137.5	C217-T136	8.983176851272583
276	6U1B	0	138.0	C217-T136	8.962933778762817
277	6U1B	0	138.5	C217-T136	9.083114957809448
278	6U1B	0	139.0	C217-T136	8.986351537704468
279	6U1B	0	139.5	C217-T136	9.206245756149292
280	6U1B	0	140.0	C217-T136	9.22206768989563
281	6U1B	0	140.5	C217-T136	9.213326120376587
282	6U1B	0	141.0	C217-T136	9.056102228164672
283	6U1B	0	141.5	C217-T136	8.824058866500854
284	6U1B	0	142.0	C217-T136	8.670012426376342
285	6U1B	0	142.5	C217-T136	8.717645168304443
286	6U1B	0	143.0	C217-T136	8.75345230102539
287	6U1B	0	143.5	C217-T136	8.664860248565674
288	6U1B	0	144.0	C217-T136	8.733701992034913
289	6U1B	0	144.5	C217-T136	8.550553607940675
290	6U1B	0	145.0	C217-T136	8.488973999023438
291	6U1B	0	145.5	C217-T136	8.430869483947754
292	6U1B	0	146.0	C217-T136	8.314905405044556
293	6U1B	0	146.5	C217-T136	8.304772520065308
294	6U1B	0	147.0	C217-T136	8.252095079421997
295	6U1B	0	147.5	C217-T136	8.175426340103149
296	6U1B	0	148.0	C217-T136	8.131138944625855
297	6U1B	0	148.5	C217-T136	8.133093404769898
298	6U1B	0	149.0	C217-T136	8.12213225364685
299	6U1B	0	149.5	C217-T136	8.141496896743774
300	6U1B	0	150.0	C217-T136	8.009928512573243
301	6U1B	0	150.5	C217-T136	8.06020746231079
302	6U1B	0	151.0	C217-T136	8.289407300949097
303	6U1B	0	151.5	C217-T136	8.592357492446899
304	6U1B	0	152.0	C217-T136	8.665943002700805
305	6U1B	0	152.5	C217-T136	8.798953771591187
306	6U1B	0	153.0	C217-T136	8.835661172866821
307	6U1B	0	153.5	C217-T136	8.964519739151001
308	6U1B	0	154.0	C217-T136	9.027827310562134
309	6U1B	0	154.5	C217-T136	8.88946738243103
310	6U1B	0	155.0	C217-T136	9.06644802093506
311	6U1B	0	155.5	C217-T136	9.118488693237305
312	6U1B	0	156.0	C217-T136	8.95811743736267
313	6U1B	0	156.5	C217-T136	8.763838243484496
314	6U1B	0	157.0	C217-T136	8.792749834060668
315	6U1B	0	157.5	C217-T136	8.688389253616332
316	6U1B	0	158.0	C217-T136	8.615262079238892
317	6U1B	0	158.5	C217-T136	8.453483057022094
318	6U1B	0	159.0	C217-T136	8.459653615951538
319	6U1B	0	159.5	C217-T136	8.513567543029785
320	6U1B	0	160.0	C217-T136	8.435360717773438
321	6U1B	0	160.5	C217-T136	8.197339916229248
322	6U1B	0	161.0	C217-T136	8.061515855789185
323	6U1B	0	161.5	C217-T136	7.985151243209839
324	6U1B	0	162.0	C217-T136	7.996270704269409
325	6U1B	0	162.5	C217-T136	7.9038938045501705
326	6U1B	0	163.0	C217-T136	8.005480432510376
327	6U1B	0	163.5	C217-T136	7.9851696491241455
328	6U1B	0	164.0	C217-T136	7.870307397842407
329	6U1B	0	164.5	C217-T136	8.063191413879395
330	6U1B	0	165.0	C217-T136	8.089370727539062
331	6U1B	0	165.5	C217-T136	8.501803970336914
332	6U1B	0	166.0	C217-T136	8.560459661483765
333	6U1B	0	166.5	C217-T136	8.56100811958313
334	6U1B	0	167.0	C217-T136	8.671873712539673
335	6U1B	0	167.5	C217-T136	8.886305379867554
336	6U1B	0	168.0	C217-T136	8.97100110054016
337	6U1B	0	168.5	C217-T136	9.039291715621948
338	6U1B	0	169.0	C217-T136	9.02585768699646
339	6U1B	0	169.5	C217-T136	8.684333086013794
340	6U1B	0	170.0	C217-T136	8.41582555770874
341	6U1B	0	170.5	C217-T136	8.054615831375122
342	6U1B	0	171.0	C217-T136	8.020831632614136
343	6U1B	0	171.5	C217-T136	8.048035287857056
344	6U1B	0	172.0	C217-T136	7.908159399032593
345	6U1B	0	172.5	C217-T136	7.998361253738404
346	6U1B	0	173.0	C217-T136	8.069011068344116
347	6U1B	0	173.5	C217-T136	8.275806283950805
348	6U1B	0	174.0	C217-T136	8.517296361923218
349	6U1B	0	174.5	C217-T136	8.93008999824524
350	6U1B	0	175.0	C217-T136	9.178067302703857
351	6U1B	0	175.5	C217-T136	9.288605737686158
352	6U1B	0	176.0	C217-T136	9.261404323577882
353	6U1B	0	176.5	C217-T136	9.152433395385742
354	6U1B	0	177.0	C217-T136	9.306361198425293
355	6U1B	0	177.5	C217-T136	9.082151556015015
356	6U1B	0	178.0	C217-T136	8.72710461616516
357	6U1B	0	178.5	C217-T136	8.438926029205323
358	6U1B	0	179.0	C217-T136	8.256922435760497
359	6U1B	0	179.5	C217-T136	8.130154800415038
360	6U1B	0	180.0	C217-T136	8.269013118743896
361	6U1B	0	180.5	C217-T136	8.260962390899659
362	6U1B	0	181.0	C217-T136	8.532411289215087
363	6U1B	0	181.5	C217-T136	8.542205429077148
364	6U1B	0	182.0	C217-T136	8.30377130508423
365	6U1B	0	182.5	C217-T136	8.367791986465454
366	6U1B	0	183.0	C217-T136	8.400230979919433
367	6U1B	0	183.5	C217-T136	8.495299005508423
368	6U1B	0	184.0	C217-T136	8.383198022842407
369	6U1B	0	184.5	C217-T136	8.356927537918091
370	6U1B	0	185.0	C217-T136	8.18474793434143
371	6U1B	0	185.5	C217-T136	8.248130083084106
372	6U1B	0	186.0	C217-T136	8.12513451576233
373	6U1B	0	186.5	C217-T136	8.279096269607544
374	6U1B	0	187.0	C217-T136	8.404616689682006
375	6U1B	0	187.5	C217-T136	8.426086378097533
376	6U1B	0	188.0	C217-T136	8.604232883453369
377	6U1B	0	188.5	C217-T136	8.614481163024902
378	6U1B	0	189.0	C217-T136	8.669997787475586
379	6U1B	0	189.5	C217-T136	8.422749376296997
380	6U1B	0	190.0	C217-T136	8.360460376739502
381	6U1B	0	190.5	C217-T136	8.429571533203125
382	6U1B	0	191.0	C217-T136	8.630972099304199
383	6U1B	0	191.5	C217-T136	8.552608299255372
384	6U1B	0	192.0	C217-T136	8.720081615447999
385	6U1B	0	192.5	C217-T136	8.651834678649902
386	6U1B	0	193.0	C217-T136	8.878111267089844
387	6U1B	0	193.5	C217-T136	9.126793003082275
388	6U1B	0	194.0	C217-T136	9.241561031341552
389	6U1B	0	194.5	C217-T136	9.577263116836548
390	6U1B	0	195.0	C217-T136	9.895705032348634
391	6U1B	0	195.5	C217-T136	9.85442762374878
392	6U1B	0	196.0	C217-T136	9.752180004119873
393	6U1B	0	196.5	C217-T136	9.932515525817871
394	6U1B	0	197.0	C217-T136	9.963245868682861
395	6U1B	0	197.5	C217-T136	10.311713314056396
396	6U1B	0	198.0	C217-T136	10.218006706237793
397	6U1B	0	198.5	C217-T136	10.158541393280029
398	6U1B	0	199.0	C217-T136	10.53072805404663
399	6U1B	0	199.5	C217-T136	10.660705280303954
400	6U1B	0	200.0	C217-T136	10.464571285247803
401	6U1B	0	200.5	C217-T136	10.580544471740723
402	6U1B	0	201.0	C217-T136	10.622825622558594
403	6U1B	0	201.5	C217-T136	10.591063117980957
404	6U1B	0	202.0	C217-T136	10.302699375152589
405	6U1B	0	202.5	C217-T136	10.073627758026124
406	6U1B	0	203.0	C217-T136	10.059593009948731
407	6U1B	0	203.5	C217-T136	9.992348575592041
408	6U1B	0	204.0	C217-T136	9.598557186126708
409	6U1B	0	204.5	C217-T136	9.405021476745606
410	6U1B	0	205.0	C217-T136	9.331250858306884
411	6U1B	0	205.5	C217-T136	9.480453205108642
412	6U1B	0	206.0	C217-T136	9.595968532562257
413	6U1B	0	206.5	C217-T136	9.702616882324218
414	6U1B	0	207.0	C217-T136	9.901803302764893
415	6U1B	0	207.5	C217-T136	9.962013912200927
416	6U1B	0	208.0	C217-T136	9.940364551544189
417	6U1B	0	208.5	C217-T136	9.823563861846925
418	6U1B	0	209.0	C217-T136	9.937243175506591
419	6U1B	0	209.5	C217-T136	9.975964832305909
420	6U1B	0	210.0	C217-T136	10.26550235748291
421	6U1B	0	210.5	C217-T136	10.103075695037841
422	6U1B	0	211.0	C217-T136	9.950969219207764
423	6U1B	0	211.5	C217-T136	9.945403671264648
424	6U1B	0	212.0	C217-T136	9.899951362609864
425	6U1B	0	212.5	C217-T136	9.954780578613281
426	6U1B	0	213.0	C217-T136	9.936219310760498
427	6U1B	0	213.5	C217-T136	10.066946887969971
428	6U1B	0	214.0	C217-T136	10.239917850494384
429	6U1B	0	214.5	C217-T136	10.21592836380005
430	6U1B	0	215.0	C217-T136	10.07633934020996
431	6U1B	0	215.5	C217-T136	9.982377052307129
432	6U1B	0	216.0	C217-T136	9.895553016662598
433	6U1B	0	216.5	C217-T136	9.850079345703126
434	6U1B	0	217.0	C217-T136	9.793591022491455
435	6U1B	0	217.5	C217-T136	9.65964479446411
436	6U1B	0	218.0	C217-T136	9.745559692382812
437	6U1B	0	218.5	C217-T136	9.979259490966797
438	6U1B	0	219.0	C217-T136	9.897222518920898
439	6U1B	0	219.5	C217-T136	9.839766693115234
440	6U1B	0	220.0	C217-T136	9.949280929565429
441	6U1B	0	220.5	C217-T136	10.269185161590576
442	6U1B	0	221.0	C217-T136	10.382937622070312
443	6U1B	0	221.5	C217-T136	10.332916259765625
444	6U1B	0	222.0	C217-T136	10.4539626121521
445	6U1B	0	222.5	C217-T136	10.673401355743408
446	6U1B	0	223.0	C217-T136	10.700180912017823
447	6U1B	0	223.5	C217-T136	10.442889213562012
448	6U1B	0	224.0	C217-T136	10.441626167297363
449	6U1B	0	224.5	C217-T136	10.532354927062988
450	6U1B	0	225.0	C217-T136	10.401801776885986
451	6U1B	0	225.5	C217-T136	9.945871257781983
452	6U1B	0	226.0	C217-T136	9.97527437210083
453	6U1B	0	226.5	C217-T136	9.993729782104491
454	6U1B	0	227.0	C217-T136	9.798141288757325
455	6U1B	0	227.5	C217-T136	9.576020622253418
456	6U1B	0	228.0	C217-T136	9.607440185546874
457	6U1B	0	228.5	C217-T136	9.802486515045166
458	6U1B	0	229.0	C217-T136	9.811537075042725
459	6U1B	0	229.5	C217-T136	10.00744171142578
460	6U1B	0	230.0	C217-T136	10.103096961975098
461	6U1B	0	230.5	C217-T136	10.50121030807495
462	6U1B	0	231.0	C217-T136	10.458238220214843
463	6U1B	0	231.5	C217-T136	10.492397117614747
464	6U1B	0	232.0	C217-T136	10.797393798828125
465	6U1B	0	232.5	C217-T136	10.929319286346436
466	6U1B	0	233.0	C217-T136	10.910653781890868
467	6U1B	0	233.5	C217-T136	10.774425792694093
468	6U1B	0	234.0	C217-T136	10.921153163909912
469	6U1B	0	234.5	C217-T136	10.551070308685302
470	6U1B	0	235.0	C217-T136	10.3813871383667
471	6U1B	0	235.5	C217-T136	10.060043334960938
472	6U1B	0	236.0	C217-T136	10.005930519104004
473	6U1B	0	236.5	C217-T136	9.988991641998291
474	6U1B	0	237.0	C217-T136	9.894723701477051
475	6U1B	0	237.5	C217-T136	9.798463153839112
476	6U1B	0	238.0	C217-T136	9.512785625457763
477	6U1B	0	238.5	C217-T136	9.547285175323486
478	6U1B	0	239.0	C217-T136	9.232406711578369
479	6U1B	0	239.5	C217-T136	9.403372669219971
480	6U1B	0	240.0	C217-T136	9.541650104522706
481	6U1B	0	240.5	C217-T136	9.79764175415039
482	6U1B	0	241.0	C217-T136	9.827314090728759
483	6U1B	0	241.5	C217-T136	9.951559925079346
484	6U1B	0	242.0	C217-T136	10.001488971710206
485	6U1B	0	242.5	C217-T136	10.25361795425415
486	6U1B	0	243.0	C217-T136	10.26333475112915
487	6U1B	0	243.5	C217-T136	9.97050838470459
488	6U1B	0	244.0	C217-T136	9.797681140899659
489	6U1B	0	244.5	C217-T136	9.6986328125
490	6U1B	0	245.0	C217-T136	9.512057971954345
491	6U1B	0	245.5	C217-T136	9.304876327514648
492	6U1B	0	246.0	C217-T136	9.728951930999756
493	6U1B	0	246.5	C217-T136	9.535530376434327
494	6U1B	0	247.0	C217-T136	9.27514591217041
495	6U1B	0	247.5	C217-T136	8.874128913879394
496	6U1B	0	248.0	C217-T136	8.921748542785645
497	6U1B	0	248.5	C217-T136	8.888580799102783
498	6U1B	0	249.0	C217-T136	8.924474239349365
499	6U1B	0	249.5	C217-T136	8.646462869644164
500	6U1B	0	250.0	C217-T136	8.60904302597046
501	6U1B	0	250.5	C217-T136	8.427972888946533
502	6U1B	0	251.0	C217-T136	7.848508644104004
503	6U1B	0	251.5	C217-T136	7.74905948638916
504	6U1B	0	252.0	C217-T136	7.86186637878418
505	6U1B	0	252.5	C217-T136	7.900361347198486
506	6U1B	0	253.0	C217-T136	7.802724409103393
507	6U1B	0	253.5	C217-T136	7.8838125705719
508	6U1B	0	254.0	C217-T136	7.932612085342408
509	6U1B	0	254.5	C217-T136	8.234141635894776
510	6U1B	0	255.0	C217-T136	8.300270891189575
511	6U1B	0	255.5	C217-T136	8.511944437026978
512	6U1B	0	256.0	C217-T136	8.573265314102173
513	6U1B	0	256.5	C217-T136	8.871342992782592
514	6U1B	0	257.0	C217-T136	8.849815225601196
515	6U1B	0	257.5	C217-T136	8.815621995925904
516	6U1B	0	258.0	C217-T136	8.886595535278321
517	6U1B	0	258.5	C217-T136	8.885956192016602
518	6U1B	0	259.0	C217-T136	8.94591932296753
519	6U1B	0	259.5	C217-T136	8.963336372375489
520	6U1B	0	260.0	C217-T136	8.98779821395874
521	6U1B	0	260.5	C217-T136	8.752081727981567
522	6U1B	0	261.0	C217-T136	8.609057664871216
523	6U1B	0	261.5	C217-T136	8.234769296646117
524	6U1B	0	262.0	C217-T136	8.071566677093506
525	6U1B	0	262.5	C217-T136	7.917577505111694
526	6U1B	0	263.0	C217-T136	7.72589602470398
527	6U1B	0	263.5	C217-T136	7.552792644500732
528	6U1B	0	264.0	C217-T136	7.497998523712158
529	6U1B	0	264.5	C217-T136	7.4960578918457035
530	6U1B	0	265.0	C217-T136	7.470474052429199
531	6U1B	0	265.5	C217-T136	7.905127763748169
532	6U1B	0	266.0	C217-T136	8.033083772659301
533	6U1B	0	266.5	C217-T136	8.268329381942749
534	6U1B	0	267.0	C217-T136	8.336288547515869
535	6U1B	0	267.5	C217-T136	8.763440084457397
536	6U1B	0	268.0	C217-T136	9.007790327072144
537	6U1B	0	268.5	C217-T136	9.303662967681884
538	6U1B	0	269.0	C217-T136	9.349649143218993
539	6U1B	0	269.5	C217-T136	9.372072696685791
540	6U1B	0	270.0	C217-T136	9.302152156829834
541	6U1B	0	270.5	C217-T136	8.877117347717284
542	6U1B	0	271.0	C217-T136	8.64865427017212
543	6U1B	0	271.5	C217-T136	8.572016334533691
544	6U1B	0	272.0	C217-T136	8.465935039520264
545	6U1B	0	272.5	C217-T136	7.996769046783447
546	6U1B	0	273.0	C217-T136	7.882925319671631
547	6U1B	0	273.5	C217-T136	7.8372221946716305
548	6U1B	0	274.0	C217-T136	7.876404571533203
549	6U1B	0	274.5	C217-T136	7.5929169178009035
550	6U1B	0	275.0	C217-T136	7.647762632369995
551	6U1B	0	275.5	C217-T136	7.59126648902893
552	6U1B	0	276.0	C217-T136	7.617019081115723
553	6U1B	0	276.5	C217-T136	7.387866020202637
554	6U1B	0	277.0	C217-T136	7.204250192642212
555	6U1B	0	277.5	C217-T136	7.279537773132324
556	6U1B	0	278.0	C217-T136	6.975553750991821
557	6U1B	0	278.5	C217-T136	6.671363592147827
558	6U1B	0	279.0	C217-T136	6.373962306976319
559	6U1B	0	279.5	C217-T136	6.4684453964233395
560	6U1B	0	280.0	C217-T136	6.294775056838989
561	6U1B	0	280.5	C217-T136	6.255258798599243
562	6U1B	0	281.0	C217-T136	6.290451145172119
563	6U1B	0	281.5	C217-T136	6.401659345626831
564	6U1B	0	282.0	C217-T136	6.5584817886352536
565	6U1B	0	282.5	C217-T136	6.676127624511719
566	6U1B	0	283.0	C217-T136	7.10960202217102
567	6U1B	0	283.5	C217-T136	7.122448253631592
568	6U1B	0	284.0	C217-T136	7.351013231277466
569	6U1B	0	284.5	C217-T136	7.772195339202881
570	6U1B	0	285.0	C217-T136	8.076642751693726
571	6U1B	0	285.5	C217-T136	8.280609750747681
572	6U1B	0	286.0	C217-T136	8.501885652542114
573	6U1B	0	286.5	C217-T136	8.520573043823243
574	6U1B	0	287.0	C217-T136	8.626997947692871
575	6U1B	0	287.5	C217-T136	8.744577074050904
576	6U1B	0	288.0	C217-T136	8.579999971389771
577	6U1B	0	288.5	C217-T136	8.98205099105835
578	6U1B	0	289.0	C217-T136	9.002463817596436
579	6U1B	0	289.5	C217-T136	8.774217128753662
580	6U1B	0	290.0	C217-T136	8.53834376335144
581	6U1B	0	290.5	C217-T136	8.56939377784729
582	6U1B	0	291.0	C217-T136	8.649372148513795
583	6U1B	0	291.5	C217-T136	8.545129108428956
584	6U1B	0	292.0	C217-T136	8.619496917724609
585	6U1B	0	292.5	C217-T136	8.526384544372558
586	6U1B	0	293.0	C217-T136	8.505964994430542
587	6U1B	0	293.5	C217-T136	8.225950622558594
588	6U1B	0	294.0	C217-T136	8.111937761306763
589	6U1B	0	294.5	C217-T136	8.023279905319214
590	6U1B	0	295.0	C217-T136	8.069131088256835
591	6U1B	0	295.5	C217-T136	8.159348106384277
592	6U1B	0	296.0	C217-T136	8.044819927215576
593	6U1B	0	296.5	C217-T136	8.18726372718811
594	6U1B	0	297.0	C217-T136	8.102053594589233
595	6U1B	0	297.5	C217-T136	8.10436224937439
596	6U1B	0	298.0	C217-T136	8.274342918395996
597	6U1B	0	298.5	C217-T136	8.330697298049927
598	6U1B	0	299.0	C217-T136	8.475669288635254
599	6U1B	0	299.5	C217-T136	8.429280853271484
600	6U1B	0	300.0	C217-T136	8.518090057373048
601	6U1B	0	300.5	C217-T136	8.331311702728271
602	6U1B	0	301.0	C217-T136	8.44006633758545
603	6U1B	0	301.5	C217-T136	8.504589653015136
604	6U1B	0	302.0	C217-T136	8.56231861114502
605	6U1B	0	302.5	C217-T136	8.554253482818604
606	6U1B	0	303.0	C217-T136	8.378954315185547
607	6U1B	0	303.5	C217-T136	8.332385158538818
608	6U1B	0	304.0	C217-T136	8.176966953277589
609	6U1B	0	304.5	C217-T136	8.231077957153321
610	6U1B	0	305.0	C217-T136	8.139610147476196
611	6U1B	0	305.5	C217-T136	8.157059144973754
612	6U1B	0	306.0	C217-T136	7.9766740798950195
613	6U1B	0	306.5	C217-T136	7.821493244171142
614	6U1B	0	307.0	C217-T136	7.738830184936523
615	6U1B	0	307.5	C217-T136	7.7202424049377445
616	6U1B	0	308.0	C217-T136	7.678629922866821
617	6U1B	0	308.5	C217-T136	7.665673017501831
618	6U1B	0	309.0	C217-T136	7.74042239189148
619	6U1B	0	309.5	C217-T136	7.7554198741912845
620	6U1B	0	310.0	C217-T136	7.718812608718872
621	6U1B	0	310.5	C217-T136	7.702360057830811
622	6U1B	0	311.0	C217-T136	7.748731660842895
623	6U1B	0	311.5	C217-T136	7.660226678848266
624	6U1B	0	312.0	C217-T136	7.68763689994812
625	6U1B	0	312.5	C217-T136	7.689744520187378
626	6U1B	0	313.0	C217-T136	7.763239479064941
627	6U1B	0	313.5	C217-T136	7.761982488632202
628	6U1B	0	314.0	C217-T136	7.658270311355591
629	6U1B	0	314.5	C217-T136	7.469886589050293
630	6U1B	0	315.0	C217-T136	7.534665632247925
631	6U1B	0	315.5	C217-T136	7.495238542556763
632	6U1B	0	316.0	C217-T136	7.828188085556031
633	6U1B	0	316.5	C217-T136	7.930922174453736
634	6U1B	0	317.0	C217-T136	7.962537622451782
635	6U1B	0	317.5	C217-T136	7.981797075271606
636	6U1B	0	318.0	C217-T136	8.196818208694458
637	6U1B	0	318.5	C217-T136	8.495648860931396
638	6U1B	0	319.0	C217-T136	8.450192832946778
639	6U1B	0	319.5	C217-T136	8.540926504135133
640	6U1B	0	320.0	C217-T136	8.495208024978638
641	6U1B	0	320.5	C217-T136	8.571807289123536
642	6U1B	0	321.0	C217-T136	8.276108932495116
643	6U1B	0	321.5	C217-T136	8.430662918090821
644	6U1B	0	322.0	C217-T136	8.377954626083374
645	6U1B	0	322.5	C217-T136	8.331734037399292
646	6U1B	0	323.0	C217-T136	8.417746210098267
647	6U1B	0	323.5	C217-T136	8.646606397628783
648	6U1B	0	324.0	C217-T136	8.936125993728638
649	6U1B	0	324.5	C217-T136	9.26909260749817
650	6U1B	0	325.0	C217-T136	9.47406735420227
651	6U1B	0	325.5	C217-T136	9.86879105567932
652	6U1B	0	326.0	C217-T136	10.234980154037476
653	6U1B	0	326.5	C217-T136	10.126158189773559
654	6U1B	0	327.0	C217-T136	10.128505420684814
655	6U1B	0	327.5	C217-T136	10.157312488555908
656	6U1B	0	328.0	C217-T136	9.685784006118775
657	6U1B	0	328.5	C217-T136	9.157316970825196
658	6U1B	0	329.0	C217-T136	8.982848930358887
659	6U1B	0	329.5	C217-T136	8.951172637939454
660	6U1B	0	330.0	C217-T136	8.740644931793213
661	6U1B	0	330.5	C217-T136	8.443909931182862
662	6U1B	0	331.0	C217-T136	7.933885288238526
663	6U1B	0	331.5	C217-T136	8.20761661529541
664	6U1B	0	332.0	C217-T136	8.42157859802246
665	6U1B	0	332.5	C217-T136	8.595890998840332
666	6U1B	0	333.0	C217-T136	8.826287221908569
667	6U1B	0	333.5	C217-T136	9.271852970123291
668	6U1B	0	334.0	C217-T136	9.790602874755859
669	6U1B	0	334.5	C217-T136	10.094419193267822
670	6U1B	0	335.0	C217-T136	10.360069084167481
671	6U1B	0	335.5	C217-T136	10.352751541137696
672	6U1B	0	336.0	C217-T136	11.024999237060547
673	6U1B	0	336.5	C217-T136	11.073302173614502
674	6U1B	0	337.0	C217-T136	11.025293445587158
675	6U1B	0	337.5	C217-T136	11.061699104309081
676	6U1B	0	338.0	C217-T136	11.35227174758911
677	6U1B	0	338.5	C217-T136	11.176265811920166
678	6U1B	0	339.0	C217-T136	10.896212100982666
679	6U1B	0	339.5	C217-T136	10.673043155670166
680	6U1B	0	340.0	C217-T136	10.728946018218995
681	6U1B	0	340.5	C217-T136	10.97062873840332
682	6U1B	0	341.0	C217-T136	10.8199893951416
683	6U1B	0	341.5	C217-T136	10.849606704711913
684	6U1B	0	342.0	C217-T136	10.986825942993164
685	6U1B	0	342.5	C217-T136	10.920161819458007
686	6U1B	0	343.0	C217-T136	10.895116901397705
687	6U1B	0	343.5	C217-T136	10.842315483093262
688	6U1B	0	344.0	C217-T136	10.797221374511718
689	6U1B	0	344.5	C217-T136	10.572956657409668
690	6U1B	0	345.0	C217-T136	10.269863319396972
691	6U1B	0	345.5	C217-T136	10.029776096343994
692	6U1B	0	346.0	C217-T136	9.746891117095947
693	6U1B	0	346.5	C217-T136	9.489659786224365
694	6U1B	0	347.0	C217-T136	9.309699630737304
695	6U1B	0	347.5	C217-T136	9.239560222625732
696	6U1B	0	348.0	C217-T136	9.1934494972229
697	6U1B	0	348.5	C217-T136	9.284372901916504
698	6U1B	0	349.0	C217-T136	9.146262454986573
699	6U1B	0	349.5	C217-T136	9.027669429779053
700	6U1B	0	350.0	C217-T136	9.247327613830567
701	6U1B	0	350.5	C217-T136	9.4751953125
702	6U1B	0	351.0	C217-T136	9.569245719909668
703	6U1B	0	351.5	C217-T136	9.716504096984863
704	6U1B	0	352.0	C217-T136	9.874079322814941
705	6U1B	0	352.5	C217-T136	10.110708427429199
706	6U1B	0	353.0	C217-T136	10.203888511657714
707	6U1B	0	353.5	C217-T136	10.248979949951172
708	6U1B	0	354.0	C217-T136	10.60519027709961
709	6U1B	0	354.5	C217-T136	10.97211513519287
710	6U1B	0	355.0	C217-T136	10.996172428131104
711	6U1B	0	355.5	C217-T136	10.822060871124268
712	6U1B	0	356.0	C217-T136	10.894162845611572
713	6U1B	0	356.5	C217-T136	10.861840915679931
714	6U1B	0	357.0	C217-T136	11.162104320526122
715	6U1B	0	357.5	C217-T136	11.156307125091553
716	6U1B	0	358.0	C217-T136	11.0890682220459
717	6U1B	0	358.5	C217-T136	10.918821430206298
718	6U1B	0	359.0	C217-T136	10.65623664855957
719	6U1B	0	359.5	C217-T136	10.356893634796142
720	6U1B	0	360.0	C217-T136	10.067169666290283
721	6U1B	0	360.5	C217-T136	10.211538219451905
722	6U1B	0	361.0	C217-T136	10.402119159698486
723	6U1B	0	361.5	C217-T136	10.995646095275879
724	6U1B	0	362.0	C217-T136	10.68821840286255
725	6U1B	0	362.5	C217-T136	10.841630363464356
726	6U1B	0	363.0	C217-T136	11.028609561920167
727	6U1B	0	363.5	C217-T136	11.060119915008546
728	6U1B	0	364.0	C217-T136	11.11160717010498
729	6U1B	0	364.5	C217-T136	11.108423519134522
730	6U1B	0	365.0	C217-T136	11.358135414123534
731	6U1B	0	365.5	C217-T136	11.094616317749024
732	6U1B	0	366.0	C217-T136	10.678029823303223
733	6U1B	0	366.5	C217-T136	9.964895629882813
734	6U1B	0	367.0	C217-T136	9.815929794311524
735	6U1B	0	367.5	C217-T136	9.4112078666687
736	6U1B	0	368.0	C217-T136	9.068873405456543
737	6U1B	0	368.5	C217-T136	8.929812908172607
738	6U1B	0	369.0	C217-T136	8.756505584716797
739	6U1B	0	369.5	C217-T136	8.96415548324585
740	6U1B	0	370.0	C217-T136	8.984389305114746
741	6U1B	0	370.5	C217-T136	9.095907878875732
742	6U1B	0	371.0	C217-T136	9.009460639953613
743	6U1B	0	371.5	C217-T136	8.891510009765625
744	6U1B	0	372.0	C217-T136	8.92601490020752
745	6U1B	0	372.5	C217-T136	8.829094552993775
746	6U1B	0	373.0	C217-T136	8.68782000541687
747	6U1B	0	373.5	C217-T136	8.76848750114441
748	6U1B	0	374.0	C217-T136	8.958282327651977
749	6U1B	0	374.5	C217-T136	8.750061464309692
750	6U1B	0	375.0	C217-T136	8.597352552413941
751	6U1B	0	375.5	C217-T136	8.64749436378479
752	6U1B	0	376.0	C217-T136	9.053062200546265
753	6U1B	0	376.5	C217-T136	9.12133231163025
754	6U1B	0	377.0	C217-T136	9.206208181381225
755	6U1B	0	377.5	C217-T136	9.552270793914795
756	6U1B	0	378.0	C217-T136	9.859290981292725
757	6U1B	0	378.5	C217-T136	9.89225664138794
758	6U1B	0	379.0	C217-T136	9.957406425476075
759	6U1B	0	379.5	C217-T136	9.939306831359863
760	6U1B	0	380.0	C217-T136	10.04559783935547
761	6U1B	0	380.5	C217-T136	10.267927742004394
762	6U1B	0	381.0	C217-T136	9.984430503845214
763	6U1B	0	381.5	C217-T136	9.979100608825684
764	6U1B	0	382.0	C217-T136	10.18110294342041
765	6U1B	0	382.5	C217-T136	10.112604331970214
766	6U1B	0	383.0	C217-T136	10.05782871246338
767	6U1B	0	383.5	C217-T136	10.273897552490235
768	6U1B	0	384.0	C217-T136	10.183938598632812
769	6U1B	0	384.5	C217-T136	10.282626342773437
770	6U1B	0	385.0	C217-T136	10.431203460693359
771	6U1B	0	385.5	C217-T136	10.339752006530762
772	6U1B	0	386.0	C217-T136	10.341925716400146
773	6U1B	0	386.5	C217-T136	10.522765159606934
774	6U1B	0	387.0	C217-T136	10.15089693069458
775	6U1B	0	387.5	C217-T136	9.93329210281372
776	6U1B	0	388.0	C217-T136	9.76415205001831
777	6U1B	0	388.5	C217-T136	9.495701503753661
778	6U1B	0	389.0	C217-T136	9.384175014495849
779	6U1B	0	389.5	C217-T136	9.460723686218262
780	6U1B	0	390.0	C217-T136	9.328871154785157
781	6U1B	0	390.5	C217-T136	9.192696666717529
782	6U1B	0	391.0	C217-T136	9.373091316223144
783	6U1B	0	391.5	C217-T136	9.398856353759765
784	6U1B	0	392.0	C217-T136	9.689973735809327
785	6U1B	0	392.5	C217-T136	9.786343097686768
786	6U1B	0	393.0	C217-T136	9.842262363433838
787	6U1B	0	393.5	C217-T136	10.154302310943603
788	6U1B	0	394.0	C217-T136	10.330283164978027
789	6U1B	0	394.5	C217-T136	10.289594841003417
790	6U1B	0	395.0	C217-T136	10.36712293624878
791	6U1B	0	395.5	C217-T136	10.23688907623291
792	6U1B	0	396.0	C217-T136	10.124151611328125
793	6U1B	0	396.5	C217-T136	9.99153699874878
794	6U1B	0	397.0	C217-T136	10.004672050476074
795	6U1B	0	397.5	C217-T136	10.251169204711914
796	6U1B	0	398.0	C217-T136	10.39591188430786
797	6U1B	0	398.5	C217-T136	9.916768550872803
798	6U1B	0	399.0	C217-T136	9.708078384399414
799	6U1B	0	399.5	C217-T136	9.677197647094726
800	6U1B	0	400.0	C217-T136	9.646739387512207
801	6U1B	0	400.5	C217-T136	9.868132400512696
802	6U1B	0	401.0	C217-T136	9.971466159820556
803	6U1B	0	401.5	C217-T136	10.178549480438232
804	6U1B	0	402.0	C217-T136	10.210065555572509
805	6U1B	0	402.5	C217-T136	10.104876232147216
806	6U1B	0	403.0	C217-T136	10.027372360229492
807	6U1B	0	403.5	C217-T136	9.944498538970947
808	6U1B	0	404.0	C217-T136	9.985490894317627
809	6U1B	0	404.5	C217-T136	9.967161750793457
810	6U1B	0	405.0	C217-T136	10.12663459777832
811	6U1B	0	405.5	C217-T136	10.328617095947266
812	6U1B	0	406.0	C217-T136	10.369903469085694
813	6U1B	0	406.5	C217-T136	10.313144779205322
814	6U1B	0	407.0	C217-T136	10.51871919631958
815	6U1B	0	407.5	C217-T136	10.349148750305176
816	6U1B	0	408.0	C217-T136	10.355764675140382
817	6U1B	0	408.5	C217-T136	10.771278953552246
818	6U1B	0	409.0	C217-T136	10.984757423400879
819	6U1B	0	409.5	C217-T136	11.017991828918458
820	6U1B	0	410.0	C217-T136	10.917019748687744
821	6U1B	0	410.5	C217-T136	10.381989908218383
822	6U1B	0	411.0	C217-T136	10.227882719039917
823	6U1B	0	411.5	C217-T136	9.963001585006714
824	6U1B	0	412.0	C217-T136	9.497104406356812
825	6U1B	0	412.5	C217-T136	9.5175790309906
826	6U1B	0	413.0	C217-T136	9.21753215789795
827	6U1B	0	413.5	C217-T136	9.045958614349365
828	6U1B	0	414.0	C217-T136	8.526317691802978
829	6U1B	0	414.5	C217-T136	8.38138551712036
830	6U1B	0	415.0	C217-T136	8.284457015991212
831	6U1B	0	415.5	C217-T136	8.470524740219116
832	6U1B	0	416.0	C217-T136	8.350482416152953
833	6U1B	0	416.5	C217-T136	8.368161630630492
834	6U1B	0	417.0	C217-T136	8.338121175765991
835	6U1B	0	417.5	C217-T136	8.328606939315796
836	6U1B	0	418.0	C217-T136	8.366928625106812
837	6U1B	0	418.5	C217-T136	8.355574750900269
838	6U1B	0	419.0	C217-T136	8.615700101852417
839	6U1B	0	419.5	C217-T136	8.846994924545289
840	6U1B	0	420.0	C217-T136	8.60476050376892
841	6U1B	0	420.5	C217-T136	8.563264226913452
842	6U1B	0	421.0	C217-T136	8.540234804153442
843	6U1B	0	421.5	C217-T136	8.597502756118775
844	6U1B	0	422.0	C217-T136	8.665934514999389
845	6U1B	0	422.5	C217-T136	8.650680875778198
846	6U1B	0	423.0	C217-T136	8.94912347793579
847	6U1B	0	423.5	C217-T136	8.987703418731689
848	6U1B	0	424.0	C217-T136	9.014373111724854
849	6U1B	0	424.5	C217-T136	8.741601514816285
850	6U1B	0	425.0	C217-T136	8.770248460769654
851	6U1B	0	425.5	C217-T136	8.668090057373046
852	6U1B	0	426.0	C217-T136	8.678840160369873
853	6U1B	0	426.5	C217-T136	8.498040056228637
854	6U1B	0	427.0	C217-T136	8.275734138488769
855	6U1B	0	427.5	C217-T136	8.121314144134521
856	6U1B	0	428.0	C217-T136	7.669379377365113
857	6U1B	0	428.5	C217-T136	7.449613332748413
858	6U1B	0	429.0	C217-T136	7.270625925064087
859	6U1B	0	429.5	C217-T136	7.2290239334106445
860	6U1B	0	430.0	C217-T136	7.147829294204712
861	6U1B	0	430.5	C217-T136	7.085340404510498
862	6U1B	0	431.0	C217-T136	6.956458520889282
863	6U1B	0	431.5	C217-T136	6.90631685256958
864	6U1B	0	432.0	C217-T136	6.814099454879761
865	6U1B	0	432.5	C217-T136	6.859529781341553
866	6U1B	0	433.0	C217-T136	7.050330114364624
867	6U1B	0	433.5	C217-T136	7.086977291107178
868	6U1B	0	434.0	C217-T136	7.010932683944702
869	6U1B	0	434.5	C217-T136	6.8902534484863285
870	6U1B	0	435.0	C217-T136	6.837289142608642
871	6U1B	0	435.5	C217-T136	6.737985706329345
872	6U1B	0	436.0	C217-T136	6.7651139259338375
873	6U1B	0	436.5	C217-T136	6.637606763839722
874	6U1B	0	437.0	C217-T136	6.597400140762329
875	6U1B	0	437.5	C217-T136	6.5944580078125
876	6U1B	0	438.0	C217-T136	6.530979633331299
877	6U1B	0	438.5	C217-T136	6.4649396419525145
878	6U1B	0	439.0	C217-T136	6.489729690551758
879	6U1B	0	439.5	C217-T136	6.561015558242798
880	6U1B	0	440.0	C217-T136	6.612012147903442
881	6U1B	0	440.5	C217-T136	6.735092401504517
882	6U1B	0	441.0	C217-T136	6.732458114624023
883	6U1B	0	441.5	C217-T136	6.871325063705444
884	6U1B	0	442.0	C217-T136	6.954073238372803
885	6U1B	0	442.5	C217-T136	6.8821393013000485
886	6U1B	0	443.0	C217-T136	6.897589874267578
887	6U1B	0	443.5	C217-T136	6.906227874755859
888	6U1B	0	444.0	C217-T136	6.9483991146087645
889	6U1B	0	444.5	C217-T136	6.966575765609742
890	6U1B	0	445.0	C217-T136	6.870455360412597
891	6U1B	0	445.5	C217-T136	6.871062421798706
892	6U1B	0	446.0	C217-T136	6.917810010910034
893	6U1B	0	446.5	C217-T136	7.0018476963043215
894	6U1B	0	447.0	C217-T136	7.020871019363403
895	6U1B	0	447.5	C217-T136	7.120942687988281
896	6U1B	0	448.0	C217-T136	7.036836051940918
897	6U1B	0	448.5	C217-T136	7.168711948394775
898	6U1B	0	449.0	C217-T136	7.087072229385376
899	6U1B	0	449.5	C217-T136	7.241406106948853
900	6U1B	0	450.0	C217-T136	7.828514814376831
901	6U1B	0	450.5	C217-T136	8.13880968093872
902	6U1B	0	451.0	C217-T136	8.31226396560669
903	6U1B	0	451.5	C217-T136	8.44097080230713
904	6U1B	0	452.0	C217-T136	8.544102907180786
905	6U1B	0	452.5	C217-T136	8.43849081993103
906	6U1B	0	453.0	C217-T136	8.717788171768188
907	6U1B	0	453.5	C217-T136	8.897683000564575
908	6U1B	0	454.0	C217-T136	9.113451528549195
909	6U1B	0	454.5	C217-T136	9.018576383590698
910	6U1B	0	455.0	C217-T136	8.78361954689026
911	6U1B	0	455.5	C217-T136	8.739114236831664
912	6U1B	0	456.0	C217-T136	8.926761579513549
913	6U1B	0	456.5	C217-T136	9.050072145462035
914	6U1B	0	457.0	C217-T136	9.265178537368774
915	6U1B	0	457.5	C217-T136	9.53870677947998
916	6U1B	0	458.0	C217-T136	9.330201625823975
917	6U1B	0	458.5	C217-T136	9.240498256683349
918	6U1B	0	459.0	C217-T136	9.32985610961914
919	6U1B	0	459.5	C217-T136	9.192986345291137
920	6U1B	0	460.0	C217-T136	8.947383165359497
921	6U1B	0	460.5	C217-T136	8.620624542236328
922	6U1B	0	461.0	C217-T136	8.211159610748291
923	6U1B	0	461.5	C217-T136	8.040044784545898
924	6U1B	0	462.0	C217-T136	7.895271492004395
925	6U1B	0	462.5	C217-T136	7.779072856903076
926	6U1B	0	463.0	C217-T136	8.059618091583252
927	6U1B	0	463.5	C217-T136	8.252601146697998
928	6U1B	0	464.0	C217-T136	8.212293243408203
929	6U1B	0	464.5	C217-T136	8.315350198745728
930	6U1B	0	465.0	C217-T136	8.612871503829956
931	6U1B	0	465.5	C217-T136	8.69879584312439
932	6U1B	0	466.0	C217-T136	8.653168535232544
933	6U1B	0	466.5	C217-T136	8.50069637298584
934	6U1B	0	467.0	C217-T136	8.299094963073731
935	6U1B	0	467.5	C217-T136	8.575734615325928
936	6U1B	0	468.0	C217-T136	8.284496641159057
937	6U1B	0	468.5	C217-T136	8.048931455612182
938	6U1B	0	469.0	C217-T136	7.842262125015258
939	6U1B	0	469.5	C217-T136	7.9241115093231205
940	6U1B	0	470.0	C217-T136	7.840411424636841
941	6U1B	0	470.5	C217-T136	7.880539512634277
942	6U1B	0	471.0	C217-T136	7.959106302261352
943	6U1B	0	471.5	C217-T136	8.225999927520752
944	6U1B	0	472.0	C217-T136	8.693804264068604
945	6U1B	0	472.5	C217-T136	8.662730693817139
946	6U1B	0	473.0	C217-T136	8.834506273269653
947	6U1B	0	473.5	C217-T136	9.056021547317505
948	6U1B	0	474.0	C217-T136	9.331144285202026
949	6U1B	0	474.5	C217-T136	9.472065019607545
950	6U1B	0	475.0	C217-T136	9.508660364151002
951	6U1B	0	475.5	C217-T136	9.394411706924439
952	6U1B	0	476.0	C217-T136	9.368323135375977
953	6U1B	0	476.5	C217-T136	8.9706280708313
954	6U1B	0	477.0	C217-T136	8.72825345993042
955	6U1B	0	477.5	C217-T136	8.62398557662964
956	6U1B	0	478.0	C217-T136	8.470326805114746
957	6U1B	0	478.5	C217-T136	8.096948528289795
958	6U1B	0	479.0	C217-T136	7.820950603485107
959	6U1B	0	479.5	C217-T136	7.809119319915771
960	6U1B	0	480.0	C217-T136	8.002032375335693
961	6U1B	0	480.5	C217-T136	8.392126083374023
962	6U1B	0	481.0	C217-T136	8.915898323059082
963	6U1B	0	481.5	C217-T136	9.41982126235962
964	6U1B	0	482.0	C217-T136	9.5724365234375
965	6U1B	0	482.5	C217-T136	9.644081211090088
966	6U1B	0	483.0	C217-T136	9.423079109191894
967	6U1B	0	483.5	C217-T136	9.402422237396241
968	6U1B	0	484.0	C217-T136	9.493727874755859
969	6U1B	0	484.5	C217-T136	9.377062320709229
970	6U1B	0	485.0	C217-T136	9.11525230407715
971	6U1B	0	485.5	C217-T136	8.81536145210266
972	6U1B	0	486.0	C217-T136	8.454440450668335
973	6U1B	0	486.5	C217-T136	8.384243726730347
974	6U1B	0	487.0	C217-T136	8.307196569442748
975	6U1B	0	487.5	C217-T136	8.154115915298462
976	6U1B	0	488.0	C217-T136	8.570057058334351
977	6U1B	0	488.5	C217-T136	8.650145959854125
978	6U1B	0	489.0	C217-T136	8.773997735977172
979	6U1B	0	489.5	C217-T136	8.854132604598998
980	6U1B	0	490.0	C217-T136	8.90120596885681
981	6U1B	0	490.5	C217-T136	8.94007396697998
982	6U1B	0	491.0	C217-T136	8.784596586227417
983	6U1B	0	491.5	C217-T136	8.816369009017944
984	6U1B	0	492.0	C217-T136	8.686101007461549
985	6U1B	0	492.5	C217-T136	8.740597486495972
986	6U1B	0	493.0	C217-T136	8.930692625045776
987	6U1B	0	493.5	C217-T136	9.13861403465271
988	6U1B	0	494.0	C217-T136	9.2058434009552
989	6U1B	0	494.5	C217-T136	9.172960042953491
990	6U1B	0	495.0	C217-T136	9.184237909317016
991	6U1B	0	495.5	C217-T136	9.511297464370728
992	6U1B	0	496.0	C217-T136	9.739739513397216
993	6U1B	0	496.5	C217-T136	9.436882400512696
994	6U1B	0	497.0	C217-T136	9.204744052886962
995	6U1B	0	497.5	C217-T136	8.996989917755126
996	6U1B	0	498.0	C217-T136	8.662123584747315
997	6U1B	0	498.5	C217-T136	8.454213333129882
998	6U1B	0	499.0	C217-T136	8.510250473022461
999	6U1B	0	499.5	C217-T136	8.606380081176757
1000	6U1B	0	500.0	C217-T136	8.495041179656983
1001	6U1B	0	500.5	C217-T136	8.30007038116455
1002	6U1B	0	501.0	C217-T136	8.410274028778076
1003	6U1B	0	501.5	C217-T136	8.453388881683349
1004	6U1B	0	502.0	C217-T136	8.776395511627197
1005	6U1B	0	502.5	C217-T136	8.932217884063721
1006	6U1B	0	503.0	C217-T136	9.410748291015626
1007	6U1B	0	503.5	C217-T136	9.659200668334961
1008	6U1B	0	504.0	C217-T136	9.601506423950195
1009	6U1B	0	504.5	C217-T136	9.320960140228271
1010	6U1B	0	505.0	C217-T136	9.329073429107666
1011	6U1B	0	505.5	C217-T136	9.314576053619385
1012	6U1B	0	506.0	C217-T136	8.983238697052002
1013	6U1B	0	506.5	C217-T136	9.038578510284424
1014	6U1B	0	507.0	C217-T136	8.971695232391358
1015	6U1B	0	507.5	C217-T136	8.838116788864136
1016	6U1B	0	508.0	C217-T136	8.434688138961793
1017	6U1B	0	508.5	C217-T136	8.250556039810181
1018	6U1B	0	509.0	C217-T136	8.033787250518799
1019	6U1B	0	509.5	C217-T136	8.121087455749512
1020	6U1B	0	510.0	C217-T136	8.203856468200684
1021	6U1B	0	510.5	C217-T136	8.2007230758667
1022	6U1B	0	511.0	C217-T136	8.297511100769043
1023	6U1B	0	511.5	C217-T136	8.336429405212403
1024	6U1B	0	512.0	C217-T136	8.364173030853271
1025	6U1B	0	512.5	C217-T136	8.235355186462403
1026	6U1B	0	513.0	C217-T136	8.253231811523438
1027	6U1B	0	513.5	C217-T136	8.361995887756347
1028	6U1B	0	514.0	C217-T136	8.565215253829956
1029	6U1B	0	514.5	C217-T136	8.587503385543823
1030	6U1B	0	515.0	C217-T136	8.64046378135681
1031	6U1B	0	515.5	C217-T136	8.510883283615112
1032	6U1B	0	516.0	C217-T136	8.513861417770386
1033	6U1B	0	516.5	C217-T136	8.588283777236938
1034	6U1B	0	517.0	C217-T136	8.726329469680786
1035	6U1B	0	517.5	C217-T136	8.987514400482178
1036	6U1B	0	518.0	C217-T136	9.202602291107178
1037	6U1B	0	518.5	C217-T136	9.121331405639648
1038	6U1B	0	519.0	C217-T136	8.926001930236817
1039	6U1B	0	519.5	C217-T136	9.074370574951171
1040	6U1B	0	520.0	C217-T136	9.096114826202392
1041	6U1B	0	520.5	C217-T136	9.380735874176025
1042	6U1B	0	521.0	C217-T136	9.420402526855469
1043	6U1B	0	521.5	C217-T136	9.494733524322509
1044	6U1B	0	522.0	C217-T136	9.213897323608398
1045	6U1B	0	522.5	C217-T136	9.102839469909668
1046	6U1B	0	523.0	C217-T136	8.821870899200439
1047	6U1B	0	523.5	C217-T136	8.686119890213012
1048	6U1B	0	524.0	C217-T136	8.545004653930665
1049	6U1B	0	524.5	C217-T136	8.449516677856446
1050	6U1B	0	525.0	C217-T136	8.189611959457398
1051	6U1B	0	525.5	C217-T136	7.938257646560669
1052	6U1B	0	526.0	C217-T136	7.8224334716796875
1053	6U1B	0	526.5	C217-T136	7.66317310333252
1054	6U1B	0	527.0	C217-T136	7.799090385437012
1055	6U1B	0	527.5	C217-T136	7.937528800964356
1056	6U1B	0	528.0	C217-T136	7.986689186096191
1057	6U1B	0	528.5	C217-T136	8.118221616744995
1058	6U1B	0	529.0	C217-T136	8.317495632171632
1059	6U1B	0	529.5	C217-T136	8.290424346923828
1060	6U1B	0	530.0	C217-T136	8.53635506629944
1061	6U1B	0	530.5	C217-T136	8.6932137966156
1062	6U1B	0	531.0	C217-T136	8.793862342834473
1063	6U1B	0	531.5	C217-T136	8.862841796875
1064	6U1B	0	532.0	C217-T136	8.917386913299561
1065	6U1B	0	532.5	C217-T136	8.99853973388672
1066	6U1B	0	533.0	C217-T136	8.97074327468872
1067	6U1B	0	533.5	C217-T136	9.073001861572266
1068	6U1B	0	534.0	C217-T136	9.319871616363525
1069	6U1B	0	534.5	C217-T136	9.266817951202393
1070	6U1B	0	535.0	C217-T136	9.101764345169068
1071	6U1B	0	535.5	C217-T136	8.90747947692871
1072	6U1B	0	536.0	C217-T136	8.900723361968994
1073	6U1B	0	536.5	C217-T136	8.95676679611206
1074	6U1B	0	537.0	C217-T136	8.91420021057129
1075	6U1B	0	537.5	C217-T136	8.829084014892578
1076	6U1B	0	538.0	C217-T136	8.887652778625489
1077	6U1B	0	538.5	C217-T136	8.807210922241211
1078	6U1B	0	539.0	C217-T136	8.582849597930908
1079	6U1B	0	539.5	C217-T136	8.71689338684082
1080	6U1B	0	540.0	C217-T136	8.762876939773559
1081	6U1B	0	540.5	C217-T136	8.868043041229248
1082	6U1B	0	541.0	C217-T136	8.597574615478516
1083	6U1B	0	541.5	C217-T136	8.4865797996521
1084	6U1B	0	542.0	C217-T136	8.457911968231201
1085	6U1B	0	542.5	C217-T136	8.339240169525146
1086	6U1B	0	543.0	C217-T136	8.340496826171876
1087	6U1B	0	543.5	C217-T136	8.448488998413087
1088	6U1B	0	544.0	C217-T136	8.47574224472046
1089	6U1B	0	544.5	C217-T136	8.332157802581786
1090	6U1B	0	545.0	C217-T136	8.300351810455322
1091	6U1B	0	545.5	C217-T136	8.316373729705811
1092	6U1B	0	546.0	C217-T136	8.626898765563965
1093	6U1B	0	546.5	C217-T136	8.50670576095581
1094	6U1B	0	547.0	C217-T136	8.544049263000488
1095	6U1B	0	547.5	C217-T136	8.642537784576415
1096	6U1B	0	548.0	C217-T136	8.752344989776612
1097	6U1B	0	548.5	C217-T136	8.623738670349121
1098	6U1B	0	549.0	C217-T136	8.866873931884765
1099	6U1B	0	549.5	C217-T136	9.159886169433594
1100	6U1B	0	550.0	C217-T136	9.429054641723633
1101	6U1B	0	550.5	C217-T136	9.269494342803956
1102	6U1B	0	551.0	C217-T136	9.167728996276855
1103	6U1B	0	551.5	C217-T136	9.334064292907716
1104	6U1B	0	552.0	C217-T136	9.247275638580323
1105	6U1B	0	552.5	C217-T136	9.247012615203857
1106	6U1B	0	553.0	C217-T136	9.04719877243042
1107	6U1B	0	553.5	C217-T136	9.026263427734374
1108	6U1B	0	554.0	C217-T136	8.779283428192139
1109	6U1B	0	554.5	C217-T136	8.628391551971436
1110	6U1B	0	555.0	C217-T136	8.437636661529542
1111	6U1B	0	555.5	C217-T136	8.652786540985108
1112	6U1B	0	556.0	C217-T136	8.639601373672486
1113	6U1B	0	556.5	C217-T136	8.450686931610107
1114	6U1B	0	557.0	C217-T136	8.390316057205201
1115	6U1B	0	557.5	C217-T136	8.135383081436157
1116	6U1B	0	558.0	C217-T136	8.141756153106689
1117	6U1B	0	558.5	C217-T136	8.134206390380859
1118	6U1B	0	559.0	C217-T136	8.050518274307251
1119	6U1B	0	559.5	C217-T136	7.879302740097046
1120	6U1B	0	560.0	C217-T136	7.89257321357727
1121	6U1B	0	560.5	C217-T136	7.706730794906616
1122	6U1B	0	561.0	C217-T136	7.6626036167144775
1123	6U1B	0	561.5	C217-T136	7.661552619934082
1124	6U1B	0	562.0	C217-T136	7.6229146957397464
1125	6U1B	0	562.5	C217-T136	7.674582862854004
1126	6U1B	0	563.0	C217-T136	7.831963014602661
1127	6U1B	0	563.5	C217-T136	7.947667264938355
1128	6U1B	0	564.0	C217-T136	7.855674409866333
1129	6U1B	0	564.5	C217-T136	7.74329981803894
1130	6U1B	0	565.0	C217-T136	7.5237462520599365
1131	6U1B	0	565.5	C217-T136	7.630729246139526
1132	6U1B	0	566.0	C217-T136	7.740268898010254
1133	6U1B	0	566.5	C217-T136	7.8208544731140135
1134	6U1B	0	567.0	C217-T136	7.916852140426636
1135	6U1B	0	567.5	C217-T136	8.009351539611817
1136	6U1B	0	568.0	C217-T136	7.863595485687256
1137	6U1B	0	568.5	C217-T136	7.642688131332397
1138	6U1B	0	569.0	C217-T136	7.931828212738037
1139	6U1B	0	569.5	C217-T136	8.229814910888672
1140	6U1B	0	570.0	C217-T136	8.532439804077148
1141	6U1B	0	570.5	C217-T136	8.686094379425048
1142	6U1B	0	571.0	C217-T136	8.844186305999756
1143	6U1B	0	571.5	C217-T136	9.102598762512207
1144	6U1B	0	572.0	C217-T136	9.209130859375
1145	6U1B	0	572.5	C217-T136	9.387152433395386
1146	6U1B	0	573.0	C217-T136	9.542806100845336
1147	6U1B	0	573.5	C217-T136	9.690755367279053
1148	6U1B	0	574.0	C217-T136	9.565084648132324
1149	6U1B	0	574.5	C217-T136	9.460493755340575
1150	6U1B	0	575.0	C217-T136	9.38112277984619
1151	6U1B	0	575.5	C217-T136	9.188915538787843
1152	6U1B	0	576.0	C217-T136	9.029754257202148
1153	6U1B	0	576.5	C217-T136	8.927943992614747
1154	6U1B	0	577.0	C217-T136	8.872242546081543
1155	6U1B	0	577.5	C217-T136	8.734373950958252
1156	6U1B	0	578.0	C217-T136	8.640776920318604
1157	6U1B	0	578.5	C217-T136	8.695557403564454
1158	6U1B	0	579.0	C217-T136	8.753801631927491
1159	6U1B	0	579.5	C217-T136	8.821730613708496
1160	6U1B	0	580.0	C217-T136	8.848247241973876
1161	6U1B	0	580.5	C217-T136	9.02102746963501
1162	6U1B	0	581.0	C217-T136	9.134640407562255
1163	6U1B	0	581.5	C217-T136	9.121169281005859
1164	6U1B	0	582.0	C217-T136	9.183567810058594
1165	6U1B	0	582.5	C217-T136	9.52120590209961
1166	6U1B	0	583.0	C217-T136	9.513797187805176
1167	6U1B	0	583.5	C217-T136	9.544983863830566
1168	6U1B	0	584.0	C217-T136	9.569097995758057
1169	6U1B	0	584.5	C217-T136	9.587736511230469
1170	6U1B	0	585.0	C217-T136	9.493984985351563
1171	6U1B	0	585.5	C217-T136	9.393090152740479
1172	6U1B	0	586.0	C217-T136	9.283606052398682
1173	6U1B	0	586.5	C217-T136	9.277812099456787
1174	6U1B	0	587.0	C217-T136	9.24120807647705
1175	6U1B	0	587.5	C217-T136	9.023409843444824
1176	6U1B	0	588.0	C217-T136	9.089014911651612
1177	6U1B	0	588.5	C217-T136	9.018810749053955
1178	6U1B	0	589.0	C217-T136	8.983111572265624
1179	6U1B	0	589.5	C217-T136	9.012621021270752
1180	6U1B	0	590.0	C217-T136	9.352249145507812
1181	6U1B	0	590.5	C217-T136	9.37823839187622
1182	6U1B	0	591.0	C217-T136	9.50594654083252
1183	6U1B	0	591.5	C217-T136	9.56141767501831
1184	6U1B	0	592.0	C217-T136	9.696395015716552
1185	6U1B	0	592.5	C217-T136	9.714964962005615
1186	6U1B	0	593.0	C217-T136	9.704512310028075
1187	6U1B	0	593.5	C217-T136	9.621667289733887
1188	6U1B	0	594.0	C217-T136	9.359460878372193
1189	6U1B	0	594.5	C217-T136	9.107098197937011
1190	6U1B	0	595.0	C217-T136	8.744602680206299
1191	6U1B	0	595.5	C217-T136	8.495939445495605
1192	6U1B	0	596.0	C217-T136	8.19468994140625
1193	6U1B	0	596.5	C217-T136	8.015252113342285
1194	6U1B	0	597.0	C217-T136	7.919565200805664
1195	6U1B	0	597.5	C217-T136	7.783494567871093
1196	6U1B	0	598.0	C217-T136	7.6840893745422365
1197	6U1B	0	598.5	C217-T136	7.719508647918701
1198	6U1B	0	599.0	C217-T136	8.058573675155639
1199	6U1B	0	599.5	C217-T136	8.339874076843262
1200	6U1B	0	600.0	C217-T136	8.375908756256104
1201	6U1B	0	600.5	C217-T136	8.606988525390625
1202	6U1B	0	601.0	C217-T136	8.715176391601563
1203	6U1B	0	601.5	C217-T136	8.78343687057495
1204	6U1B	0	602.0	C217-T136	8.665950298309326
1205	6U1B	0	602.5	C217-T136	8.65829610824585
1206	6U1B	0	603.0	C217-T136	8.6481183052063
1207	6U1B	0	603.5	C217-T136	8.639638805389405
1208	6U1B	0	604.0	C217-T136	8.686194038391113
1209	6U1B	0	604.5	C217-T136	8.717750358581544
1210	6U1B	0	605.0	C217-T136	8.830299186706544
1211	6U1B	0	605.5	C217-T136	8.92062587738037
1212	6U1B	0	606.0	C217-T136	9.091833019256592
1213	6U1B	0	606.5	C217-T136	9.020880794525146
1214	6U1B	0	607.0	C217-T136	9.128827953338623
1215	6U1B	0	607.5	C217-T136	9.292039585113525
1216	6U1B	0	608.0	C217-T136	9.49067964553833
1217	6U1B	0	608.5	C217-T136	9.447042989730836
1218	6U1B	0	609.0	C217-T136	9.310300588607788
1219	6U1B	0	609.5	C217-T136	9.166816759109498
1220	6U1B	0	610.0	C217-T136	9.050990629196168
1221	6U1B	0	610.5	C217-T136	8.894251203536987
1222	6U1B	0	611.0	C217-T136	8.788692045211793
1223	6U1B	0	611.5	C217-T136	8.77068190574646
1224	6U1B	0	612.0	C217-T136	8.847281122207642
1225	6U1B	0	612.5	C217-T136	8.742282342910766
1226	6U1B	0	613.0	C217-T136	8.539167833328246
1227	6U1B	0	613.5	C217-T136	8.660156345367431
1228	6U1B	0	614.0	C217-T136	8.65637035369873
1229	6U1B	0	614.5	C217-T136	8.429371690750122
1230	6U1B	0	615.0	C217-T136	8.649254560470581
1231	6U1B	0	615.5	C217-T136	8.761184072494506
1232	6U1B	0	616.0	C217-T136	8.747684717178345
1233	6U1B	0	616.5	C217-T136	8.625050020217895
1234	6U1B	0	617.0	C217-T136	8.440544939041137
1235	6U1B	0	617.5	C217-T136	8.41214632987976
1236	6U1B	0	618.0	C217-T136	8.323905611038208
1237	6U1B	0	618.5	C217-T136	8.256738328933716
1238	6U1B	0	619.0	C217-T136	8.127064180374145
1239	6U1B	0	619.5	C217-T136	8.091232395172119
1240	6U1B	0	620.0	C217-T136	7.880637359619141
1241	6U1B	0	620.5	C217-T136	7.671284961700439
1242	6U1B	0	621.0	C217-T136	7.689572048187256
1243	6U1B	0	621.5	C217-T136	7.713268804550171
1244	6U1B	0	622.0	C217-T136	7.677296590805054
1245	6U1B	0	622.5	C217-T136	7.69708571434021
1246	6U1B	0	623.0	C217-T136	7.991033315658569
1247	6U1B	0	623.5	C217-T136	7.8725697040557865
1248	6U1B	0	624.0	C217-T136	7.70677638053894
1249	6U1B	0	624.5	C217-T136	7.71028208732605
1250	6U1B	0	625.0	C217-T136	7.565769863128662
1251	6U1B	0	625.5	C217-T136	7.673582077026367
1252	6U1B	0	626.0	C217-T136	7.558679723739624
1253	6U1B	0	626.5	C217-T136	7.382638359069825
1254	6U1B	0	627.0	C217-T136	7.317036771774292
1255	6U1B	0	627.5	C217-T136	7.3097395420074465
1256	6U1B	0	628.0	C217-T136	7.0111328125
1257	6U1B	0	628.5	C217-T136	6.99322657585144
1258	6U1B	0	629.0	C217-T136	7.251607847213745
1259	6U1B	0	629.5	C217-T136	7.498762083053589
1260	6U1B	0	630.0	C217-T136	7.52585391998291
1261	6U1B	0	630.5	C217-T136	7.496068382263184
1262	6U1B	0	631.0	C217-T136	7.461150407791138
1263	6U1B	0	631.5	C217-T136	7.706834840774536
1264	6U1B	0	632.0	C217-T136	7.925942611694336
1265	6U1B	0	632.5	C217-T136	7.839027357101441
1266	6U1B	0	633.0	C217-T136	8.010470867156982
1267	6U1B	0	633.5	C217-T136	8.175350236892701
1268	6U1B	0	634.0	C217-T136	8.203519487380982
1269	6U1B	0	634.5	C217-T136	8.05821876525879
1270	6U1B	0	635.0	C217-T136	8.054597568511962
1271	6U1B	0	635.5	C217-T136	8.023936080932618
1272	6U1B	0	636.0	C217-T136	8.082192611694335
1273	6U1B	0	636.5	C217-T136	8.122725629806519
1274	6U1B	0	637.0	C217-T136	7.850640058517456
1275	6U1B	0	637.5	C217-T136	7.994665813446045
1276	6U1B	0	638.0	C217-T136	7.7521758556365965
1277	6U1B	0	638.5	C217-T136	7.38491268157959
1278	6U1B	0	639.0	C217-T136	7.100554656982422
1279	6U1B	0	639.5	C217-T136	7.112890195846558
1280	6U1B	0	640.0	C217-T136	7.141317462921142
1281	6U1B	0	640.5	C217-T136	7.0636578559875485
1282	6U1B	0	641.0	C217-T136	7.099592971801758
1283	6U1B	0	641.5	C217-T136	6.98502287864685
1284	6U1B	0	642.0	C217-T136	7.064776086807251
1285	6U1B	0	642.5	C217-T136	6.774761438369751
1286	6U1B	0	643.0	C217-T136	6.926838207244873
1287	6U1B	0	643.5	C217-T136	7.2087178230285645
1288	6U1B	0	644.0	C217-T136	7.359511804580689
1289	6U1B	0	644.5	C217-T136	7.44841513633728
1290	6U1B	0	645.0	C217-T136	7.482193374633789
1291	6U1B	0	645.5	C217-T136	7.436006736755371
1292	6U1B	0	646.0	C217-T136	7.110144710540771
1293	6U1B	0	646.5	C217-T136	7.536207866668701
1294	6U1B	0	647.0	C217-T136	7.607646846771241
1295	6U1B	0	647.5	C217-T136	7.765580654144287
1296	6U1B	0	648.0	C217-T136	7.772016286849976
1297	6U1B	0	648.5	C217-T136	7.883181762695313
1298	6U1B	0	649.0	C217-T136	7.903917932510376
1299	6U1B	0	649.5	C217-T136	8.028716707229615
1300	6U1B	0	650.0	C217-T136	8.008129024505616
1301	6U1B	0	650.5	C217-T136	8.109359455108642
1302	6U1B	0	651.0	C217-T136	8.422454643249512
1303	6U1B	0	651.5	C217-T136	8.180773067474366
1304	6U1B	0	652.0	C217-T136	8.216136169433593
1305	6U1B	0	652.5	C217-T136	8.396109580993652
1306	6U1B	0	653.0	C217-T136	8.467421388626098
1307	6U1B	0	653.5	C217-T136	8.509964036941529
1308	6U1B	0	654.0	C217-T136	8.489634609222412
1309	6U1B	0	654.5	C217-T136	8.4060622215271
1310	6U1B	0	655.0	C217-T136	8.432633543014527
1311	6U1B	0	655.5	C217-T136	8.444384813308716
1312	6U1B	0	656.0	C217-T136	8.405516004562378
1313	6U1B	0	656.5	C217-T136	8.426788473129273
1314	6U1B	0	657.0	C217-T136	8.294586372375488
1315	6U1B	0	657.5	C217-T136	8.113842487335205
1316	6U1B	0	658.0	C217-T136	8.001373958587646
1317	6U1B	0	658.5	C217-T136	7.876805782318115
1318	6U1B	0	659.0	C217-T136	7.83397102355957
1319	6U1B	0	659.5	C217-T136	7.801814079284668
1320	6U1B	0	660.0	C217-T136	7.85347261428833
1321	6U1B	0	660.5	C217-T136	7.984487819671631
1322	6U1B	0	661.0	C217-T136	8.151672267913819
1323	6U1B	0	661.5	C217-T136	7.95196123123169
1324	6U1B	0	662.0	C217-T136	8.222538137435913
1325	6U1B	0	662.5	C217-T136	8.263988924026489
1326	6U1B	0	663.0	C217-T136	8.305065870285034
1327	6U1B	0	663.5	C217-T136	8.299268007278442
1328	6U1B	0	664.0	C217-T136	8.37210397720337
1329	6U1B	0	664.5	C217-T136	8.281408309936523
1330	6U1B	0	665.0	C217-T136	8.072433376312256
1331	6U1B	0	665.5	C217-T136	7.89913911819458
1332	6U1B	0	666.0	C217-T136	7.722884178161621
1333	6U1B	0	666.5	C217-T136	8.100006294250488
1334	6U1B	0	667.0	C217-T136	7.819320106506348
1335	6U1B	0	667.5	C217-T136	7.8265002250671385
1336	6U1B	0	668.0	C217-T136	7.634144020080567
1337	6U1B	0	668.5	C217-T136	7.495373249053955
1338	6U1B	0	669.0	C217-T136	7.559102535247803
1339	6U1B	0	669.5	C217-T136	7.859144496917724
1340	6U1B	0	670.0	C217-T136	8.073173141479492
1341	6U1B	0	670.5	C217-T136	8.27883243560791
1342	6U1B	0	671.0	C217-T136	8.422197246551514
1343	6U1B	0	671.5	C217-T136	8.098413705825806
1344	6U1B	0	672.0	C217-T136	8.143168687820435
1345	6U1B	0	672.5	C217-T136	7.880409288406372
1346	6U1B	0	673.0	C217-T136	8.075680589675903
1347	6U1B	0	673.5	C217-T136	8.233394575119018
1348	6U1B	0	674.0	C217-T136	8.409190607070922
1349	6U1B	0	674.5	C217-T136	8.463240575790405
1350	6U1B	0	675.0	C217-T136	8.308486986160279
1351	6U1B	0	675.5	C217-T136	7.976591968536377
1352	6U1B	0	676.0	C217-T136	7.686637735366821
1353	6U1B	0	676.5	C217-T136	7.514324951171875
1354	6U1B	0	677.0	C217-T136	7.426803016662598
1355	6U1B	0	677.5	C217-T136	7.664718914031982
1356	6U1B	0	678.0	C217-T136	7.640907192230225
1357	6U1B	0	678.5	C217-T136	7.520633506774902
1358	6U1B	0	679.0	C217-T136	7.37985668182373
1359	6U1B	0	679.5	C217-T136	7.065841627120972
1360	6U1B	0	680.0	C217-T136	7.17130970954895
1361	6U1B	0	680.5	C217-T136	7.3935152053833
1362	6U1B	0	681.0	C217-T136	7.550504684448242
1363	6U1B	0	681.5	C217-T136	7.9448755264282225
1364	6U1B	0	682.0	C217-T136	7.877332782745361
1365	6U1B	0	682.5	C217-T136	7.871897220611572
1366	6U1B	0	683.0	C217-T136	7.913655567169189
1367	6U1B	0	683.5	C217-T136	7.9151989936828615
1368	6U1B	0	684.0	C217-T136	7.672163629531861
1369	6U1B	0	684.5	C217-T136	7.853746604919434
1370	6U1B	0	685.0	C217-T136	7.903841781616211
1371	6U1B	0	685.5	C217-T136	8.068478107452393
1372	6U1B	0	686.0	C217-T136	8.533960771560668
1373	6U1B	0	686.5	C217-T136	8.452415132522583
1374	6U1B	0	687.0	C217-T136	8.880608606338502
1375	6U1B	0	687.5	C217-T136	8.792861795425415
1376	6U1B	0	688.0	C217-T136	8.721019983291626
1377	6U1B	0	688.5	C217-T136	8.90354609489441
1378	6U1B	0	689.0	C217-T136	9.025285387039185
1379	6U1B	0	689.5	C217-T136	8.730981159210206
1380	6U1B	0	690.0	C217-T136	8.472287464141846
1381	6U1B	0	690.5	C217-T136	8.240484142303467
1382	6U1B	0	691.0	C217-T136	7.896880626678467
1383	6U1B	0	691.5	C217-T136	7.614828968048096
1384	6U1B	0	692.0	C217-T136	7.296607446670532
1385	6U1B	0	692.5	C217-T136	7.390128564834595
1386	6U1B	0	693.0	C217-T136	7.487700796127319
1387	6U1B	0	693.5	C217-T136	7.304816198348999
1388	6U1B	0	694.0	C217-T136	7.416763210296631
1389	6U1B	0	694.5	C217-T136	7.65409665107727
1390	6U1B	0	695.0	C217-T136	7.859359788894653
1391	6U1B	0	695.5	C217-T136	7.645858430862427
1392	6U1B	0	696.0	C217-T136	7.402598905563354
1393	6U1B	0	696.5	C217-T136	7.413198947906494
1394	6U1B	0	697.0	C217-T136	7.2203504085540775
1395	6U1B	0	697.5	C217-T136	7.094829463958741
1396	6U1B	0	698.0	C217-T136	7.005201435089111
1397	6U1B	0	698.5	C217-T136	7.262575149536133
1398	6U1B	0	699.0	C217-T136	7.344651985168457
1399	6U1B	0	699.5	C217-T136	7.1988458156585695
1400	6U1B	0	700.0	C217-T136	6.920415258407592
1401	6U1B	0	700.5	C217-T136	7.181902837753296
1402	6U1B	0	701.0	C217-T136	7.43665041923523
1403	6U1B	0	701.5	C217-T136	7.472706651687622
1404	6U1B	0	702.0	C217-T136	7.626696062088013
1405	6U1B	0	702.5	C217-T136	7.620967054367066
1406	6U1B	0	703.0	C217-T136	7.5301460266113285
1407	6U1B	0	703.5	C217-T136	7.308225440979004
1408	6U1B	0	704.0	C217-T136	6.987290525436402
1409	6U1B	0	704.5	C217-T136	6.934516048431396
1410	6U1B	0	705.0	C217-T136	7.142025279998779
1411	6U1B	0	705.5	C217-T136	7.133413791656494
1412	6U1B	0	706.0	C217-T136	7.1841864585876465
1413	6U1B	0	706.5	C217-T136	7.259616565704346
1414	6U1B	0	707.0	C217-T136	7.306895923614502
1415	6U1B	0	707.5	C217-T136	7.350517606735229
1416	6U1B	0	708.0	C217-T136	7.320590448379517
1417	6U1B	0	708.5	C217-T136	7.158893251419068
1418	6U1B	0	709.0	C217-T136	7.558465194702149
1419	6U1B	0	709.5	C217-T136	7.663240003585815
1420	6U1B	0	710.0	C217-T136	7.687727594375611
1421	6U1B	0	710.5	C217-T136	7.6495129585266115
1422	6U1B	0	711.0	C217-T136	7.369612360000611
1423	6U1B	0	711.5	C217-T136	7.506028270721435
1424	6U1B	0	712.0	C217-T136	7.714839172363281
1425	6U1B	0	712.5	C217-T136	7.57850399017334
1426	6U1B	0	713.0	C217-T136	7.397547817230224
1427	6U1B	0	713.5	C217-T136	7.36990008354187
1428	6U1B	0	714.0	C217-T136	6.8335240364074705
1429	6U1B	0	714.5	C217-T136	6.496231746673584
1430	6U1B	0	715.0	C217-T136	6.255695915222168
1431	6U1B	0	715.5	C217-T136	6.3143219470977785
1432	6U1B	0	716.0	C217-T136	6.3305200099945065
1433	6U1B	0	716.5	C217-T136	6.132398557662964
1434	6U1B	0	717.0	C217-T136	5.774182510375977
1435	6U1B	0	717.5	C217-T136	5.598282814025879
1436	6U1B	0	718.0	C217-T136	5.922951650619507
1437	6U1B	0	718.5	C217-T136	6.191561603546143
1438	6U1B	0	719.0	C217-T136	6.654225873947143
1439	6U1B	0	719.5	C217-T136	7.174770259857178
1440	6U1B	0	720.0	C217-T136	7.409916257858276
1441	6U1B	0	720.5	C217-T136	7.327145099639893
1442	6U1B	0	721.0	C217-T136	7.373481321334839
1443	6U1B	0	721.5	C217-T136	7.618295335769654
1444	6U1B	0	722.0	C217-T136	7.839037752151489
1445	6U1B	0	722.5	C217-T136	8.173811626434325
1446	6U1B	0	723.0	C217-T136	8.064904117584229
1447	6U1B	0	723.5	C217-T136	7.897421360015869
1448	6U1B	0	724.0	C217-T136	7.847106838226319
1449	6U1B	0	724.5	C217-T136	7.672177171707153
1450	6U1B	0	725.0	C217-T136	7.580358934402466
1451	6U1B	0	725.5	C217-T136	7.731935501098633
1452	6U1B	0	726.0	C217-T136	7.992860221862793
1453	6U1B	0	726.5	C217-T136	7.92558069229126
1454	6U1B	0	727.0	C217-T136	8.004320001602172
1455	6U1B	0	727.5	C217-T136	8.03784146308899
1456	6U1B	0	728.0	C217-T136	8.388593339920044
1457	6U1B	0	728.5	C217-T136	8.677379179000855
1458	6U1B	0	729.0	C217-T136	8.593409252166747
1459	6U1B	0	729.5	C217-T136	8.546314477920532
1460	6U1B	0	730.0	C217-T136	8.884257793426514
1461	6U1B	0	730.5	C217-T136	8.741594409942627
1462	6U1B	0	731.0	C217-T136	8.539985179901123
1463	6U1B	0	731.5	C217-T136	8.63643274307251
1464	6U1B	0	732.0	C217-T136	8.724534702301025
1465	6U1B	0	732.5	C217-T136	8.855051565170289
1466	6U1B	0	733.0	C217-T136	8.551733922958373
1467	6U1B	0	733.5	C217-T136	8.396279287338256
1468	6U1B	0	734.0	C217-T136	8.496515560150147
1469	6U1B	0	734.5	C217-T136	8.599274063110352
1470	6U1B	0	735.0	C217-T136	8.498522663116455
1471	6U1B	0	735.5	C217-T136	8.52475004196167
1472	6U1B	0	736.0	C217-T136	8.592500114440918
1473	6U1B	0	736.5	C217-T136	8.388235521316528
1474	6U1B	0	737.0	C217-T136	8.322156095504761
1475	6U1B	0	737.5	C217-T136	8.503370523452759
1476	6U1B	0	738.0	C217-T136	8.57449312210083
1477	6U1B	0	738.5	C217-T136	8.539681339263916
1478	6U1B	0	739.0	C217-T136	8.558876705169677
1479	6U1B	0	739.5	C217-T136	8.527059841156007
1480	6U1B	0	740.0	C217-T136	8.66789379119873
1481	6U1B	0	740.5	C217-T136	8.914134407043457
1482	6U1B	0	741.0	C217-T136	9.118318176269531
1483	6U1B	0	741.5	C217-T136	9.718578958511353
1484	6U1B	0	742.0	C217-T136	9.99268822669983
1485	6U1B	0	742.5	C217-T136	9.779683828353882
1486	6U1B	0	743.0	C217-T136	9.47073450088501
1487	6U1B	0	743.5	C217-T136	9.39059419631958
1488	6U1B	0	744.0	C217-T136	8.945467662811279
1489	6U1B	0	744.5	C217-T136	9.037257099151612
1490	6U1B	0	745.0	C217-T136	8.840464210510254
1491	6U1B	0	745.5	C217-T136	8.499880027770995
1492	6U1B	0	746.0	C217-T136	8.138836193084718
1493	6U1B	0	746.5	C217-T136	7.595558929443359
1494	6U1B	0	747.0	C217-T136	7.281963157653808
1495	6U1B	0	747.5	C217-T136	7.056762599945069
1496	6U1B	0	748.0	C217-T136	7.248858976364136
1497	6U1B	0	748.5	C217-T136	7.678631830215454
1498	6U1B	0	749.0	C217-T136	8.145999002456666
1499	6U1B	0	749.5	C217-T136	8.393626928329468
1500	6U1B	0	750.0	C217-T136	8.47369418144226
1501	6U1B	0	750.5	C217-T136	8.589232015609742
1502	6U1B	0	751.0	C217-T136	8.640131521224976
1503	6U1B	0	751.5	C217-T136	8.82055401802063
1504	6U1B	0	752.0	C217-T136	9.349808263778687
1505	6U1B	0	752.5	C217-T136	9.859764909744262
1506	6U1B	0	753.0	C217-T136	10.33633975982666
1507	6U1B	0	753.5	C217-T136	10.385214138031007
1508	6U1B	0	754.0	C217-T136	10.599983596801758
1509	6U1B	0	754.5	C217-T136	10.614250469207764
1510	6U1B	0	755.0	C217-T136	10.999403953552246
1511	6U1B	0	755.5	C217-T136	10.978306102752686
1512	6U1B	0	756.0	C217-T136	11.481747436523438
1513	6U1B	0	756.5	C217-T136	11.70533390045166
1514	6U1B	0	757.0	C217-T136	11.493834018707275
1515	6U1B	0	757.5	C217-T136	11.286365222930907
1516	6U1B	0	758.0	C217-T136	11.306490898132324
1517	6U1B	0	758.5	C217-T136	11.041690635681153
1518	6U1B	0	759.0	C217-T136	10.750790977478028
1519	6U1B	0	759.5	C217-T136	10.485274982452392
1520	6U1B	0	760.0	C217-T136	10.012210083007812
1521	6U1B	0	760.5	C217-T136	9.925089597702026
1522	6U1B	0	761.0	C217-T136	9.40409450531006
1523	6U1B	0	761.5	C217-T136	9.062093830108642
1524	6U1B	0	762.0	C217-T136	8.706998825073242
1525	6U1B	0	762.5	C217-T136	8.428572607040405
1526	6U1B	0	763.0	C217-T136	8.0896155834198
1527	6U1B	0	763.5	C217-T136	8.034085512161255
1528	6U1B	0	764.0	C217-T136	8.075472688674926
1529	6U1B	0	764.5	C217-T136	8.453607892990112
1530	6U1B	0	765.0	C217-T136	8.81175456047058
1531	6U1B	0	765.5	C217-T136	9.035586833953857
1532	6U1B	0	766.0	C217-T136	9.075916242599487
1533	6U1B	0	766.5	C217-T136	9.061053609848022
1534	6U1B	0	767.0	C217-T136	8.981349468231201
1535	6U1B	0	767.5	C217-T136	9.15065665245056
1536	6U1B	0	768.0	C217-T136	9.23882794380188
1537	6U1B	0	768.5	C217-T136	9.219817399978638
1538	6U1B	0	769.0	C217-T136	9.035617923736572
1539	6U1B	0	769.5	C217-T136	8.446319484710694
1540	6U1B	0	770.0	C217-T136	7.988331079483032
1541	6U1B	0	770.5	C217-T136	7.7699497699737545
1542	6U1B	0	771.0	C217-T136	7.854508638381958
1543	6U1B	0	771.5	C217-T136	7.844922113418579
1544	6U1B	0	772.0	C217-T136	7.985692405700684
1545	6U1B	0	772.5	C217-T136	7.885094118118286
1546	6U1B	0	773.0	C217-T136	7.728372192382812
1547	6U1B	0	773.5	C217-T136	7.68651385307312
1548	6U1B	0	774.0	C217-T136	7.640732717514038
1549	6U1B	0	774.5	C217-T136	7.609594106674194
1550	6U1B	0	775.0	C217-T136	7.592648696899414
1551	6U1B	0	775.5	C217-T136	7.482820796966553
1552	6U1B	0	776.0	C217-T136	7.562928962707519
1553	6U1B	0	776.5	C217-T136	7.573143768310547
1554	6U1B	0	777.0	C217-T136	7.586322784423828
1555	6U1B	0	777.5	C217-T136	7.7208953380584715
1556	6U1B	0	778.0	C217-T136	7.775621795654297
1557	6U1B	0	778.5	C217-T136	8.013743257522583
1558	6U1B	0	779.0	C217-T136	8.332787704467773
1559	6U1B	0	779.5	C217-T136	8.576122665405274
1560	6U1B	0	780.0	C217-T136	8.66530408859253
1561	6U1B	0	780.5	C217-T136	9.050139141082763
1562	6U1B	0	781.0	C217-T136	9.039110851287841
1563	6U1B	0	781.5	C217-T136	9.129302310943604
1564	6U1B	0	782.0	C217-T136	9.137573623657227
1565	6U1B	0	782.5	C217-T136	9.076284599304199
1566	6U1B	0	783.0	C217-T136	9.20668296813965
1567	6U1B	0	783.5	C217-T136	9.180846118927002
1568	6U1B	0	784.0	C217-T136	8.979328155517578
1569	6U1B	0	784.5	C217-T136	8.952441596984864
1570	6U1B	0	785.0	C217-T136	8.956500911712647
1571	6U1B	0	785.5	C217-T136	8.828667068481446
1572	6U1B	0	786.0	C217-T136	8.812024784088134
1573	6U1B	0	786.5	C217-T136	8.772416973114014
1574	6U1B	0	787.0	C217-T136	8.855697059631348
1575	6U1B	0	787.5	C217-T136	8.850252628326416
1576	6U1B	0	788.0	C217-T136	8.620408821105958
1577	6U1B	0	788.5	C217-T136	8.336045694351196
1578	6U1B	0	789.0	C217-T136	8.265607786178588
1579	6U1B	0	789.5	C217-T136	8.103079223632813
1580	6U1B	0	790.0	C217-T136	8.009429121017456
1581	6U1B	0	790.5	C217-T136	7.865827798843384
1582	6U1B	0	791.0	C217-T136	7.67268967628479
1583	6U1B	0	791.5	C217-T136	7.359505939483642
1584	6U1B	0	792.0	C217-T136	7.037185192108154
1585	6U1B	0	792.5	C217-T136	6.9427183151245115
1586	6U1B	0	793.0	C217-T136	6.967119407653809
1587	6U1B	0	793.5	C217-T136	6.947868585586548
1588	6U1B	0	794.0	C217-T136	6.960104608535767
1589	6U1B	0	794.5	C217-T136	6.973356628417969
1590	6U1B	0	795.0	C217-T136	7.033401823043823
1591	6U1B	0	795.5	C217-T136	7.038137006759643
1592	6U1B	0	796.0	C217-T136	7.143152284622192
1593	6U1B	0	796.5	C217-T136	7.4757688522338865
1594	6U1B	0	797.0	C217-T136	7.559712696075439
1595	6U1B	0	797.5	C217-T136	7.389665699005127
1596	6U1B	0	798.0	C217-T136	7.419493865966797
1597	6U1B	0	798.5	C217-T136	7.645696640014648
1598	6U1B	0	799.0	C217-T136	7.719877243041992
1599	6U1B	0	799.5	C217-T136	7.789148139953613
1600	6U1B	0	800.0	C217-T136	7.804911088943482
1601	6U1B	0	800.5	C217-T136	7.669985723495484
1602	6U1B	0	801.0	C217-T136	7.515822410583496
1603	6U1B	0	801.5	C217-T136	7.480610370635986
1604	6U1B	0	802.0	C217-T136	7.63145694732666
1605	6U1B	0	802.5	C217-T136	7.893832588195801
1606	6U1B	0	803.0	C217-T136	7.958614635467529
1607	6U1B	0	803.5	C217-T136	7.874769687652588
1608	6U1B	0	804.0	C217-T136	7.743050765991211
1609	6U1B	0	804.5	C217-T136	7.680586290359497
1610	6U1B	0	805.0	C217-T136	7.688190555572509
1611	6U1B	0	805.5	C217-T136	8.004275512695312
1612	6U1B	0	806.0	C217-T136	8.258047533035278
1613	6U1B	0	806.5	C217-T136	8.293114137649535
1614	6U1B	0	807.0	C217-T136	8.518510007858277
1615	6U1B	0	807.5	C217-T136	8.487808275222779
1616	6U1B	0	808.0	C217-T136	8.607003927230835
1617	6U1B	0	808.5	C217-T136	8.845421266555785
1618	6U1B	0	809.0	C217-T136	9.111587476730346
1619	6U1B	0	809.5	C217-T136	9.029140949249268
1620	6U1B	0	810.0	C217-T136	8.888473224639892
1621	6U1B	0	810.5	C217-T136	8.713547372817994
1622	6U1B	0	811.0	C217-T136	8.466405534744263
1623	6U1B	0	811.5	C217-T136	8.350460481643676
1624	6U1B	0	812.0	C217-T136	8.127254343032837
1625	6U1B	0	812.5	C217-T136	8.156337022781372
1626	6U1B	0	813.0	C217-T136	7.85921425819397
1627	6U1B	0	813.5	C217-T136	7.429293537139893
1628	6U1B	0	814.0	C217-T136	7.170975542068481
1629	6U1B	0	814.5	C217-T136	7.202600049972534
1630	6U1B	0	815.0	C217-T136	7.193921041488648
1631	6U1B	0	815.5	C217-T136	7.129502058029175
1632	6U1B	0	816.0	C217-T136	7.133594751358032
1633	6U1B	0	816.5	C217-T136	6.84922776222229
1634	6U1B	0	817.0	C217-T136	6.551158905029297
1635	6U1B	0	817.5	C217-T136	6.287695407867432
1636	6U1B	0	818.0	C217-T136	6.222007131576538
1637	6U1B	0	818.5	C217-T136	6.237915468215943
1638	6U1B	0	819.0	C217-T136	6.198836135864258
1639	6U1B	0	819.5	C217-T136	6.203939199447632
1640	6U1B	0	820.0	C217-T136	6.174859189987183
1641	6U1B	0	820.5	C217-T136	6.04397668838501
1642	6U1B	0	821.0	C217-T136	6.021116495132446
1643	6U1B	0	821.5	C217-T136	6.165155744552612
1644	6U1B	0	822.0	C217-T136	6.239765739440918
1645	6U1B	0	822.5	C217-T136	6.4824361324310305
1646	6U1B	0	823.0	C217-T136	6.502732753753662
1647	6U1B	0	823.5	C217-T136	6.417289876937867
1648	6U1B	0	824.0	C217-T136	6.467103910446167
1649	6U1B	0	824.5	C217-T136	6.700737476348877
1650	6U1B	0	825.0	C217-T136	6.853717088699341
1651	6U1B	0	825.5	C217-T136	7.250242757797241
1652	6U1B	0	826.0	C217-T136	7.531648445129394
1653	6U1B	0	826.5	C217-T136	7.7254406929016115
1654	6U1B	0	827.0	C217-T136	7.839439630508423
1655	6U1B	0	827.5	C217-T136	8.02140769958496
1656	6U1B	0	828.0	C217-T136	8.371145248413086
1657	6U1B	0	828.5	C217-T136	8.994013786315918
1658	6U1B	0	829.0	C217-T136	9.120941543579102
1659	6U1B	0	829.5	C217-T136	9.149770355224609
1660	6U1B	0	830.0	C217-T136	9.172700357437133
1661	6U1B	0	830.5	C217-T136	8.934676313400269
1662	6U1B	0	831.0	C217-T136	8.782645320892334
1663	6U1B	0	831.5	C217-T136	8.738105010986327
1664	6U1B	0	832.0	C217-T136	8.837943601608277
1665	6U1B	0	832.5	C217-T136	8.61479902267456
1666	6U1B	0	833.0	C217-T136	8.494379997253418
1667	6U1B	0	833.5	C217-T136	8.106686353683472
1668	6U1B	0	834.0	C217-T136	7.846616506576538
1669	6U1B	0	834.5	C217-T136	7.4684000492095945
1670	6U1B	0	835.0	C217-T136	7.159959411621093
1671	6U1B	0	835.5	C217-T136	7.228598308563233
1672	6U1B	0	836.0	C217-T136	7.269980478286743
1673	6U1B	0	836.5	C217-T136	7.375332975387574
1674	6U1B	0	837.0	C217-T136	7.238729953765869
1675	6U1B	0	837.5	C217-T136	7.24712233543396
1676	6U1B	0	838.0	C217-T136	7.126675081253052
1677	6U1B	0	838.5	C217-T136	7.064914703369141
1678	6U1B	0	839.0	C217-T136	7.254930686950684
1679	6U1B	0	839.5	C217-T136	7.4401782035827635
1680	6U1B	0	840.0	C217-T136	7.693186235427857
1681	6U1B	0	840.5	C217-T136	7.5209009647369385
1682	6U1B	0	841.0	C217-T136	7.308554792404175
1683	6U1B	0	841.5	C217-T136	7.157619905471802
1684	6U1B	0	842.0	C217-T136	7.118407535552978
1685	6U1B	0	842.5	C217-T136	6.916123771667481
1686	6U1B	0	843.0	C217-T136	6.786525249481201
1687	6U1B	0	843.5	C217-T136	6.750773239135742
1688	6U1B	0	844.0	C217-T136	6.737691974639892
1689	6U1B	0	844.5	C217-T136	6.51323504447937
1690	6U1B	0	845.0	C217-T136	6.517471694946289
1691	6U1B	0	845.5	C217-T136	6.5537646293640135
1692	6U1B	0	846.0	C217-T136	6.581671333312988
1693	6U1B	0	846.5	C217-T136	6.314606142044068
1694	6U1B	0	847.0	C217-T136	6.411281967163086
1695	6U1B	0	847.5	C217-T136	6.502059555053711
1696	6U1B	0	848.0	C217-T136	6.5352428436279295
1697	6U1B	0	848.5	C217-T136	6.4161783218383786
1698	6U1B	0	849.0	C217-T136	6.203566646575927
1699	6U1B	0	849.5	C217-T136	6.1263867855072025
1700	6U1B	0	850.0	C217-T136	5.878032541275024
1701	6U1B	0	850.5	C217-T136	5.801046514511109
1702	6U1B	0	851.0	C217-T136	5.814001131057739
1703	6U1B	0	851.5	C217-T136	6.121027898788452
1704	6U1B	0	852.0	C217-T136	5.9330079555511475
1705	6U1B	0	852.5	C217-T136	5.870599365234375
1706	6U1B	0	853.0	C217-T136	5.8289999008178714
1707	6U1B	0	853.5	C217-T136	5.818855810165405
1708	6U1B	0	854.0	C217-T136	5.925839281082153
1709	6U1B	0	854.5	C217-T136	6.108998537063599
1710	6U1B	0	855.0	C217-T136	6.240288543701172
1711	6U1B	0	855.5	C217-T136	6.328698015213012
1712	6U1B	0	856.0	C217-T136	6.43681378364563
1713	6U1B	0	856.5	C217-T136	6.251042747497559
1714	6U1B	0	857.0	C217-T136	6.24397873878479
1715	6U1B	0	857.5	C217-T136	6.205627918243408
1716	6U1B	0	858.0	C217-T136	6.326386499404907
1717	6U1B	0	858.5	C217-T136	6.357452440261841
1718	6U1B	0	859.0	C217-T136	6.5130202293396
1719	6U1B	0	859.5	C217-T136	6.595078468322754
1720	6U1B	0	860.0	C217-T136	6.875813674926758
1721	6U1B	0	860.5	C217-T136	7.119732999801636
1722	6U1B	0	861.0	C217-T136	7.2388773441314695
1723	6U1B	0	861.5	C217-T136	7.45196681022644
1724	6U1B	0	862.0	C217-T136	7.631659650802613
1725	6U1B	0	862.5	C217-T136	7.919275712966919
1726	6U1B	0	863.0	C217-T136	8.041503810882569
1727	6U1B	0	863.5	C217-T136	8.380572271347045
1728	6U1B	0	864.0	C217-T136	8.475017642974853
1729	6U1B	0	864.5	C217-T136	8.792228031158448
1730	6U1B	0	865.0	C217-T136	8.793621826171876
1731	6U1B	0	865.5	C217-T136	8.748320865631104
1732	6U1B	0	866.0	C217-T136	8.80967082977295
1733	6U1B	0	866.5	C217-T136	8.989026355743409
1734	6U1B	0	867.0	C217-T136	8.861456727981567
1735	6U1B	0	867.5	C217-T136	8.8670964717865
1736	6U1B	0	868.0	C217-T136	8.637493705749511
1737	6U1B	0	868.5	C217-T136	8.3019287109375
1738	6U1B	0	869.0	C217-T136	8.382611656188965
1739	6U1B	0	869.5	C217-T136	8.14338264465332
1740	6U1B	0	870.0	C217-T136	7.8511412143707275
1741	6U1B	0	870.5	C217-T136	7.660754108428955
1742	6U1B	0	871.0	C217-T136	7.224623537063598
1743	6U1B	0	871.5	C217-T136	6.870633888244629
1744	6U1B	0	872.0	C217-T136	6.940674304962158
1745	6U1B	0	872.5	C217-T136	6.655014276504517
1746	6U1B	0	873.0	C217-T136	6.680372619628907
1747	6U1B	0	873.5	C217-T136	6.903608226776123
1748	6U1B	0	874.0	C217-T136	6.660354232788086
1749	6U1B	0	874.5	C217-T136	6.901013374328613
1750	6U1B	0	875.0	C217-T136	7.0907410144805905
1751	6U1B	0	875.5	C217-T136	7.605816268920899
1752	6U1B	0	876.0	C217-T136	7.957753896713257
1753	6U1B	0	876.5	C217-T136	8.340176105499268
1754	6U1B	0	877.0	C217-T136	8.417257261276244
1755	6U1B	0	877.5	C217-T136	8.950751399993896
1756	6U1B	0	878.0	C217-T136	9.234616470336913
1757	6U1B	0	878.5	C217-T136	9.312801074981689
1758	6U1B	0	879.0	C217-T136	9.683358669281006
1759	6U1B	0	879.5	C217-T136	9.454122924804688
1760	6U1B	0	880.0	C217-T136	9.598828601837159
1761	6U1B	0	880.5	C217-T136	9.330883121490478
1762	6U1B	0	881.0	C217-T136	9.370904731750489
1763	6U1B	0	881.5	C217-T136	9.167590808868407
1764	6U1B	0	882.0	C217-T136	9.162681818008423
1765	6U1B	0	882.5	C217-T136	8.855466938018798
1766	6U1B	0	883.0	C217-T136	8.78387451171875
1767	6U1B	0	883.5	C217-T136	8.665035247802734
1768	6U1B	0	884.0	C217-T136	8.368145179748534
1769	6U1B	0	884.5	C217-T136	8.305154037475585
1770	6U1B	0	885.0	C217-T136	8.311318302154541
1771	6U1B	0	885.5	C217-T136	8.386438465118408
1772	6U1B	0	886.0	C217-T136	8.679308795928955
1773	6U1B	0	886.5	C217-T136	8.833075332641602
1774	6U1B	0	887.0	C217-T136	9.047212076187133
1775	6U1B	0	887.5	C217-T136	9.363910961151124
1776	6U1B	0	888.0	C217-T136	9.590526103973389
1777	6U1B	0	888.5	C217-T136	9.561653661727906
1778	6U1B	0	889.0	C217-T136	9.703714418411256
1779	6U1B	0	889.5	C217-T136	10.01258397102356
1780	6U1B	0	890.0	C217-T136	10.091616773605347
1781	6U1B	0	890.5	C217-T136	10.163021993637084
1782	6U1B	0	891.0	C217-T136	9.746034240722656
1783	6U1B	0	891.5	C217-T136	9.473528194427491
1784	6U1B	0	892.0	C217-T136	9.217758464813233
1785	6U1B	0	892.5	C217-T136	9.016432571411134
1786	6U1B	0	893.0	C217-T136	8.84259033203125
1787	6U1B	0	893.5	C217-T136	8.809580326080322
1788	6U1B	0	894.0	C217-T136	8.5698712348938
1789	6U1B	0	894.5	C217-T136	8.211101627349853
1790	6U1B	0	895.0	C217-T136	7.845731210708618
1791	6U1B	0	895.5	C217-T136	7.629220342636108
1792	6U1B	0	896.0	C217-T136	7.513875293731689
1793	6U1B	0	896.5	C217-T136	7.452590370178223
1794	6U1B	0	897.0	C217-T136	7.320111513137817
1795	6U1B	0	897.5	C217-T136	6.896510362625122
1796	6U1B	0	898.0	C217-T136	6.646266174316406
1797	6U1B	0	898.5	C217-T136	6.405891561508179
1798	6U1B	0	899.0	C217-T136	6.183482313156128
1799	6U1B	0	899.5	C217-T136	5.98155255317688
1800	6U1B	0	900.0	C217-T136	6.108747959136963
1801	6U1B	0	900.5	C217-T136	5.764141654968261
1802	6U1B	0	901.0	C217-T136	5.640907144546508
1803	6U1B	0	901.5	C217-T136	5.537859010696411
1804	6U1B	0	902.0	C217-T136	5.390107154846191
1805	6U1B	0	902.5	C217-T136	5.515362882614136
1806	6U1B	0	903.0	C217-T136	5.277409410476684
1807	6U1B	0	903.5	C217-T136	5.198294544219971
1808	6U1B	0	904.0	C217-T136	5.217900705337525
1809	6U1B	0	904.5	C217-T136	5.13730263710022
1810	6U1B	0	905.0	C217-T136	4.812013578414917
1811	6U1B	0	905.5	C217-T136	4.809532594680786
1812	6U1B	0	906.0	C217-T136	5.055334377288818
1813	6U1B	0	906.5	C217-T136	5.180471801757813
1814	6U1B	0	907.0	C217-T136	5.490489721298218
1815	6U1B	0	907.5	C217-T136	5.777496814727783
1816	6U1B	0	908.0	C217-T136	6.341256761550904
1817	6U1B	0	908.5	C217-T136	6.855087947845459
1818	6U1B	0	909.0	C217-T136	7.0639543533325195
1819	6U1B	0	909.5	C217-T136	7.346640682220459
1820	6U1B	0	910.0	C217-T136	7.546822261810303
1821	6U1B	0	910.5	C217-T136	7.76951265335083
1822	6U1B	0	911.0	C217-T136	7.805772399902343
1823	6U1B	0	911.5	C217-T136	7.756418228149414
1824	6U1B	0	912.0	C217-T136	7.8303626537322994
1825	6U1B	0	912.5	C217-T136	7.863267660140991
1826	6U1B	0	913.0	C217-T136	7.850452470779419
1827	6U1B	0	913.5	C217-T136	7.763699007034302
1828	6U1B	0	914.0	C217-T136	7.973173141479492
1829	6U1B	0	914.5	C217-T136	8.14633674621582
1830	6U1B	0	915.0	C217-T136	8.135801124572755
1831	6U1B	0	915.5	C217-T136	8.181097888946534
1832	6U1B	0	916.0	C217-T136	8.199183654785156
1833	6U1B	0	916.5	C217-T136	8.252293682098388
1834	6U1B	0	917.0	C217-T136	7.953088712692261
1835	6U1B	0	917.5	C217-T136	7.923811769485473
1836	6U1B	0	918.0	C217-T136	7.888602209091187
1837	6U1B	0	918.5	C217-T136	7.607719421386719
1838	6U1B	0	919.0	C217-T136	7.458373737335205
1839	6U1B	0	919.5	C217-T136	7.359835529327393
1840	6U1B	0	920.0	C217-T136	7.497361564636231
1841	6U1B	0	920.5	C217-T136	7.641587543487549
1842	6U1B	0	921.0	C217-T136	7.512532091140747
1843	6U1B	0	921.5	C217-T136	7.430516767501831
1844	6U1B	0	922.0	C217-T136	7.538287734985351
1845	6U1B	0	922.5	C217-T136	7.5099584579467775
1846	6U1B	0	923.0	C217-T136	7.4442949295043945
1847	6U1B	0	923.5	C217-T136	7.754326009750367
1848	6U1B	0	924.0	C217-T136	7.631111335754395
1849	6U1B	0	924.5	C217-T136	7.742242527008057
1850	6U1B	0	925.0	C217-T136	7.971835994720459
1851	6U1B	0	925.5	C217-T136	7.859653568267822
1852	6U1B	0	926.0	C217-T136	7.919788789749146
1853	6U1B	0	926.5	C217-T136	8.106390762329102
1854	6U1B	0	927.0	C217-T136	8.272241687774658
1855	6U1B	0	927.5	C217-T136	8.030704450607299
1856	6U1B	0	928.0	C217-T136	7.717937326431274
1857	6U1B	0	928.5	C217-T136	7.441795682907104
1858	6U1B	0	929.0	C217-T136	7.402562952041626
1859	6U1B	0	929.5	C217-T136	7.356913614273071
1860	6U1B	0	930.0	C217-T136	6.762258148193359
1861	6U1B	0	930.5	C217-T136	6.5289513111114506
1862	6U1B	0	931.0	C217-T136	6.450108480453491
1863	6U1B	0	931.5	C217-T136	6.27203049659729
1864	6U1B	0	932.0	C217-T136	5.82346088886261
1865	6U1B	0	932.5	C217-T136	5.753117394447327
1866	6U1B	0	933.0	C217-T136	5.861313652992249
1867	6U1B	0	933.5	C217-T136	5.942969441413879
1868	6U1B	0	934.0	C217-T136	5.90546452999115
1869	6U1B	0	934.5	C217-T136	5.622266364097595
1870	6U1B	0	935.0	C217-T136	5.863892674446106
1871	6U1B	0	935.5	C217-T136	6.036037707328797
1872	6U1B	0	936.0	C217-T136	5.925636601448059
1873	6U1B	0	936.5	C217-T136	5.99320375919342
1874	6U1B	0	937.0	C217-T136	6.114363098144532
1875	6U1B	0	937.5	C217-T136	6.063365507125854
1876	6U1B	0	938.0	C217-T136	5.948346185684204
1877	6U1B	0	938.5	C217-T136	5.8817812442779545
1878	6U1B	0	939.0	C217-T136	5.879521131515503
1879	6U1B	0	939.5	C217-T136	5.781160354614258
1880	6U1B	0	940.0	C217-T136	5.652329349517823
1881	6U1B	0	940.5	C217-T136	5.634978771209717
1882	6U1B	0	941.0	C217-T136	5.5773368835449215
1883	6U1B	0	941.5	C217-T136	5.4055564403533936
1884	6U1B	0	942.0	C217-T136	5.462833595275879
1885	6U1B	0	942.5	C217-T136	5.7415258407592775
1886	6U1B	0	943.0	C217-T136	5.868512344360352
1887	6U1B	0	943.5	C217-T136	5.7911886215209964
1888	6U1B	0	944.0	C217-T136	6.372145652770996
1889	6U1B	0	944.5	C217-T136	6.8576093196868895
1890	6U1B	0	945.0	C217-T136	7.156462049484253
1891	6U1B	0	945.5	C217-T136	7.317172002792359
1892	6U1B	0	946.0	C217-T136	7.259542989730835
1893	6U1B	0	946.5	C217-T136	7.580962228775024
1894	6U1B	0	947.0	C217-T136	7.769518136978149
1895	6U1B	0	947.5	C217-T136	7.865426969528198
1896	6U1B	0	948.0	C217-T136	8.088130331039428
1897	6U1B	0	948.5	C217-T136	8.544286966323853
1898	6U1B	0	949.0	C217-T136	8.176424741744995
1899	6U1B	0	949.5	C217-T136	7.765317153930664
1900	6U1B	0	950.0	C217-T136	7.6101761817932125
1901	6U1B	0	950.5	C217-T136	7.262038326263427
1902	6U1B	0	951.0	C217-T136	7.347854995727539
1903	6U1B	0	951.5	C217-T136	7.155494928359985
1904	6U1B	0	952.0	C217-T136	7.20807728767395
1905	6U1B	0	952.5	C217-T136	7.140377378463745
1906	6U1B	0	953.0	C217-T136	7.107586240768432
1907	6U1B	0	953.5	C217-T136	6.889145421981811
1908	6U1B	0	954.0	C217-T136	6.9757647037506105
1909	6U1B	0	954.5	C217-T136	7.133231163024902
1910	6U1B	0	955.0	C217-T136	7.114399766921997
1911	6U1B	0	955.5	C217-T136	7.412052392959595
1912	6U1B	0	956.0	C217-T136	7.630330896377563
1913	6U1B	0	956.5	C217-T136	7.809803485870361
1914	6U1B	0	957.0	C217-T136	7.848644828796386
1915	6U1B	0	957.5	C217-T136	7.797971200942993
1916	6U1B	0	958.0	C217-T136	7.931878232955933
1917	6U1B	0	958.5	C217-T136	8.091338872909546
1918	6U1B	0	959.0	C217-T136	7.988191413879394
1919	6U1B	0	959.5	C217-T136	8.062771368026734
1920	6U1B	0	960.0	C217-T136	8.100102758407592
1921	6U1B	0	960.5	C217-T136	7.857505846023559
1922	6U1B	0	961.0	C217-T136	7.577132701873779
1923	6U1B	0	961.5	C217-T136	7.328212261199951
1924	6U1B	0	962.0	C217-T136	7.009998989105225
1925	6U1B	0	962.5	C217-T136	6.798895072937012
1926	6U1B	0	963.0	C217-T136	6.326424503326416
1927	6U1B	0	963.5	C217-T136	5.915571880340576
1928	6U1B	0	964.0	C217-T136	5.7029331684112545
1929	6U1B	0	964.5	C217-T136	5.5248946189880375
1930	6U1B	0	965.0	C217-T136	5.374642944335937
1931	6U1B	0	965.5	C217-T136	5.309497928619384
1932	6U1B	0	966.0	C217-T136	5.397309398651123
1933	6U1B	0	966.5	C217-T136	5.565750360488892
1934	6U1B	0	967.0	C217-T136	5.547885131835938
1935	6U1B	0	967.5	C217-T136	5.572001934051514
1936	6U1B	0	968.0	C217-T136	5.642681503295899
1937	6U1B	0	968.5	C217-T136	5.856573963165284
1938	6U1B	0	969.0	C217-T136	5.824331760406494
1939	6U1B	0	969.5	C217-T136	5.760384464263916
1940	6U1B	0	970.0	C217-T136	5.801742744445801
1941	6U1B	0	970.5	C217-T136	5.891723680496216
1942	6U1B	0	971.0	C217-T136	5.850016832351685
1943	6U1B	0	971.5	C217-T136	5.712625885009766
1944	6U1B	0	972.0	C217-T136	5.7836596965789795
1945	6U1B	0	972.5	C217-T136	5.751537322998047
1946	6U1B	0	973.0	C217-T136	5.680073404312134
1947	6U1B	0	973.5	C217-T136	5.501919174194336
1948	6U1B	0	974.0	C217-T136	5.595939779281617
1949	6U1B	0	974.5	C217-T136	5.674352645874023
1950	6U1B	0	975.0	C217-T136	5.783398389816284
1951	6U1B	0	975.5	C217-T136	5.873479318618775
1952	6U1B	0	976.0	C217-T136	6.032141542434692
1953	6U1B	0	976.5	C217-T136	5.9729005813598635
1954	6U1B	0	977.0	C217-T136	5.885251712799072
1955	6U1B	0	977.5	C217-T136	5.8796483993530275
1956	6U1B	0	978.0	C217-T136	6.037371587753296
1957	6U1B	0	978.5	C217-T136	6.011789798736572
1958	6U1B	0	979.0	C217-T136	6.042490482330322
1959	6U1B	0	979.5	C217-T136	5.986605167388916
1960	6U1B	0	980.0	C217-T136	5.837150382995605
1961	6U1B	0	980.5	C217-T136	5.613841438293457
1962	6U1B	0	981.0	C217-T136	5.684850549697876
1963	6U1B	0	981.5	C217-T136	5.60933108329773
1964	6U1B	0	982.0	C217-T136	5.586068391799927
1965	6U1B	0	982.5	C217-T136	5.647800874710083
1966	6U1B	0	983.0	C217-T136	5.507188034057617
1967	6U1B	0	983.5	C217-T136	5.872593212127685
1968	6U1B	0	984.0	C217-T136	6.128840494155884
1969	6U1B	0	984.5	C217-T136	6.276266765594483
1970	6U1B	0	985.0	C217-T136	6.2654258728027346
1971	6U1B	0	985.5	C217-T136	6.452923965454102
1972	6U1B	0	986.0	C217-T136	6.385247087478637
1973	6U1B	0	986.5	C217-T136	6.583479213714599
1974	6U1B	0	987.0	C217-T136	6.5993781089782715
1975	6U1B	0	987.5	C217-T136	6.640758419036866
1976	6U1B	0	988.0	C217-T136	6.64482798576355
1977	6U1B	0	988.5	C217-T136	6.401183462142944
1978	6U1B	0	989.0	C217-T136	6.208329153060913
1979	6U1B	0	989.5	C217-T136	6.095651912689209
1980	6U1B	0	990.0	C217-T136	6.248019504547119
1981	6U1B	0	990.5	C217-T136	6.273829317092895
1982	6U1B	0	991.0	C217-T136	6.209992599487305
1983	6U1B	0	991.5	C217-T136	6.149619388580322
1984	6U1B	0	992.0	C217-T136	6.17345666885376
1985	6U1B	0	992.5	C217-T136	6.025442266464234
1986	6U1B	0	993.0	C217-T136	6.322590780258179
1987	6U1B	0	993.5	C217-T136	6.74779257774353
1988	6U1B	0	994.0	C217-T136	6.978874158859253
1989	6U1B	0	994.5	C217-T136	7.422702121734619
1990	6U1B	0	995.0	C217-T136	7.525972175598144
1991	6U1B	0	995.5	C217-T136	7.625457239151001
1992	6U1B	0	996.0	C217-T136	7.63379397392273
1993	6U1B	0	996.5	C217-T136	7.894989919662476
1994	6U1B	0	997.0	C217-T136	8.311920785903931
1995	6U1B	0	997.5	C217-T136	8.599511432647706
1996	6U1B	0	998.0	C217-T136	8.803472900390625
1997	6U1B	0	998.5	C217-T136	8.358734130859375
1998	6U1B	0	999.0	C217-T136	7.956419372558594
[truncated: 998,000+ more rows]
