# Supplementary material for: Structural details of a Class B GPCR-arrestin complex revealed by genetically encoded crosslinkers in living cells
Source: Nat Commun. 2023 Mar 1;14:1151. doi: 10.1038/s41467-023-36797-2 (PMC9977954; doi:10.1038/s41467-023-36797-2)
Supplement: Supplementary file 8 — Supplementary Data 5 [file 41467_2023_36797_MOESM8_ESM.csv]

	Keyword	Trajectory	Time (ns)	Content	Distance ($\AA$)
0	6U1B	0	0.0	A487-N15	14.54858684539795
1	6U1B	0	0.5	A487-N15	13.56569242477417
2	6U1B	0	1.0	A487-N15	13.670062700907389
3	6U1B	0	1.5	A487-N15	13.142153024673462
4	6U1B	0	2.0	A487-N15	12.914826774597168
5	6U1B	0	2.5	A487-N15	12.84834098815918
6	6U1B	0	3.0	A487-N15	12.937133244105748
7	6U1B	0	3.5	A487-N15	12.898217558860779
8	6U1B	0	4.0	A487-N15	12.7418548795912
9	6U1B	0	4.5	A487-N15	12.732288265228272
10	6U1B	0	5.0	A487-N15	12.447702980041504
11	6U1B	0	5.5	A487-N15	12.490345191955566
12	6U1B	0	6.0	A487-N15	12.512931060791015
13	6U1B	0	6.5	A487-N15	12.900686931610107
14	6U1B	0	7.0	A487-N15	12.90836181640625
15	6U1B	0	7.5	A487-N15	13.003331279754638
16	6U1B	0	8.0	A487-N15	13.064288234710693
17	6U1B	0	8.5	A487-N15	12.961345863342284
18	6U1B	0	9.0	A487-N15	13.353325843811035
19	6U1B	0	9.5	A487-N15	13.577929878234864
20	6U1B	0	10.0	A487-N15	13.865281677246093
21	6U1B	0	10.5	A487-N15	13.966757583618165
22	6U1B	0	11.0	A487-N15	13.908675003051759
23	6U1B	0	11.5	A487-N15	13.74480743408203
24	6U1B	0	12.0	A487-N15	13.836732292175293
25	6U1B	0	12.5	A487-N15	13.877812957763672
26	6U1B	0	13.0	A487-N15	13.6993088722229
27	6U1B	0	13.5	A487-N15	13.71786813735962
28	6U1B	0	14.0	A487-N15	13.053788089752198
29	6U1B	0	14.5	A487-N15	12.437653350830079
30	6U1B	0	15.0	A487-N15	11.818718910217285
31	6U1B	0	15.5	A487-N15	11.338504695892334
32	6U1B	0	16.0	A487-N15	11.028260231018066
33	6U1B	0	16.5	A487-N15	10.867789268493652
34	6U1B	0	17.0	A487-N15	10.685757446289063
35	6U1B	0	17.5	A487-N15	10.44847240447998
36	6U1B	0	18.0	A487-N15	10.437709426879882
37	6U1B	0	18.5	A487-N15	10.374008560180664
38	6U1B	0	19.0	A487-N15	10.555702590942383
39	6U1B	0	19.5	A487-N15	10.771212196350097
40	6U1B	0	20.0	A487-N15	11.093535137176513
41	6U1B	0	20.5	A487-N15	11.213858222961425
42	6U1B	0	21.0	A487-N15	11.343955898284912
43	6U1B	0	21.5	A487-N15	11.346558094024658
44	6U1B	0	22.0	A487-N15	11.458719635009766
45	6U1B	0	22.5	A487-N15	11.364957046508788
46	6U1B	0	23.0	A487-N15	11.442916965484619
47	6U1B	0	23.5	A487-N15	11.71008529663086
48	6U1B	0	24.0	A487-N15	11.96290626525879
49	6U1B	0	24.5	A487-N15	12.298591136932373
50	6U1B	0	25.0	A487-N15	12.54889965057373
51	6U1B	0	25.5	A487-N15	12.814275550842286
52	6U1B	0	26.0	A487-N15	12.843999099731445
53	6U1B	0	26.5	A487-N15	12.916445064544678
54	6U1B	0	27.0	A487-N15	13.014533710479736
55	6U1B	0	27.5	A487-N15	13.207367897033691
56	6U1B	0	28.0	A487-N15	13.40014705657959
57	6U1B	0	28.5	A487-N15	13.108597373962402
58	6U1B	0	29.0	A487-N15	12.926928329467774
59	6U1B	0	29.5	A487-N15	12.813621711730956
60	6U1B	0	30.0	A487-N15	12.59144458770752
61	6U1B	0	30.5	A487-N15	12.794900512695312
62	6U1B	0	31.0	A487-N15	12.97579574584961
63	6U1B	0	31.5	A487-N15	12.944494438171386
64	6U1B	0	32.0	A487-N15	13.019150161743164
65	6U1B	0	32.5	A487-N15	12.853857517242432
66	6U1B	0	33.0	A487-N15	12.595616722106934
67	6U1B	0	33.5	A487-N15	12.651440334320068
68	6U1B	0	34.0	A487-N15	12.818889808654784
69	6U1B	0	34.5	A487-N15	12.769488906860351
70	6U1B	0	35.0	A487-N15	12.931664657592773
71	6U1B	0	35.5	A487-N15	12.708347702026368
72	6U1B	0	36.0	A487-N15	12.61845760345459
73	6U1B	0	36.5	A487-N15	12.431350898742675
74	6U1B	0	37.0	A487-N15	12.111348056793213
75	6U1B	0	37.5	A487-N15	12.205105113983155
76	6U1B	0	38.0	A487-N15	12.212059020996094
77	6U1B	0	38.5	A487-N15	12.391534805297852
78	6U1B	0	39.0	A487-N15	12.387425422668457
79	6U1B	0	39.5	A487-N15	12.54394598007202
80	6U1B	0	40.0	A487-N15	12.60392198562622
81	6U1B	0	40.5	A487-N15	12.532856559753418
82	6U1B	0	41.0	A487-N15	12.520588874816895
83	6U1B	0	41.5	A487-N15	12.715975475311279
84	6U1B	0	42.0	A487-N15	12.75075387954712
85	6U1B	0	42.5	A487-N15	13.120232391357423
86	6U1B	0	43.0	A487-N15	12.958325576782226
87	6U1B	0	43.5	A487-N15	12.897066211700439
88	6U1B	0	44.0	A487-N15	12.83525276184082
89	6U1B	0	44.5	A487-N15	12.688123512268067
90	6U1B	0	45.0	A487-N15	12.462798500061036
91	6U1B	0	45.5	A487-N15	12.522042942047118
92	6U1B	0	46.0	A487-N15	12.619441699981689
93	6U1B	0	46.5	A487-N15	12.515715026855469
94	6U1B	0	47.0	A487-N15	12.68249740600586
95	6U1B	0	47.5	A487-N15	12.038595485687257
96	6U1B	0	48.0	A487-N15	12.048870372772218
97	6U1B	0	48.5	A487-N15	11.982948398590088
98	6U1B	0	49.0	A487-N15	11.924573135375976
99	6U1B	0	49.5	A487-N15	11.927711009979248
100	6U1B	0	50.0	A487-N15	11.91616735458374
101	6U1B	0	50.5	A487-N15	11.85803289413452
102	6U1B	0	51.0	A487-N15	11.76626672744751
103	6U1B	0	51.5	A487-N15	11.840271186828613
104	6U1B	0	52.0	A487-N15	11.58027629852295
105	6U1B	0	52.5	A487-N15	11.8453875541687
106	6U1B	0	53.0	A487-N15	12.223871803283691
107	6U1B	0	53.5	A487-N15	12.35998592376709
108	6U1B	0	54.0	A487-N15	12.436283206939697
109	6U1B	0	54.5	A487-N15	12.395500183105469
110	6U1B	0	55.0	A487-N15	12.510506439208985
111	6U1B	0	55.5	A487-N15	12.419207286834716
112	6U1B	0	56.0	A487-N15	12.396666622161865
113	6U1B	0	56.5	A487-N15	12.373448944091797
114	6U1B	0	57.0	A487-N15	12.618705749511719
115	6U1B	0	57.5	A487-N15	12.665007400512696
116	6U1B	0	58.0	A487-N15	12.611635112762452
117	6U1B	0	58.5	A487-N15	12.557655525207519
118	6U1B	0	59.0	A487-N15	12.447474384307862
119	6U1B	0	59.5	A487-N15	12.453809070587159
120	6U1B	0	60.0	A487-N15	12.5038893699646
121	6U1B	0	60.5	A487-N15	12.88840389251709
122	6U1B	0	61.0	A487-N15	12.612699031829834
123	6U1B	0	61.5	A487-N15	12.598436069488525
124	6U1B	0	62.0	A487-N15	12.54590883255005
125	6U1B	0	62.5	A487-N15	12.587643146514893
126	6U1B	0	63.0	A487-N15	12.568967151641846
127	6U1B	0	63.5	A487-N15	12.505412387847901
128	6U1B	0	64.0	A487-N15	12.494349670410156
129	6U1B	0	64.5	A487-N15	12.71225185394287
130	6U1B	0	65.0	A487-N15	12.684353828430176
131	6U1B	0	65.5	A487-N15	12.437340641021729
132	6U1B	0	66.0	A487-N15	12.676849555969238
133	6U1B	0	66.5	A487-N15	12.830423355102539
134	6U1B	0	67.0	A487-N15	12.78665542602539
135	6U1B	0	67.5	A487-N15	12.771684551239014
136	6U1B	0	68.0	A487-N15	12.634330749511719
137	6U1B	0	68.5	A487-N15	12.666723442077636
138	6U1B	0	69.0	A487-N15	12.797283458709718
139	6U1B	0	69.5	A487-N15	12.429585361480713
140	6U1B	0	70.0	A487-N15	12.256458759307861
141	6U1B	0	70.5	A487-N15	12.227680015563966
142	6U1B	0	71.0	A487-N15	12.021941089630127
143	6U1B	0	71.5	A487-N15	11.731159877777099
144	6U1B	0	72.0	A487-N15	11.755250072479248
145	6U1B	0	72.5	A487-N15	11.661509227752685
146	6U1B	0	73.0	A487-N15	11.479128456115722
147	6U1B	0	73.5	A487-N15	11.18382806777954
148	6U1B	0	74.0	A487-N15	11.191579818725586
149	6U1B	0	74.5	A487-N15	11.447330284118653
150	6U1B	0	75.0	A487-N15	11.774987602233887
151	6U1B	0	75.5	A487-N15	11.91974697113037
152	6U1B	0	76.0	A487-N15	12.066914653778076
153	6U1B	0	76.5	A487-N15	12.196290683746337
154	6U1B	0	77.0	A487-N15	12.316318798065186
155	6U1B	0	77.5	A487-N15	12.606318950653076
156	6U1B	0	78.0	A487-N15	12.762801456451417
157	6U1B	0	78.5	A487-N15	12.981425476074218
158	6U1B	0	79.0	A487-N15	13.200567626953125
159	6U1B	0	79.5	A487-N15	13.088141059875488
160	6U1B	0	80.0	A487-N15	12.972677612304688
161	6U1B	0	80.5	A487-N15	12.915629577636718
162	6U1B	0	81.0	A487-N15	13.048645305633546
163	6U1B	0	81.5	A487-N15	13.027368640899658
164	6U1B	0	82.0	A487-N15	12.97270221710205
165	6U1B	0	82.5	A487-N15	12.582498359680176
166	6U1B	0	83.0	A487-N15	12.646731185913087
167	6U1B	0	83.5	A487-N15	12.65018014907837
168	6U1B	0	84.0	A487-N15	12.369544792175294
169	6U1B	0	84.5	A487-N15	12.421815967559814
170	6U1B	0	85.0	A487-N15	12.336756801605224
171	6U1B	0	85.5	A487-N15	12.329355907440185
172	6U1B	0	86.0	A487-N15	12.226749515533447
173	6U1B	0	86.5	A487-N15	12.259467220306396
174	6U1B	0	87.0	A487-N15	12.213690757751465
175	6U1B	0	87.5	A487-N15	12.371785545349121
176	6U1B	0	88.0	A487-N15	12.286846542358399
177	6U1B	0	88.5	A487-N15	12.184152507781983
178	6U1B	0	89.0	A487-N15	12.113061332702637
179	6U1B	0	89.5	A487-N15	12.023552417755127
180	6U1B	0	90.0	A487-N15	12.135922622680663
181	6U1B	0	90.5	A487-N15	12.314987564086914
182	6U1B	0	91.0	A487-N15	12.446745777130127
183	6U1B	0	91.5	A487-N15	12.42024211883545
184	6U1B	0	92.0	A487-N15	12.318361854553222
185	6U1B	0	92.5	A487-N15	12.380454063415527
186	6U1B	0	93.0	A487-N15	12.485618209838867
187	6U1B	0	93.5	A487-N15	12.656399345397949
188	6U1B	0	94.0	A487-N15	12.796251678466797
189	6U1B	0	94.5	A487-N15	12.873469352722168
190	6U1B	0	95.0	A487-N15	12.853458404541016
191	6U1B	0	95.5	A487-N15	12.805765533447266
192	6U1B	0	96.0	A487-N15	12.816086673736573
193	6U1B	0	96.5	A487-N15	12.987145805358887
194	6U1B	0	97.0	A487-N15	13.207827281951904
195	6U1B	0	97.5	A487-N15	13.06376667022705
196	6U1B	0	98.0	A487-N15	12.905991744995116
197	6U1B	0	98.5	A487-N15	12.931180191040038
198	6U1B	0	99.0	A487-N15	12.758896827697754
199	6U1B	0	99.5	A487-N15	12.781766319274903
200	6U1B	0	100.0	A487-N15	12.689709568023682
201	6U1B	0	100.5	A487-N15	12.529217433929443
202	6U1B	0	101.0	A487-N15	12.389976215362548
203	6U1B	0	101.5	A487-N15	12.123996925354003
204	6U1B	0	102.0	A487-N15	11.854156970977783
205	6U1B	0	102.5	A487-N15	11.665541839599609
206	6U1B	0	103.0	A487-N15	11.450852298736573
207	6U1B	0	103.5	A487-N15	11.37099552154541
208	6U1B	0	104.0	A487-N15	11.372246170043946
209	6U1B	0	104.5	A487-N15	11.040783405303955
210	6U1B	0	105.0	A487-N15	10.696637535095215
211	6U1B	0	105.5	A487-N15	10.336141967773438
212	6U1B	0	106.0	A487-N15	10.17015552520752
213	6U1B	0	106.5	A487-N15	10.144123840332032
214	6U1B	0	107.0	A487-N15	9.99728479385376
215	6U1B	0	107.5	A487-N15	10.194195461273193
216	6U1B	0	108.0	A487-N15	10.242520523071288
217	6U1B	0	108.5	A487-N15	10.21626844406128
218	6U1B	0	109.0	A487-N15	10.036119174957275
219	6U1B	0	109.5	A487-N15	10.018002033233643
220	6U1B	0	110.0	A487-N15	9.98204870223999
221	6U1B	0	110.5	A487-N15	9.9341251373291
222	6U1B	0	111.0	A487-N15	9.795908641815185
223	6U1B	0	111.5	A487-N15	9.53942403793335
224	6U1B	0	112.0	A487-N15	9.593688678741454
225	6U1B	0	112.5	A487-N15	9.579202651977539
226	6U1B	0	113.0	A487-N15	9.519152545928955
227	6U1B	0	113.5	A487-N15	9.281021785736083
228	6U1B	0	114.0	A487-N15	9.377243423461914
229	6U1B	0	114.5	A487-N15	9.341474151611328
230	6U1B	0	115.0	A487-N15	9.512557983398438
231	6U1B	0	115.5	A487-N15	9.576236724853516
232	6U1B	0	116.0	A487-N15	9.63168716430664
233	6U1B	0	116.5	A487-N15	9.781064414978028
234	6U1B	0	117.0	A487-N15	9.896032524108886
235	6U1B	0	117.5	A487-N15	9.835189628601075
236	6U1B	0	118.0	A487-N15	9.921224308013915
237	6U1B	0	118.5	A487-N15	10.140684700012207
238	6U1B	0	119.0	A487-N15	10.048805713653564
239	6U1B	0	119.5	A487-N15	10.015476036071778
240	6U1B	0	120.0	A487-N15	9.923886775970459
241	6U1B	0	120.5	A487-N15	10.1280442237854
242	6U1B	0	121.0	A487-N15	10.241998958587647
243	6U1B	0	121.5	A487-N15	10.60261058807373
244	6U1B	0	122.0	A487-N15	10.503322124481201
245	6U1B	0	122.5	A487-N15	10.693670654296875
246	6U1B	0	123.0	A487-N15	10.845798301696778
247	6U1B	0	123.5	A487-N15	10.731126594543458
248	6U1B	0	124.0	A487-N15	10.698453140258788
249	6U1B	0	124.5	A487-N15	10.850954723358154
250	6U1B	0	125.0	A487-N15	11.020014381408691
251	6U1B	0	125.5	A487-N15	10.836002159118653
252	6U1B	0	126.0	A487-N15	10.680098724365234
253	6U1B	0	126.5	A487-N15	10.250426769256592
254	6U1B	0	127.0	A487-N15	10.266446495056153
255	6U1B	0	127.5	A487-N15	9.858522605895995
256	6U1B	0	128.0	A487-N15	9.745862865447998
257	6U1B	0	128.5	A487-N15	9.603407764434815
258	6U1B	0	129.0	A487-N15	9.972265815734863
259	6U1B	0	129.5	A487-N15	9.94690227508545
260	6U1B	0	130.0	A487-N15	9.75180492401123
261	6U1B	0	130.5	A487-N15	9.786003494262696
262	6U1B	0	131.0	A487-N15	9.795192527770997
263	6U1B	0	131.5	A487-N15	9.919347476959228
264	6U1B	0	132.0	A487-N15	10.0527512550354
265	6U1B	0	132.5	A487-N15	10.430810356140137
266	6U1B	0	133.0	A487-N15	10.488606548309326
267	6U1B	0	133.5	A487-N15	10.653804874420166
268	6U1B	0	134.0	A487-N15	10.574158859252929
269	6U1B	0	134.5	A487-N15	10.662910652160644
270	6U1B	0	135.0	A487-N15	10.699973201751709
271	6U1B	0	135.5	A487-N15	10.702941608428954
272	6U1B	0	136.0	A487-N15	10.74958438873291
273	6U1B	0	136.5	A487-N15	10.787495708465576
274	6U1B	0	137.0	A487-N15	10.63610200881958
275	6U1B	0	137.5	A487-N15	10.374224376678466
276	6U1B	0	138.0	A487-N15	10.237543678283691
277	6U1B	0	138.5	A487-N15	10.163298511505127
278	6U1B	0	139.0	A487-N15	10.006613636016846
279	6U1B	0	139.5	A487-N15	9.81678295135498
280	6U1B	0	140.0	A487-N15	9.72340497970581
281	6U1B	0	140.5	A487-N15	9.683366394042968
282	6U1B	0	141.0	A487-N15	9.68116865158081
283	6U1B	0	141.5	A487-N15	9.611494731903075
284	6U1B	0	142.0	A487-N15	9.912154197692871
285	6U1B	0	142.5	A487-N15	10.000382137298583
286	6U1B	0	143.0	A487-N15	10.039808464050292
287	6U1B	0	143.5	A487-N15	10.152184677124023
288	6U1B	0	144.0	A487-N15	10.150047111511231
289	6U1B	0	144.5	A487-N15	10.311884784698487
290	6U1B	0	145.0	A487-N15	10.387437534332275
291	6U1B	0	145.5	A487-N15	10.53311128616333
292	6U1B	0	146.0	A487-N15	10.614333152770996
293	6U1B	0	146.5	A487-N15	10.645453262329102
294	6U1B	0	147.0	A487-N15	10.358513832092285
295	6U1B	0	147.5	A487-N15	10.342383766174317
296	6U1B	0	148.0	A487-N15	10.324098777770995
297	6U1B	0	148.5	A487-N15	10.307115650177002
298	6U1B	0	149.0	A487-N15	10.365002059936524
299	6U1B	0	149.5	A487-N15	10.467496490478515
300	6U1B	0	150.0	A487-N15	10.546171092987061
301	6U1B	0	150.5	A487-N15	10.491685771942139
302	6U1B	0	151.0	A487-N15	10.5293701171875
303	6U1B	0	151.5	A487-N15	10.843565654754638
304	6U1B	0	152.0	A487-N15	11.07910213470459
305	6U1B	0	152.5	A487-N15	10.942416095733643
306	6U1B	0	153.0	A487-N15	10.792319869995117
307	6U1B	0	153.5	A487-N15	10.753809642791747
308	6U1B	0	154.0	A487-N15	10.768548107147216
309	6U1B	0	154.5	A487-N15	10.655778408050537
310	6U1B	0	155.0	A487-N15	10.604366016387939
311	6U1B	0	155.5	A487-N15	10.654491519927978
312	6U1B	0	156.0	A487-N15	10.7093825340271
313	6U1B	0	156.5	A487-N15	10.602387142181396
314	6U1B	0	157.0	A487-N15	10.461748218536377
315	6U1B	0	157.5	A487-N15	10.780229949951172
316	6U1B	0	158.0	A487-N15	11.110472202301025
317	6U1B	0	158.5	A487-N15	11.29356107711792
318	6U1B	0	159.0	A487-N15	11.504086112976074
319	6U1B	0	159.5	A487-N15	11.702413177490234
320	6U1B	0	160.0	A487-N15	11.701200866699219
321	6U1B	0	160.5	A487-N15	11.833305931091308
322	6U1B	0	161.0	A487-N15	11.993037223815918
323	6U1B	0	161.5	A487-N15	11.901349925994873
324	6U1B	0	162.0	A487-N15	12.085839557647706
325	6U1B	0	162.5	A487-N15	11.86588945388794
326	6U1B	0	163.0	A487-N15	11.820901775360108
327	6U1B	0	163.5	A487-N15	11.808403205871581
328	6U1B	0	164.0	A487-N15	11.608005237579345
329	6U1B	0	164.5	A487-N15	11.432178783416749
330	6U1B	0	165.0	A487-N15	11.879240417480469
331	6U1B	0	165.5	A487-N15	11.675296783447266
332	6U1B	0	166.0	A487-N15	11.367545890808106
333	6U1B	0	166.5	A487-N15	11.315841960906983
334	6U1B	0	167.0	A487-N15	11.178247928619385
335	6U1B	0	167.5	A487-N15	11.356909656524659
336	6U1B	0	168.0	A487-N15	11.549907398223876
337	6U1B	0	168.5	A487-N15	11.424763679504395
338	6U1B	0	169.0	A487-N15	11.362754344940186
339	6U1B	0	169.5	A487-N15	11.520097255706787
340	6U1B	0	170.0	A487-N15	11.265725231170654
341	6U1B	0	170.5	A487-N15	11.511313343048096
342	6U1B	0	171.0	A487-N15	11.772319889068603
343	6U1B	0	171.5	A487-N15	11.953369998931885
344	6U1B	0	172.0	A487-N15	11.999392795562745
345	6U1B	0	172.5	A487-N15	12.1711350440979
346	6U1B	0	173.0	A487-N15	12.169408130645753
347	6U1B	0	173.5	A487-N15	12.291748905181885
348	6U1B	0	174.0	A487-N15	12.356853008270264
349	6U1B	0	174.5	A487-N15	12.263130569458008
350	6U1B	0	175.0	A487-N15	12.09327802658081
351	6U1B	0	175.5	A487-N15	11.998418140411378
352	6U1B	0	176.0	A487-N15	12.024220275878907
353	6U1B	0	176.5	A487-N15	12.254479789733887
354	6U1B	0	177.0	A487-N15	12.130698680877686
355	6U1B	0	177.5	A487-N15	12.16046075820923
356	6U1B	0	178.0	A487-N15	12.059567642211913
357	6U1B	0	178.5	A487-N15	11.84596290588379
358	6U1B	0	179.0	A487-N15	11.883113765716553
359	6U1B	0	179.5	A487-N15	12.090253162384034
360	6U1B	0	180.0	A487-N15	12.480536365509034
361	6U1B	0	180.5	A487-N15	12.54581060409546
362	6U1B	0	181.0	A487-N15	12.568065452575684
363	6U1B	0	181.5	A487-N15	12.323958206176759
364	6U1B	0	182.0	A487-N15	12.512186908721924
365	6U1B	0	182.5	A487-N15	12.466721630096435
366	6U1B	0	183.0	A487-N15	12.49813175201416
367	6U1B	0	183.5	A487-N15	12.698525428771973
368	6U1B	0	184.0	A487-N15	12.60477809906006
369	6U1B	0	184.5	A487-N15	12.268979263305663
370	6U1B	0	185.0	A487-N15	12.078223991394044
371	6U1B	0	185.5	A487-N15	12.097449779510498
372	6U1B	0	186.0	A487-N15	11.824120903015137
373	6U1B	0	186.5	A487-N15	11.59819746017456
374	6U1B	0	187.0	A487-N15	11.484715270996094
375	6U1B	0	187.5	A487-N15	11.201636219024659
376	6U1B	0	188.0	A487-N15	11.061109352111817
377	6U1B	0	188.5	A487-N15	11.006297588348389
378	6U1B	0	189.0	A487-N15	11.053277397155762
379	6U1B	0	189.5	A487-N15	11.201652145385742
380	6U1B	0	190.0	A487-N15	11.156220722198487
381	6U1B	0	190.5	A487-N15	11.235137557983398
382	6U1B	0	191.0	A487-N15	11.458285999298095
383	6U1B	0	191.5	A487-N15	11.745760822296143
384	6U1B	0	192.0	A487-N15	11.775463581085205
385	6U1B	0	192.5	A487-N15	11.687579536437989
386	6U1B	0	193.0	A487-N15	11.724899673461914
387	6U1B	0	193.5	A487-N15	11.525661087036132
388	6U1B	0	194.0	A487-N15	11.448153877258301
389	6U1B	0	194.5	A487-N15	11.331781101226806
390	6U1B	0	195.0	A487-N15	11.248173332214355
391	6U1B	0	195.5	A487-N15	10.97798433303833
392	6U1B	0	196.0	A487-N15	10.790993404388427
393	6U1B	0	196.5	A487-N15	10.344150161743164
394	6U1B	0	197.0	A487-N15	10.110588073730469
395	6U1B	0	197.5	A487-N15	10.193913078308105
396	6U1B	0	198.0	A487-N15	10.090882205963135
397	6U1B	0	198.5	A487-N15	10.119309616088866
398	6U1B	0	199.0	A487-N15	10.290987014770508
399	6U1B	0	199.5	A487-N15	10.420630073547363
400	6U1B	0	200.0	A487-N15	10.474409580230713
401	6U1B	0	200.5	A487-N15	10.583399677276612
402	6U1B	0	201.0	A487-N15	10.635677814483643
403	6U1B	0	201.5	A487-N15	10.996260261535644
404	6U1B	0	202.0	A487-N15	11.427264308929443
405	6U1B	0	202.5	A487-N15	11.35753936767578
406	6U1B	0	203.0	A487-N15	11.515087890625
407	6U1B	0	203.5	A487-N15	11.614935779571534
408	6U1B	0	204.0	A487-N15	11.59553632736206
409	6U1B	0	204.5	A487-N15	11.341472816467284
410	6U1B	0	205.0	A487-N15	11.264402103424072
411	6U1B	0	205.5	A487-N15	10.919153594970703
412	6U1B	0	206.0	A487-N15	10.865627193450928
413	6U1B	0	206.5	A487-N15	10.57154359817505
414	6U1B	0	207.0	A487-N15	10.009477710723877
415	6U1B	0	207.5	A487-N15	10.293466281890868
416	6U1B	0	208.0	A487-N15	10.266579151153564
417	6U1B	0	208.5	A487-N15	10.215370082855225
418	6U1B	0	209.0	A487-N15	9.900043773651124
419	6U1B	0	209.5	A487-N15	9.850587272644043
420	6U1B	0	210.0	A487-N15	9.761905193328857
421	6U1B	0	210.5	A487-N15	9.864957046508788
422	6U1B	0	211.0	A487-N15	9.711286449432373
423	6U1B	0	211.5	A487-N15	9.810458374023437
424	6U1B	0	212.0	A487-N15	10.105138397216797
425	6U1B	0	212.5	A487-N15	9.891337776184082
426	6U1B	0	213.0	A487-N15	9.661502742767334
427	6U1B	0	213.5	A487-N15	9.753868293762206
428	6U1B	0	214.0	A487-N15	9.916559219360352
429	6U1B	0	214.5	A487-N15	9.951571273803712
430	6U1B	0	215.0	A487-N15	9.96674222946167
431	6U1B	0	215.5	A487-N15	10.09246530532837
432	6U1B	0	216.0	A487-N15	10.350832080841064
433	6U1B	0	216.5	A487-N15	10.276005268096924
434	6U1B	0	217.0	A487-N15	10.220476245880127
435	6U1B	0	217.5	A487-N15	10.185072898864746
436	6U1B	0	218.0	A487-N15	10.129632663726806
437	6U1B	0	218.5	A487-N15	9.900800418853759
438	6U1B	0	219.0	A487-N15	9.865566635131836
439	6U1B	0	219.5	A487-N15	9.919551658630372
440	6U1B	0	220.0	A487-N15	9.876787281036377
441	6U1B	0	220.5	A487-N15	9.689328289031982
442	6U1B	0	221.0	A487-N15	9.724827861785888
443	6U1B	0	221.5	A487-N15	9.709505653381347
444	6U1B	0	222.0	A487-N15	9.626804733276368
445	6U1B	0	222.5	A487-N15	9.866349983215333
446	6U1B	0	223.0	A487-N15	9.965272045135498
447	6U1B	0	223.5	A487-N15	10.337373733520508
448	6U1B	0	224.0	A487-N15	10.454358005523682
449	6U1B	0	224.5	A487-N15	10.592281913757324
450	6U1B	0	225.0	A487-N15	10.827852344512939
451	6U1B	0	225.5	A487-N15	11.116845893859864
452	6U1B	0	226.0	A487-N15	11.195666217803955
453	6U1B	0	226.5	A487-N15	11.599835109710693
454	6U1B	0	227.0	A487-N15	11.702100944519042
455	6U1B	0	227.5	A487-N15	11.586544609069824
456	6U1B	0	228.0	A487-N15	11.725029563903808
457	6U1B	0	228.5	A487-N15	11.676455116271972
458	6U1B	0	229.0	A487-N15	11.512698745727539
459	6U1B	0	229.5	A487-N15	11.445219993591309
460	6U1B	0	230.0	A487-N15	11.370027542114258
461	6U1B	0	230.5	A487-N15	11.414306354522704
462	6U1B	0	231.0	A487-N15	11.183585071563721
463	6U1B	0	231.5	A487-N15	10.900956535339356
464	6U1B	0	232.0	A487-N15	10.8189190864563
465	6U1B	0	232.5	A487-N15	10.742819213867188
466	6U1B	0	233.0	A487-N15	10.695038604736329
467	6U1B	0	233.5	A487-N15	10.574095058441163
468	6U1B	0	234.0	A487-N15	10.724033641815186
469	6U1B	0	234.5	A487-N15	10.558818054199218
470	6U1B	0	235.0	A487-N15	10.408191299438476
471	6U1B	0	235.5	A487-N15	10.256625652313232
472	6U1B	0	236.0	A487-N15	10.146818733215332
473	6U1B	0	236.5	A487-N15	10.078482151031494
474	6U1B	0	237.0	A487-N15	10.183727931976318
475	6U1B	0	237.5	A487-N15	10.184809303283691
476	6U1B	0	238.0	A487-N15	10.265862655639648
477	6U1B	0	238.5	A487-N15	10.246496391296386
478	6U1B	0	239.0	A487-N15	10.286224555969238
479	6U1B	0	239.5	A487-N15	10.626513290405274
480	6U1B	0	240.0	A487-N15	10.728660774230956
481	6U1B	0	240.5	A487-N15	10.763001632690429
482	6U1B	0	241.0	A487-N15	10.936177635192871
483	6U1B	0	241.5	A487-N15	11.083859539031982
484	6U1B	0	242.0	A487-N15	11.129661178588867
485	6U1B	0	242.5	A487-N15	11.493680953979492
486	6U1B	0	243.0	A487-N15	11.601504802703857
487	6U1B	0	243.5	A487-N15	11.77477045059204
488	6U1B	0	244.0	A487-N15	11.957275772094727
489	6U1B	0	244.5	A487-N15	12.046755981445312
490	6U1B	0	245.0	A487-N15	12.410715293884277
491	6U1B	0	245.5	A487-N15	12.56605577468872
492	6U1B	0	246.0	A487-N15	12.772021484375
493	6U1B	0	246.5	A487-N15	12.772873878479004
494	6U1B	0	247.0	A487-N15	13.130691242218017
495	6U1B	0	247.5	A487-N15	12.937549781799316
496	6U1B	0	248.0	A487-N15	12.726261138916016
497	6U1B	0	248.5	A487-N15	12.629326629638673
498	6U1B	0	249.0	A487-N15	12.58359603881836
499	6U1B	0	249.5	A487-N15	12.589893245697022
500	6U1B	0	250.0	A487-N15	12.468345355987548
501	6U1B	0	250.5	A487-N15	12.381250190734864
502	6U1B	0	251.0	A487-N15	12.249876594543457
503	6U1B	0	251.5	A487-N15	12.40058422088623
504	6U1B	0	252.0	A487-N15	12.111719512939453
505	6U1B	0	252.5	A487-N15	12.021061420440674
506	6U1B	0	253.0	A487-N15	12.171603107452393
507	6U1B	0	253.5	A487-N15	12.305537891387939
508	6U1B	0	254.0	A487-N15	12.145277118682861
509	6U1B	0	254.5	A487-N15	11.987613964080811
510	6U1B	0	255.0	A487-N15	11.751419734954833
511	6U1B	0	255.5	A487-N15	11.736565113067627
512	6U1B	0	256.0	A487-N15	11.660760402679443
513	6U1B	0	256.5	A487-N15	11.398216724395752
514	6U1B	0	257.0	A487-N15	11.25743808746338
515	6U1B	0	257.5	A487-N15	11.30652837753296
516	6U1B	0	258.0	A487-N15	11.328418064117432
517	6U1B	0	258.5	A487-N15	11.3052264213562
518	6U1B	0	259.0	A487-N15	11.471481132507325
519	6U1B	0	259.5	A487-N15	11.541213130950927
520	6U1B	0	260.0	A487-N15	11.715316867828369
521	6U1B	0	260.5	A487-N15	11.693328189849854
522	6U1B	0	261.0	A487-N15	11.767632961273193
523	6U1B	0	261.5	A487-N15	11.77490167617798
524	6U1B	0	262.0	A487-N15	11.844785404205322
525	6U1B	0	262.5	A487-N15	11.728225326538086
526	6U1B	0	263.0	A487-N15	11.585237216949462
527	6U1B	0	263.5	A487-N15	11.441561317443847
528	6U1B	0	264.0	A487-N15	11.247208786010741
529	6U1B	0	264.5	A487-N15	11.121585083007812
530	6U1B	0	265.0	A487-N15	11.080367851257325
531	6U1B	0	265.5	A487-N15	11.205533218383788
532	6U1B	0	266.0	A487-N15	10.982861137390136
533	6U1B	0	266.5	A487-N15	11.031359004974366
534	6U1B	0	267.0	A487-N15	11.117701148986816
535	6U1B	0	267.5	A487-N15	11.40161066055298
536	6U1B	0	268.0	A487-N15	11.40632963180542
537	6U1B	0	268.5	A487-N15	11.456300163269043
538	6U1B	0	269.0	A487-N15	11.492489528656005
539	6U1B	0	269.5	A487-N15	11.664363956451416
540	6U1B	0	270.0	A487-N15	11.506015014648437
541	6U1B	0	270.5	A487-N15	11.019046115875245
542	6U1B	0	271.0	A487-N15	11.020738410949708
543	6U1B	0	271.5	A487-N15	10.924526500701905
544	6U1B	0	272.0	A487-N15	10.562319087982178
545	6U1B	0	272.5	A487-N15	10.09106616973877
546	6U1B	0	273.0	A487-N15	9.96337661743164
547	6U1B	0	273.5	A487-N15	9.70971736907959
548	6U1B	0	274.0	A487-N15	9.66896104812622
549	6U1B	0	274.5	A487-N15	9.347433376312257
550	6U1B	0	275.0	A487-N15	9.270176124572753
551	6U1B	0	275.5	A487-N15	9.4816725730896
552	6U1B	0	276.0	A487-N15	9.57077169418335
553	6U1B	0	276.5	A487-N15	9.611440944671632
554	6U1B	0	277.0	A487-N15	9.698682022094726
555	6U1B	0	277.5	A487-N15	9.708666229248047
556	6U1B	0	278.0	A487-N15	9.840339088439942
557	6U1B	0	278.5	A487-N15	10.081808280944824
558	6U1B	0	279.0	A487-N15	10.136720371246337
559	6U1B	0	279.5	A487-N15	10.32262659072876
560	6U1B	0	280.0	A487-N15	10.517456245422363
561	6U1B	0	280.5	A487-N15	10.697839069366456
562	6U1B	0	281.0	A487-N15	10.75018138885498
563	6U1B	0	281.5	A487-N15	10.882649803161621
564	6U1B	0	282.0	A487-N15	10.918415641784668
565	6U1B	0	282.5	A487-N15	10.922429752349853
566	6U1B	0	283.0	A487-N15	10.899992942810059
567	6U1B	0	283.5	A487-N15	10.797640895843506
568	6U1B	0	284.0	A487-N15	10.743588829040528
569	6U1B	0	284.5	A487-N15	10.679818725585937
570	6U1B	0	285.0	A487-N15	10.604224300384521
571	6U1B	0	285.5	A487-N15	10.688821506500243
572	6U1B	0	286.0	A487-N15	10.684844970703125
573	6U1B	0	286.5	A487-N15	10.69440507888794
574	6U1B	0	287.0	A487-N15	10.714615631103516
575	6U1B	0	287.5	A487-N15	10.791950702667236
576	6U1B	0	288.0	A487-N15	10.685694122314453
577	6U1B	0	288.5	A487-N15	10.769047069549561
578	6U1B	0	289.0	A487-N15	10.861583614349366
579	6U1B	0	289.5	A487-N15	10.960285472869874
580	6U1B	0	290.0	A487-N15	10.967210483551025
581	6U1B	0	290.5	A487-N15	10.765548992156983
582	6U1B	0	291.0	A487-N15	10.642209815979005
583	6U1B	0	291.5	A487-N15	10.592839622497559
584	6U1B	0	292.0	A487-N15	10.697039890289307
585	6U1B	0	292.5	A487-N15	10.819023323059081
586	6U1B	0	293.0	A487-N15	10.91781702041626
587	6U1B	0	293.5	A487-N15	10.847297382354736
588	6U1B	0	294.0	A487-N15	10.984840202331544
589	6U1B	0	294.5	A487-N15	11.24204750061035
590	6U1B	0	295.0	A487-N15	11.481083583831786
591	6U1B	0	295.5	A487-N15	11.438575077056885
592	6U1B	0	296.0	A487-N15	11.646212577819824
593	6U1B	0	296.5	A487-N15	11.7357892036438
594	6U1B	0	297.0	A487-N15	11.835234642028809
595	6U1B	0	297.5	A487-N15	11.977516746520996
596	6U1B	0	298.0	A487-N15	12.142838668823241
597	6U1B	0	298.5	A487-N15	12.315100383758544
598	6U1B	0	299.0	A487-N15	12.16949462890625
599	6U1B	0	299.5	A487-N15	11.999094676971435
600	6U1B	0	300.0	A487-N15	11.796014404296875
601	6U1B	0	300.5	A487-N15	11.93264455795288
602	6U1B	0	301.0	A487-N15	11.674811172485352
603	6U1B	0	301.5	A487-N15	11.40683536529541
604	6U1B	0	302.0	A487-N15	11.422864151000976
605	6U1B	0	302.5	A487-N15	11.23949317932129
606	6U1B	0	303.0	A487-N15	11.161859512329102
607	6U1B	0	303.5	A487-N15	11.012059116363526
608	6U1B	0	304.0	A487-N15	11.090550327301026
609	6U1B	0	304.5	A487-N15	10.936252403259278
610	6U1B	0	305.0	A487-N15	11.057561111450195
611	6U1B	0	305.5	A487-N15	11.058869934082031
612	6U1B	0	306.0	A487-N15	11.352417373657227
613	6U1B	0	306.5	A487-N15	11.587732410430908
614	6U1B	0	307.0	A487-N15	11.59013910293579
615	6U1B	0	307.5	A487-N15	11.829075622558594
616	6U1B	0	308.0	A487-N15	11.832717132568359
617	6U1B	0	308.5	A487-N15	11.853927707672119
618	6U1B	0	309.0	A487-N15	11.754956436157226
619	6U1B	0	309.5	A487-N15	11.860910606384277
620	6U1B	0	310.0	A487-N15	11.688234519958495
621	6U1B	0	310.5	A487-N15	11.847672939300537
622	6U1B	0	311.0	A487-N15	11.698722743988037
623	6U1B	0	311.5	A487-N15	11.862205314636231
624	6U1B	0	312.0	A487-N15	11.774811458587646
625	6U1B	0	312.5	A487-N15	11.525992393493652
626	6U1B	0	313.0	A487-N15	11.59681568145752
627	6U1B	0	313.5	A487-N15	11.726589488983155
628	6U1B	0	314.0	A487-N15	11.859388732910157
629	6U1B	0	314.5	A487-N15	11.824459838867188
630	6U1B	0	315.0	A487-N15	11.646700191497803
631	6U1B	0	315.5	A487-N15	11.314764881134034
632	6U1B	0	316.0	A487-N15	11.412516403198243
633	6U1B	0	316.5	A487-N15	11.166755676269531
634	6U1B	0	317.0	A487-N15	11.27553300857544
635	6U1B	0	317.5	A487-N15	11.495009613037109
636	6U1B	0	318.0	A487-N15	11.592208003997802
637	6U1B	0	318.5	A487-N15	11.657301425933838
638	6U1B	0	319.0	A487-N15	11.704216480255127
639	6U1B	0	319.5	A487-N15	11.779719924926757
640	6U1B	0	320.0	A487-N15	12.068909454345704
641	6U1B	0	320.5	A487-N15	12.279382514953614
642	6U1B	0	321.0	A487-N15	12.338982677459716
643	6U1B	0	321.5	A487-N15	12.676176071166992
644	6U1B	0	322.0	A487-N15	12.634259700775146
645	6U1B	0	322.5	A487-N15	12.652505016326904
646	6U1B	0	323.0	A487-N15	12.611457633972169
647	6U1B	0	323.5	A487-N15	12.613566303253174
648	6U1B	0	324.0	A487-N15	12.457756900787354
649	6U1B	0	324.5	A487-N15	12.412305736541748
650	6U1B	0	325.0	A487-N15	12.51031551361084
651	6U1B	0	325.5	A487-N15	12.6952299118042
652	6U1B	0	326.0	A487-N15	12.633848667144775
653	6U1B	0	326.5	A487-N15	12.455650520324706
654	6U1B	0	327.0	A487-N15	12.513708019256592
655	6U1B	0	327.5	A487-N15	12.46124563217163
656	6U1B	0	328.0	A487-N15	12.353324794769287
657	6U1B	0	328.5	A487-N15	12.359469413757324
658	6U1B	0	329.0	A487-N15	12.30416784286499
659	6U1B	0	329.5	A487-N15	12.349691486358642
660	6U1B	0	330.0	A487-N15	12.348554229736328
661	6U1B	0	330.5	A487-N15	12.2590989112854
662	6U1B	0	331.0	A487-N15	12.368979930877686
663	6U1B	0	331.5	A487-N15	12.219952869415284
664	6U1B	0	332.0	A487-N15	12.357395267486572
665	6U1B	0	332.5	A487-N15	12.324182415008545
666	6U1B	0	333.0	A487-N15	12.443101692199708
667	6U1B	0	333.5	A487-N15	12.514098262786865
668	6U1B	0	334.0	A487-N15	12.522782135009766
669	6U1B	0	334.5	A487-N15	12.118618869781494
670	6U1B	0	335.0	A487-N15	11.968511390686036
671	6U1B	0	335.5	A487-N15	11.834181022644042
672	6U1B	0	336.0	A487-N15	11.634706020355225
673	6U1B	0	336.5	A487-N15	11.659636783599854
674	6U1B	0	337.0	A487-N15	11.304597568511962
675	6U1B	0	337.5	A487-N15	11.274810886383056
676	6U1B	0	338.0	A487-N15	11.168025588989257
677	6U1B	0	338.5	A487-N15	10.879563045501708
678	6U1B	0	339.0	A487-N15	10.749213886260986
679	6U1B	0	339.5	A487-N15	11.153942012786866
680	6U1B	0	340.0	A487-N15	11.118938159942626
681	6U1B	0	340.5	A487-N15	11.226670742034912
682	6U1B	0	341.0	A487-N15	11.323792362213135
683	6U1B	0	341.5	A487-N15	11.389379405975342
684	6U1B	0	342.0	A487-N15	11.342995929718018
685	6U1B	0	342.5	A487-N15	11.351787567138672
686	6U1B	0	343.0	A487-N15	11.29256706237793
687	6U1B	0	343.5	A487-N15	11.392275619506837
688	6U1B	0	344.0	A487-N15	11.607386207580566
689	6U1B	0	344.5	A487-N15	11.485280799865723
690	6U1B	0	345.0	A487-N15	11.616796684265136
691	6U1B	0	345.5	A487-N15	11.637729263305664
692	6U1B	0	346.0	A487-N15	11.701861953735351
693	6U1B	0	346.5	A487-N15	11.554928207397461
694	6U1B	0	347.0	A487-N15	11.618209075927734
695	6U1B	0	347.5	A487-N15	11.701789474487304
696	6U1B	0	348.0	A487-N15	11.670564937591553
697	6U1B	0	348.5	A487-N15	11.670210361480713
698	6U1B	0	349.0	A487-N15	11.546952247619629
699	6U1B	0	349.5	A487-N15	11.774397373199463
700	6U1B	0	350.0	A487-N15	11.801935005187989
701	6U1B	0	350.5	A487-N15	11.710088634490967
702	6U1B	0	351.0	A487-N15	11.849163246154784
703	6U1B	0	351.5	A487-N15	11.780608177185059
704	6U1B	0	352.0	A487-N15	11.880166149139404
705	6U1B	0	352.5	A487-N15	11.906338310241699
706	6U1B	0	353.0	A487-N15	12.027958488464355
707	6U1B	0	353.5	A487-N15	12.169072914123536
708	6U1B	0	354.0	A487-N15	12.19488353729248
709	6U1B	0	354.5	A487-N15	12.081042766571045
710	6U1B	0	355.0	A487-N15	12.216112899780274
711	6U1B	0	355.5	A487-N15	12.268091297149658
712	6U1B	0	356.0	A487-N15	12.11237096786499
713	6U1B	0	356.5	A487-N15	12.22978630065918
714	6U1B	0	357.0	A487-N15	12.309626865386964
715	6U1B	0	357.5	A487-N15	12.11374797821045
716	6U1B	0	358.0	A487-N15	12.009870052337646
717	6U1B	0	358.5	A487-N15	11.908414554595947
718	6U1B	0	359.0	A487-N15	11.930305576324463
719	6U1B	0	359.5	A487-N15	11.726180934906006
720	6U1B	0	360.0	A487-N15	11.54500207901001
721	6U1B	0	360.5	A487-N15	11.418598461151124
722	6U1B	0	361.0	A487-N15	11.393111896514892
723	6U1B	0	361.5	A487-N15	11.327299118041992
724	6U1B	0	362.0	A487-N15	11.211668395996094
725	6U1B	0	362.5	A487-N15	11.222061443328858
726	6U1B	0	363.0	A487-N15	11.287044334411622
727	6U1B	0	363.5	A487-N15	11.19887933731079
728	6U1B	0	364.0	A487-N15	11.204422950744629
729	6U1B	0	364.5	A487-N15	11.51690378189087
730	6U1B	0	365.0	A487-N15	11.51003713607788
731	6U1B	0	365.5	A487-N15	11.746823978424072
732	6U1B	0	366.0	A487-N15	11.613645839691163
733	6U1B	0	366.5	A487-N15	11.780164051055909
734	6U1B	0	367.0	A487-N15	11.88802366256714
735	6U1B	0	367.5	A487-N15	11.905048656463624
736	6U1B	0	368.0	A487-N15	12.058063411712647
737	6U1B	0	368.5	A487-N15	12.103122138977051
738	6U1B	0	369.0	A487-N15	12.39723539352417
739	6U1B	0	369.5	A487-N15	12.359085845947266
740	6U1B	0	370.0	A487-N15	12.37448034286499
741	6U1B	0	370.5	A487-N15	12.183140563964844
742	6U1B	0	371.0	A487-N15	12.050694370269776
743	6U1B	0	371.5	A487-N15	11.866735172271728
744	6U1B	0	372.0	A487-N15	11.714048290252686
745	6U1B	0	372.5	A487-N15	11.775083827972413
746	6U1B	0	373.0	A487-N15	11.712763595581055
747	6U1B	0	373.5	A487-N15	11.68680534362793
748	6U1B	0	374.0	A487-N15	11.196823692321777
749	6U1B	0	374.5	A487-N15	10.933143424987794
750	6U1B	0	375.0	A487-N15	10.802940273284912
751	6U1B	0	375.5	A487-N15	10.841008377075195
752	6U1B	0	376.0	A487-N15	10.96854543685913
753	6U1B	0	376.5	A487-N15	10.993222332000732
754	6U1B	0	377.0	A487-N15	10.96951732635498
755	6U1B	0	377.5	A487-N15	10.898076438903809
756	6U1B	0	378.0	A487-N15	10.725584983825684
757	6U1B	0	378.5	A487-N15	10.559304809570312
758	6U1B	0	379.0	A487-N15	10.642237949371339
759	6U1B	0	379.5	A487-N15	10.617211055755615
760	6U1B	0	380.0	A487-N15	10.576001167297363
761	6U1B	0	380.5	A487-N15	10.523128032684326
762	6U1B	0	381.0	A487-N15	10.607763195037842
763	6U1B	0	381.5	A487-N15	10.61025276184082
764	6U1B	0	382.0	A487-N15	10.586589145660401
765	6U1B	0	382.5	A487-N15	10.655127620697021
766	6U1B	0	383.0	A487-N15	10.591501235961914
767	6U1B	0	383.5	A487-N15	10.70996551513672
768	6U1B	0	384.0	A487-N15	10.799109649658202
769	6U1B	0	384.5	A487-N15	10.843303394317626
770	6U1B	0	385.0	A487-N15	10.879576301574707
771	6U1B	0	385.5	A487-N15	10.695508289337159
772	6U1B	0	386.0	A487-N15	10.640451526641845
773	6U1B	0	386.5	A487-N15	10.682889461517334
774	6U1B	0	387.0	A487-N15	10.777416133880616
775	6U1B	0	387.5	A487-N15	10.588608741760254
776	6U1B	0	388.0	A487-N15	10.518184566497803
777	6U1B	0	388.5	A487-N15	10.653728008270264
778	6U1B	0	389.0	A487-N15	10.639906978607177
779	6U1B	0	389.5	A487-N15	10.593965530395508
780	6U1B	0	390.0	A487-N15	10.600103950500488
781	6U1B	0	390.5	A487-N15	10.826197242736816
782	6U1B	0	391.0	A487-N15	10.890814590454102
783	6U1B	0	391.5	A487-N15	10.8174298286438
784	6U1B	0	392.0	A487-N15	10.834609413146973
785	6U1B	0	392.5	A487-N15	11.013769340515136
786	6U1B	0	393.0	A487-N15	11.114643383026124
787	6U1B	0	393.5	A487-N15	10.884254455566406
788	6U1B	0	394.0	A487-N15	10.853031539916993
789	6U1B	0	394.5	A487-N15	10.790769004821778
790	6U1B	0	395.0	A487-N15	10.704153347015382
791	6U1B	0	395.5	A487-N15	10.651538372039795
792	6U1B	0	396.0	A487-N15	10.743094062805175
793	6U1B	0	396.5	A487-N15	10.878019905090332
794	6U1B	0	397.0	A487-N15	10.709956550598145
795	6U1B	0	397.5	A487-N15	10.786937713623047
796	6U1B	0	398.0	A487-N15	10.778223705291747
797	6U1B	0	398.5	A487-N15	10.714450645446778
798	6U1B	0	399.0	A487-N15	10.831123733520508
799	6U1B	0	399.5	A487-N15	10.775068664550782
800	6U1B	0	400.0	A487-N15	10.916268920898437
801	6U1B	0	400.5	A487-N15	11.004271697998046
802	6U1B	0	401.0	A487-N15	10.734924030303954
803	6U1B	0	401.5	A487-N15	10.762206172943115
804	6U1B	0	402.0	A487-N15	10.928989601135253
805	6U1B	0	402.5	A487-N15	10.699764823913574
806	6U1B	0	403.0	A487-N15	10.759721946716308
807	6U1B	0	403.5	A487-N15	10.872910118103027
808	6U1B	0	404.0	A487-N15	10.816053009033203
809	6U1B	0	404.5	A487-N15	11.222945976257325
810	6U1B	0	405.0	A487-N15	11.273859882354737
811	6U1B	0	405.5	A487-N15	11.136458396911621
812	6U1B	0	406.0	A487-N15	11.271862602233886
813	6U1B	0	406.5	A487-N15	11.39117603302002
814	6U1B	0	407.0	A487-N15	11.332451057434081
815	6U1B	0	407.5	A487-N15	11.325552463531494
816	6U1B	0	408.0	A487-N15	11.150593948364257
817	6U1B	0	408.5	A487-N15	11.164526176452636
818	6U1B	0	409.0	A487-N15	10.93602352142334
819	6U1B	0	409.5	A487-N15	10.542664909362793
820	6U1B	0	410.0	A487-N15	10.326392269134521
821	6U1B	0	410.5	A487-N15	10.411815166473389
822	6U1B	0	411.0	A487-N15	10.370550918579102
823	6U1B	0	411.5	A487-N15	10.138776111602784
824	6U1B	0	412.0	A487-N15	10.22892599105835
825	6U1B	0	412.5	A487-N15	10.409420585632324
826	6U1B	0	413.0	A487-N15	10.243281650543214
827	6U1B	0	413.5	A487-N15	10.367621231079102
828	6U1B	0	414.0	A487-N15	10.674011325836181
829	6U1B	0	414.5	A487-N15	10.916952133178711
830	6U1B	0	415.0	A487-N15	10.843652725219727
831	6U1B	0	415.5	A487-N15	10.852158641815185
832	6U1B	0	416.0	A487-N15	10.82893419265747
833	6U1B	0	416.5	A487-N15	10.657355308532715
834	6U1B	0	417.0	A487-N15	10.337010383605957
835	6U1B	0	417.5	A487-N15	10.129674625396728
836	6U1B	0	418.0	A487-N15	10.291008377075196
837	6U1B	0	418.5	A487-N15	10.141811180114747
838	6U1B	0	419.0	A487-N15	9.988449478149414
839	6U1B	0	419.5	A487-N15	9.90053596496582
840	6U1B	0	420.0	A487-N15	9.774209260940552
841	6U1B	0	420.5	A487-N15	9.810868120193481
842	6U1B	0	421.0	A487-N15	9.697289514541627
843	6U1B	0	421.5	A487-N15	9.775295877456665
844	6U1B	0	422.0	A487-N15	9.981375074386596
845	6U1B	0	422.5	A487-N15	10.11277642250061
846	6U1B	0	423.0	A487-N15	10.250312089920044
847	6U1B	0	423.5	A487-N15	10.34278130531311
848	6U1B	0	424.0	A487-N15	10.291672468185425
849	6U1B	0	424.5	A487-N15	10.334519815444946
850	6U1B	0	425.0	A487-N15	10.609917163848877
851	6U1B	0	425.5	A487-N15	10.509007167816161
852	6U1B	0	426.0	A487-N15	10.562063884735107
853	6U1B	0	426.5	A487-N15	10.602704429626465
854	6U1B	0	427.0	A487-N15	10.83498010635376
855	6U1B	0	427.5	A487-N15	10.84755859375
856	6U1B	0	428.0	A487-N15	10.921299266815186
857	6U1B	0	428.5	A487-N15	10.848829460144042
858	6U1B	0	429.0	A487-N15	10.921753311157227
859	6U1B	0	429.5	A487-N15	11.05815086364746
860	6U1B	0	430.0	A487-N15	11.16950101852417
861	6U1B	0	430.5	A487-N15	11.08477029800415
862	6U1B	0	431.0	A487-N15	11.128650856018066
863	6U1B	0	431.5	A487-N15	11.227932167053222
864	6U1B	0	432.0	A487-N15	10.93369779586792
865	6U1B	0	432.5	A487-N15	11.012893390655517
866	6U1B	0	433.0	A487-N15	10.980726718902588
867	6U1B	0	433.5	A487-N15	10.963420963287353
868	6U1B	0	434.0	A487-N15	11.006128215789795
869	6U1B	0	434.5	A487-N15	10.861670207977294
870	6U1B	0	435.0	A487-N15	10.699623489379883
871	6U1B	0	435.5	A487-N15	10.766352462768555
872	6U1B	0	436.0	A487-N15	10.88358449935913
873	6U1B	0	436.5	A487-N15	10.869965362548829
874	6U1B	0	437.0	A487-N15	10.976079750061036
875	6U1B	0	437.5	A487-N15	10.809380340576173
876	6U1B	0	438.0	A487-N15	10.561974334716798
877	6U1B	0	438.5	A487-N15	10.648042297363281
878	6U1B	0	439.0	A487-N15	10.655544471740722
879	6U1B	0	439.5	A487-N15	10.499586391448975
880	6U1B	0	440.0	A487-N15	10.38798131942749
881	6U1B	0	440.5	A487-N15	10.287661743164062
882	6U1B	0	441.0	A487-N15	10.237191009521485
883	6U1B	0	441.5	A487-N15	10.142275524139404
884	6U1B	0	442.0	A487-N15	10.24811019897461
885	6U1B	0	442.5	A487-N15	10.340046215057374
886	6U1B	0	443.0	A487-N15	10.556263637542724
887	6U1B	0	443.5	A487-N15	10.4809645652771
888	6U1B	0	444.0	A487-N15	10.397275161743163
889	6U1B	0	444.5	A487-N15	10.343804836273193
890	6U1B	0	445.0	A487-N15	10.632544040679932
891	6U1B	0	445.5	A487-N15	10.74310131072998
892	6U1B	0	446.0	A487-N15	10.766477394104005
893	6U1B	0	446.5	A487-N15	10.772397804260255
894	6U1B	0	447.0	A487-N15	10.514745140075684
895	6U1B	0	447.5	A487-N15	10.458785915374756
896	6U1B	0	448.0	A487-N15	10.418380832672119
897	6U1B	0	448.5	A487-N15	10.511391735076904
898	6U1B	0	449.0	A487-N15	10.643989562988281
899	6U1B	0	449.5	A487-N15	10.666879749298095
900	6U1B	0	450.0	A487-N15	10.699389457702637
901	6U1B	0	450.5	A487-N15	10.774345588684081
902	6U1B	0	451.0	A487-N15	10.807426643371581
903	6U1B	0	451.5	A487-N15	10.848609066009521
904	6U1B	0	452.0	A487-N15	11.012055015563964
905	6U1B	0	452.5	A487-N15	11.065590476989746
906	6U1B	0	453.0	A487-N15	11.104875755310058
907	6U1B	0	453.5	A487-N15	11.087957763671875
908	6U1B	0	454.0	A487-N15	11.174377632141113
909	6U1B	0	454.5	A487-N15	11.355817699432373
910	6U1B	0	455.0	A487-N15	11.295122432708741
911	6U1B	0	455.5	A487-N15	11.288807392120361
912	6U1B	0	456.0	A487-N15	11.354108619689942
913	6U1B	0	456.5	A487-N15	11.424287700653077
914	6U1B	0	457.0	A487-N15	11.296105194091798
915	6U1B	0	457.5	A487-N15	11.345270442962647
916	6U1B	0	458.0	A487-N15	11.392076206207275
917	6U1B	0	458.5	A487-N15	11.467611026763915
918	6U1B	0	459.0	A487-N15	11.18439178466797
919	6U1B	0	459.5	A487-N15	10.950414180755615
920	6U1B	0	460.0	A487-N15	10.940578651428222
921	6U1B	0	460.5	A487-N15	10.862996196746826
922	6U1B	0	461.0	A487-N15	10.49763822555542
923	6U1B	0	461.5	A487-N15	10.159474182128907
924	6U1B	0	462.0	A487-N15	10.156460857391357
925	6U1B	0	462.5	A487-N15	9.886746501922607
926	6U1B	0	463.0	A487-N15	9.854489040374755
927	6U1B	0	463.5	A487-N15	9.704488945007324
928	6U1B	0	464.0	A487-N15	9.915499401092529
929	6U1B	0	464.5	A487-N15	10.241116046905518
930	6U1B	0	465.0	A487-N15	10.223761940002442
931	6U1B	0	465.5	A487-N15	10.340654373168945
932	6U1B	0	466.0	A487-N15	10.34174280166626
933	6U1B	0	466.5	A487-N15	10.60008363723755
934	6U1B	0	467.0	A487-N15	10.831844425201416
935	6U1B	0	467.5	A487-N15	11.080841064453125
936	6U1B	0	468.0	A487-N15	11.140738582611084
937	6U1B	0	468.5	A487-N15	11.219169521331787
938	6U1B	0	469.0	A487-N15	11.133782577514648
939	6U1B	0	469.5	A487-N15	11.315459156036377
940	6U1B	0	470.0	A487-N15	11.269922256469727
941	6U1B	0	470.5	A487-N15	11.182883644104004
942	6U1B	0	471.0	A487-N15	11.509406566619873
943	6U1B	0	471.5	A487-N15	11.605394268035889
944	6U1B	0	472.0	A487-N15	11.3852294921875
945	6U1B	0	472.5	A487-N15	11.234914875030517
946	6U1B	0	473.0	A487-N15	10.969553184509277
947	6U1B	0	473.5	A487-N15	10.748699378967284
948	6U1B	0	474.0	A487-N15	10.65025053024292
949	6U1B	0	474.5	A487-N15	10.196138858795166
950	6U1B	0	475.0	A487-N15	10.144680881500244
951	6U1B	0	475.5	A487-N15	10.056434631347656
952	6U1B	0	476.0	A487-N15	9.979162979125977
953	6U1B	0	476.5	A487-N15	9.874306869506835
954	6U1B	0	477.0	A487-N15	9.930901145935058
955	6U1B	0	477.5	A487-N15	10.059067153930664
956	6U1B	0	478.0	A487-N15	10.009281635284424
957	6U1B	0	478.5	A487-N15	10.199829196929931
958	6U1B	0	479.0	A487-N15	10.151242923736572
959	6U1B	0	479.5	A487-N15	10.277715015411378
960	6U1B	0	480.0	A487-N15	10.216292762756348
961	6U1B	0	480.5	A487-N15	10.04990291595459
962	6U1B	0	481.0	A487-N15	10.152166748046875
963	6U1B	0	481.5	A487-N15	10.223577308654786
964	6U1B	0	482.0	A487-N15	10.15208330154419
965	6U1B	0	482.5	A487-N15	10.05347843170166
966	6U1B	0	483.0	A487-N15	10.402221202850342
967	6U1B	0	483.5	A487-N15	10.501734733581543
968	6U1B	0	484.0	A487-N15	10.851073074340821
969	6U1B	0	484.5	A487-N15	10.691089057922364
970	6U1B	0	485.0	A487-N15	10.93864984512329
971	6U1B	0	485.5	A487-N15	10.94878168106079
972	6U1B	0	486.0	A487-N15	10.974413776397705
973	6U1B	0	486.5	A487-N15	11.084082698822021
974	6U1B	0	487.0	A487-N15	11.249171829223632
975	6U1B	0	487.5	A487-N15	11.195203685760498
976	6U1B	0	488.0	A487-N15	11.090054893493653
977	6U1B	0	488.5	A487-N15	10.876248168945313
978	6U1B	0	489.0	A487-N15	10.654653930664063
979	6U1B	0	489.5	A487-N15	10.843812942504883
980	6U1B	0	490.0	A487-N15	10.754687309265137
981	6U1B	0	490.5	A487-N15	11.070972442626953
982	6U1B	0	491.0	A487-N15	10.913219451904297
983	6U1B	0	491.5	A487-N15	10.785623168945312
984	6U1B	0	492.0	A487-N15	10.475220108032227
985	6U1B	0	492.5	A487-N15	10.280382633209229
986	6U1B	0	493.0	A487-N15	10.081966972351074
987	6U1B	0	493.5	A487-N15	10.067655181884765
988	6U1B	0	494.0	A487-N15	10.14706335067749
989	6U1B	0	494.5	A487-N15	10.188433170318604
990	6U1B	0	495.0	A487-N15	9.891113662719727
991	6U1B	0	495.5	A487-N15	9.650121402740478
992	6U1B	0	496.0	A487-N15	9.503712844848632
993	6U1B	0	496.5	A487-N15	9.301869297027588
994	6U1B	0	497.0	A487-N15	9.374170207977295
995	6U1B	0	497.5	A487-N15	9.548190784454345
996	6U1B	0	498.0	A487-N15	9.699488925933839
997	6U1B	0	498.5	A487-N15	9.634353256225586
998	6U1B	0	499.0	A487-N15	9.42328758239746
999	6U1B	0	499.5	A487-N15	9.322649097442627
1000	6U1B	0	500.0	A487-N15	9.601069736480714
1001	6U1B	0	500.5	A487-N15	9.606130123138428
1002	6U1B	0	501.0	A487-N15	9.627571392059327
1003	6U1B	0	501.5	A487-N15	9.851201248168945
1004	6U1B	0	502.0	A487-N15	9.966973209381104
1005	6U1B	0	502.5	A487-N15	9.949580574035645
1006	6U1B	0	503.0	A487-N15	9.745489692687988
1007	6U1B	0	503.5	A487-N15	9.74762544631958
1008	6U1B	0	504.0	A487-N15	9.886629104614258
1009	6U1B	0	504.5	A487-N15	9.768452358245849
1010	6U1B	0	505.0	A487-N15	9.519395637512208
1011	6U1B	0	505.5	A487-N15	9.641413593292237
1012	6U1B	0	506.0	A487-N15	9.749459743499756
1013	6U1B	0	506.5	A487-N15	9.732527828216552
1014	6U1B	0	507.0	A487-N15	9.593334102630616
1015	6U1B	0	507.5	A487-N15	9.884580135345459
1016	6U1B	0	508.0	A487-N15	10.202434635162353
1017	6U1B	0	508.5	A487-N15	10.27187738418579
1018	6U1B	0	509.0	A487-N15	10.264645671844482
1019	6U1B	0	509.5	A487-N15	10.518453693389892
1020	6U1B	0	510.0	A487-N15	10.758372116088868
1021	6U1B	0	510.5	A487-N15	10.920437622070313
1022	6U1B	0	511.0	A487-N15	10.923910331726074
1023	6U1B	0	511.5	A487-N15	11.124178600311279
1024	6U1B	0	512.0	A487-N15	11.508392238616944
1025	6U1B	0	512.5	A487-N15	11.636751937866212
1026	6U1B	0	513.0	A487-N15	11.572772884368897
1027	6U1B	0	513.5	A487-N15	11.748610782623292
1028	6U1B	0	514.0	A487-N15	11.6609317779541
1029	6U1B	0	514.5	A487-N15	11.883458614349365
1030	6U1B	0	515.0	A487-N15	11.85487403869629
1031	6U1B	0	515.5	A487-N15	11.879408931732177
1032	6U1B	0	516.0	A487-N15	12.025200080871581
1033	6U1B	0	516.5	A487-N15	12.0457293510437
1034	6U1B	0	517.0	A487-N15	11.748169422149658
1035	6U1B	0	517.5	A487-N15	11.22864055633545
1036	6U1B	0	518.0	A487-N15	11.240206718444824
1037	6U1B	0	518.5	A487-N15	11.252023601531983
1038	6U1B	0	519.0	A487-N15	11.209578514099121
1039	6U1B	0	519.5	A487-N15	10.695404052734375
1040	6U1B	0	520.0	A487-N15	10.505955696105957
1041	6U1B	0	520.5	A487-N15	10.283388996124268
1042	6U1B	0	521.0	A487-N15	10.091852188110352
1043	6U1B	0	521.5	A487-N15	9.965730953216553
1044	6U1B	0	522.0	A487-N15	9.870261955261231
1045	6U1B	0	522.5	A487-N15	10.08248987197876
1046	6U1B	0	523.0	A487-N15	10.104684352874756
1047	6U1B	0	523.5	A487-N15	10.115837001800537
1048	6U1B	0	524.0	A487-N15	10.218328285217286
1049	6U1B	0	524.5	A487-N15	10.507217693328858
1050	6U1B	0	525.0	A487-N15	10.847958183288574
1051	6U1B	0	525.5	A487-N15	11.01224193572998
1052	6U1B	0	526.0	A487-N15	11.116162014007568
1053	6U1B	0	526.5	A487-N15	10.96087875366211
1054	6U1B	0	527.0	A487-N15	11.059579181671143
1055	6U1B	0	527.5	A487-N15	11.17085771560669
1056	6U1B	0	528.0	A487-N15	11.226380729675293
1057	6U1B	0	528.5	A487-N15	11.17272253036499
1058	6U1B	0	529.0	A487-N15	11.48451099395752
1059	6U1B	0	529.5	A487-N15	11.560723781585693
1060	6U1B	0	530.0	A487-N15	11.687744331359863
1061	6U1B	0	530.5	A487-N15	11.877508354187011
1062	6U1B	0	531.0	A487-N15	12.078382968902588
1063	6U1B	0	531.5	A487-N15	12.4379243850708
1064	6U1B	0	532.0	A487-N15	12.705174255371094
1065	6U1B	0	532.5	A487-N15	12.846539497375488
1066	6U1B	0	533.0	A487-N15	12.784050273895264
1067	6U1B	0	533.5	A487-N15	12.7143159866333
1068	6U1B	0	534.0	A487-N15	12.730590629577637
1069	6U1B	0	534.5	A487-N15	12.753645133972167
1070	6U1B	0	535.0	A487-N15	12.64491777420044
1071	6U1B	0	535.5	A487-N15	12.284393310546875
1072	6U1B	0	536.0	A487-N15	12.18140230178833
1073	6U1B	0	536.5	A487-N15	11.893874073028565
1074	6U1B	0	537.0	A487-N15	12.008480167388916
1075	6U1B	0	537.5	A487-N15	11.803497123718262
1076	6U1B	0	538.0	A487-N15	11.801893997192384
1077	6U1B	0	538.5	A487-N15	11.915281677246094
1078	6U1B	0	539.0	A487-N15	11.4216890335083
1079	6U1B	0	539.5	A487-N15	11.358999729156494
1080	6U1B	0	540.0	A487-N15	11.26768445968628
1081	6U1B	0	540.5	A487-N15	11.302021598815918
1082	6U1B	0	541.0	A487-N15	11.397661399841308
1083	6U1B	0	541.5	A487-N15	11.27495584487915
1084	6U1B	0	542.0	A487-N15	10.749984741210938
1085	6U1B	0	542.5	A487-N15	10.848707485198975
1086	6U1B	0	543.0	A487-N15	10.883149337768554
1087	6U1B	0	543.5	A487-N15	10.744427394866943
1088	6U1B	0	544.0	A487-N15	10.915510654449463
1089	6U1B	0	544.5	A487-N15	10.89074535369873
1090	6U1B	0	545.0	A487-N15	10.7039080619812
1091	6U1B	0	545.5	A487-N15	10.71484956741333
1092	6U1B	0	546.0	A487-N15	10.411168956756592
1093	6U1B	0	546.5	A487-N15	10.650119304656982
1094	6U1B	0	547.0	A487-N15	11.144389247894287
1095	6U1B	0	547.5	A487-N15	11.096767330169678
1096	6U1B	0	548.0	A487-N15	11.14304838180542
1097	6U1B	0	548.5	A487-N15	11.2886492729187
1098	6U1B	0	549.0	A487-N15	11.511172580718995
1099	6U1B	0	549.5	A487-N15	11.604244804382324
1100	6U1B	0	550.0	A487-N15	11.94116678237915
1101	6U1B	0	550.5	A487-N15	11.932165622711182
1102	6U1B	0	551.0	A487-N15	12.219751453399658
1103	6U1B	0	551.5	A487-N15	12.404340839385986
1104	6U1B	0	552.0	A487-N15	12.163986206054688
1105	6U1B	0	552.5	A487-N15	11.920690822601319
1106	6U1B	0	553.0	A487-N15	11.631020259857177
1107	6U1B	0	553.5	A487-N15	11.430400276184082
1108	6U1B	0	554.0	A487-N15	11.074170207977295
1109	6U1B	0	554.5	A487-N15	10.738075828552246
1110	6U1B	0	555.0	A487-N15	10.690937614440918
1111	6U1B	0	555.5	A487-N15	10.767313957214355
1112	6U1B	0	556.0	A487-N15	10.73361644744873
1113	6U1B	0	556.5	A487-N15	10.575030612945557
1114	6U1B	0	557.0	A487-N15	10.68968162536621
1115	6U1B	0	557.5	A487-N15	10.869131278991699
1116	6U1B	0	558.0	A487-N15	10.881879615783692
1117	6U1B	0	558.5	A487-N15	11.032252025604247
1118	6U1B	0	559.0	A487-N15	11.207438850402832
1119	6U1B	0	559.5	A487-N15	11.375942611694336
1120	6U1B	0	560.0	A487-N15	11.01466646194458
1121	6U1B	0	560.5	A487-N15	10.819365215301513
1122	6U1B	0	561.0	A487-N15	10.430712127685547
1123	6U1B	0	561.5	A487-N15	10.29260606765747
1124	6U1B	0	562.0	A487-N15	10.039071178436279
1125	6U1B	0	562.5	A487-N15	10.048581790924072
1126	6U1B	0	563.0	A487-N15	10.185367774963378
1127	6U1B	0	563.5	A487-N15	10.226434993743897
1128	6U1B	0	564.0	A487-N15	10.124093818664551
1129	6U1B	0	564.5	A487-N15	10.362878131866456
1130	6U1B	0	565.0	A487-N15	10.68674840927124
1131	6U1B	0	565.5	A487-N15	10.7570294380188
1132	6U1B	0	566.0	A487-N15	10.8905104637146
1133	6U1B	0	566.5	A487-N15	10.875920295715332
1134	6U1B	0	567.0	A487-N15	10.940686988830567
1135	6U1B	0	567.5	A487-N15	11.005315494537353
1136	6U1B	0	568.0	A487-N15	11.224850845336913
1137	6U1B	0	568.5	A487-N15	11.08653211593628
1138	6U1B	0	569.0	A487-N15	10.91744260787964
1139	6U1B	0	569.5	A487-N15	10.747128868103028
1140	6U1B	0	570.0	A487-N15	10.861435317993164
1141	6U1B	0	570.5	A487-N15	11.18217487335205
1142	6U1B	0	571.0	A487-N15	11.155061817169189
1143	6U1B	0	571.5	A487-N15	11.187118911743164
1144	6U1B	0	572.0	A487-N15	11.402509880065917
1145	6U1B	0	572.5	A487-N15	11.443201065063477
1146	6U1B	0	573.0	A487-N15	11.044801330566406
1147	6U1B	0	573.5	A487-N15	11.198426723480225
1148	6U1B	0	574.0	A487-N15	11.61574592590332
1149	6U1B	0	574.5	A487-N15	11.607097053527832
1150	6U1B	0	575.0	A487-N15	11.430082321166992
1151	6U1B	0	575.5	A487-N15	11.358694458007813
1152	6U1B	0	576.0	A487-N15	11.658274745941162
1153	6U1B	0	576.5	A487-N15	11.736607360839844
1154	6U1B	0	577.0	A487-N15	11.591363906860352
1155	6U1B	0	577.5	A487-N15	11.545948219299316
1156	6U1B	0	578.0	A487-N15	11.799906158447266
1157	6U1B	0	578.5	A487-N15	11.929566669464112
1158	6U1B	0	579.0	A487-N15	11.75815944671631
1159	6U1B	0	579.5	A487-N15	11.889628314971924
1160	6U1B	0	580.0	A487-N15	11.970204830169678
1161	6U1B	0	580.5	A487-N15	11.922071933746338
1162	6U1B	0	581.0	A487-N15	11.652282333374023
1163	6U1B	0	581.5	A487-N15	11.688665390014648
1164	6U1B	0	582.0	A487-N15	11.852107429504395
1165	6U1B	0	582.5	A487-N15	11.907839393615722
1166	6U1B	0	583.0	A487-N15	11.954298114776611
1167	6U1B	0	583.5	A487-N15	11.757272052764893
1168	6U1B	0	584.0	A487-N15	11.846836853027344
1169	6U1B	0	584.5	A487-N15	11.668562698364259
1170	6U1B	0	585.0	A487-N15	11.579919624328614
1171	6U1B	0	585.5	A487-N15	11.48317813873291
1172	6U1B	0	586.0	A487-N15	11.640180778503417
1173	6U1B	0	586.5	A487-N15	11.386146926879883
1174	6U1B	0	587.0	A487-N15	11.189257431030274
1175	6U1B	0	587.5	A487-N15	11.061074352264404
1176	6U1B	0	588.0	A487-N15	11.051268768310546
1177	6U1B	0	588.5	A487-N15	11.127434158325196
1178	6U1B	0	589.0	A487-N15	11.098770046234131
1179	6U1B	0	589.5	A487-N15	11.260185050964356
1180	6U1B	0	590.0	A487-N15	11.390188217163086
1181	6U1B	0	590.5	A487-N15	11.49992914199829
1182	6U1B	0	591.0	A487-N15	11.306536960601807
1183	6U1B	0	591.5	A487-N15	11.23821382522583
1184	6U1B	0	592.0	A487-N15	11.242465591430664
1185	6U1B	0	592.5	A487-N15	11.300202465057373
1186	6U1B	0	593.0	A487-N15	11.354763889312744
1187	6U1B	0	593.5	A487-N15	11.194227695465088
1188	6U1B	0	594.0	A487-N15	11.14681568145752
1189	6U1B	0	594.5	A487-N15	11.006996154785156
1190	6U1B	0	595.0	A487-N15	10.921053886413574
1191	6U1B	0	595.5	A487-N15	10.6826322555542
1192	6U1B	0	596.0	A487-N15	10.705664253234863
1193	6U1B	0	596.5	A487-N15	10.862932491302491
1194	6U1B	0	597.0	A487-N15	10.981459617614746
1195	6U1B	0	597.5	A487-N15	10.826600074768066
1196	6U1B	0	598.0	A487-N15	10.6920090675354
1197	6U1B	0	598.5	A487-N15	10.542584323883057
1198	6U1B	0	599.0	A487-N15	10.475254535675049
1199	6U1B	0	599.5	A487-N15	10.41490364074707
1200	6U1B	0	600.0	A487-N15	10.0954439163208
1201	6U1B	0	600.5	A487-N15	10.04750165939331
1202	6U1B	0	601.0	A487-N15	9.994270992279052
1203	6U1B	0	601.5	A487-N15	10.028372192382813
1204	6U1B	0	602.0	A487-N15	9.947259902954102
1205	6U1B	0	602.5	A487-N15	10.040568542480468
1206	6U1B	0	603.0	A487-N15	9.977780723571778
1207	6U1B	0	603.5	A487-N15	10.29301872253418
1208	6U1B	0	604.0	A487-N15	10.476815891265868
1209	6U1B	0	604.5	A487-N15	10.5544903755188
1210	6U1B	0	605.0	A487-N15	10.757281684875489
1211	6U1B	0	605.5	A487-N15	10.606802129745484
1212	6U1B	0	606.0	A487-N15	10.869958448410035
1213	6U1B	0	606.5	A487-N15	11.001606225967407
1214	6U1B	0	607.0	A487-N15	11.033743333816528
1215	6U1B	0	607.5	A487-N15	11.153548574447631
1216	6U1B	0	608.0	A487-N15	11.161416864395141
1217	6U1B	0	608.5	A487-N15	11.245618963241578
1218	6U1B	0	609.0	A487-N15	11.290216779708862
1219	6U1B	0	609.5	A487-N15	11.062990617752074
1220	6U1B	0	610.0	A487-N15	10.984310483932495
1221	6U1B	0	610.5	A487-N15	11.308502101898194
1222	6U1B	0	611.0	A487-N15	11.313616275787354
1223	6U1B	0	611.5	A487-N15	11.237868595123292
1224	6U1B	0	612.0	A487-N15	11.317217350006104
1225	6U1B	0	612.5	A487-N15	11.299835395812988
1226	6U1B	0	613.0	A487-N15	11.402073860168457
1227	6U1B	0	613.5	A487-N15	11.09003267288208
1228	6U1B	0	614.0	A487-N15	10.774534320831298
1229	6U1B	0	614.5	A487-N15	11.098113918304444
1230	6U1B	0	615.0	A487-N15	11.215565967559815
1231	6U1B	0	615.5	A487-N15	11.322496604919433
1232	6U1B	0	616.0	A487-N15	11.191513633728027
1233	6U1B	0	616.5	A487-N15	11.01348876953125
1234	6U1B	0	617.0	A487-N15	10.89978609085083
1235	6U1B	0	617.5	A487-N15	10.726643943786621
1236	6U1B	0	618.0	A487-N15	10.517178630828857
1237	6U1B	0	618.5	A487-N15	10.572772884368897
1238	6U1B	0	619.0	A487-N15	10.778317642211913
1239	6U1B	0	619.5	A487-N15	10.615274143218993
1240	6U1B	0	620.0	A487-N15	10.395619964599609
1241	6U1B	0	620.5	A487-N15	10.27564525604248
1242	6U1B	0	621.0	A487-N15	10.263075256347657
1243	6U1B	0	621.5	A487-N15	10.237581062316895
1244	6U1B	0	622.0	A487-N15	10.195615100860596
1245	6U1B	0	622.5	A487-N15	10.115988731384277
1246	6U1B	0	623.0	A487-N15	10.303903579711914
1247	6U1B	0	623.5	A487-N15	10.35067663192749
1248	6U1B	0	624.0	A487-N15	10.13289279937744
1249	6U1B	0	624.5	A487-N15	10.029852104187011
1250	6U1B	0	625.0	A487-N15	10.285295486450195
1251	6U1B	0	625.5	A487-N15	10.246708297729493
1252	6U1B	0	626.0	A487-N15	10.262129592895509
1253	6U1B	0	626.5	A487-N15	10.337547397613525
1254	6U1B	0	627.0	A487-N15	10.26458797454834
1255	6U1B	0	627.5	A487-N15	10.496374988555909
1256	6U1B	0	628.0	A487-N15	10.536080646514893
1257	6U1B	0	628.5	A487-N15	10.531811714172363
1258	6U1B	0	629.0	A487-N15	10.821710681915283
1259	6U1B	0	629.5	A487-N15	11.053571224212646
1260	6U1B	0	630.0	A487-N15	11.021817207336426
1261	6U1B	0	630.5	A487-N15	11.118590068817138
1262	6U1B	0	631.0	A487-N15	11.090338611602784
1263	6U1B	0	631.5	A487-N15	11.372649765014648
1264	6U1B	0	632.0	A487-N15	11.534443759918213
1265	6U1B	0	632.5	A487-N15	11.557363414764405
1266	6U1B	0	633.0	A487-N15	11.568917179107666
1267	6U1B	0	633.5	A487-N15	11.648015880584717
1268	6U1B	0	634.0	A487-N15	11.474754238128662
1269	6U1B	0	634.5	A487-N15	11.496251010894776
1270	6U1B	0	635.0	A487-N15	11.44230842590332
1271	6U1B	0	635.5	A487-N15	11.362887096405029
1272	6U1B	0	636.0	A487-N15	11.659164142608642
1273	6U1B	0	636.5	A487-N15	11.711560249328613
1274	6U1B	0	637.0	A487-N15	11.644701385498047
1275	6U1B	0	637.5	A487-N15	11.687188911437989
1276	6U1B	0	638.0	A487-N15	11.725657939910889
1277	6U1B	0	638.5	A487-N15	11.841847324371338
1278	6U1B	0	639.0	A487-N15	12.02786340713501
1279	6U1B	0	639.5	A487-N15	11.911160564422607
1280	6U1B	0	640.0	A487-N15	12.036335754394532
1281	6U1B	0	640.5	A487-N15	12.144195938110352
1282	6U1B	0	641.0	A487-N15	11.97426929473877
1283	6U1B	0	641.5	A487-N15	11.924896335601806
1284	6U1B	0	642.0	A487-N15	12.054862308502198
1285	6U1B	0	642.5	A487-N15	11.839815902709962
1286	6U1B	0	643.0	A487-N15	11.848723125457763
1287	6U1B	0	643.5	A487-N15	11.767569065093994
1288	6U1B	0	644.0	A487-N15	11.658678531646729
1289	6U1B	0	644.5	A487-N15	11.793649578094483
1290	6U1B	0	645.0	A487-N15	11.734098052978515
1291	6U1B	0	645.5	A487-N15	11.793476867675782
1292	6U1B	0	646.0	A487-N15	11.591301345825196
1293	6U1B	0	646.5	A487-N15	11.524034309387208
1294	6U1B	0	647.0	A487-N15	11.503890991210938
1295	6U1B	0	647.5	A487-N15	11.661278438568115
1296	6U1B	0	648.0	A487-N15	11.603783988952637
1297	6U1B	0	648.5	A487-N15	11.689260864257813
1298	6U1B	0	649.0	A487-N15	11.823447132110596
1299	6U1B	0	649.5	A487-N15	11.816360569000244
1300	6U1B	0	650.0	A487-N15	11.988540267944336
1301	6U1B	0	650.5	A487-N15	11.9634859085083
1302	6U1B	0	651.0	A487-N15	12.21014928817749
1303	6U1B	0	651.5	A487-N15	12.132511615753174
1304	6U1B	0	652.0	A487-N15	12.223397731781006
1305	6U1B	0	652.5	A487-N15	12.190748977661134
1306	6U1B	0	653.0	A487-N15	12.282863235473632
1307	6U1B	0	653.5	A487-N15	11.947214508056641
1308	6U1B	0	654.0	A487-N15	11.832853984832763
1309	6U1B	0	654.5	A487-N15	11.599298858642578
1310	6U1B	0	655.0	A487-N15	11.250737857818603
1311	6U1B	0	655.5	A487-N15	11.082541179656982
1312	6U1B	0	656.0	A487-N15	10.899631595611572
1313	6U1B	0	656.5	A487-N15	10.994819641113281
1314	6U1B	0	657.0	A487-N15	11.010095500946045
1315	6U1B	0	657.5	A487-N15	10.954179382324218
1316	6U1B	0	658.0	A487-N15	10.870611095428467
1317	6U1B	0	658.5	A487-N15	10.979410648345947
1318	6U1B	0	659.0	A487-N15	10.82948637008667
1319	6U1B	0	659.5	A487-N15	10.898856258392334
1320	6U1B	0	660.0	A487-N15	11.008550643920898
1321	6U1B	0	660.5	A487-N15	10.91123275756836
1322	6U1B	0	661.0	A487-N15	10.971066188812255
1323	6U1B	0	661.5	A487-N15	10.776320457458496
1324	6U1B	0	662.0	A487-N15	10.43396520614624
1325	6U1B	0	662.5	A487-N15	10.378287220001221
1326	6U1B	0	663.0	A487-N15	10.344046497344971
1327	6U1B	0	663.5	A487-N15	10.354004859924316
1328	6U1B	0	664.0	A487-N15	10.264255046844482
1329	6U1B	0	664.5	A487-N15	10.234370708465576
1330	6U1B	0	665.0	A487-N15	10.36312894821167
1331	6U1B	0	665.5	A487-N15	10.389447212219238
1332	6U1B	0	666.0	A487-N15	10.491248512268067
1333	6U1B	0	666.5	A487-N15	10.569804191589355
1334	6U1B	0	667.0	A487-N15	10.729133129119873
1335	6U1B	0	667.5	A487-N15	10.998985862731933
1336	6U1B	0	668.0	A487-N15	11.030569553375244
1337	6U1B	0	668.5	A487-N15	11.22491283416748
1338	6U1B	0	669.0	A487-N15	11.628431701660157
1339	6U1B	0	669.5	A487-N15	11.63989200592041
1340	6U1B	0	670.0	A487-N15	11.658200740814209
1341	6U1B	0	670.5	A487-N15	12.04588451385498
1342	6U1B	0	671.0	A487-N15	12.04314136505127
1343	6U1B	0	671.5	A487-N15	12.116542720794678
1344	6U1B	0	672.0	A487-N15	12.208180618286132
1345	6U1B	0	672.5	A487-N15	12.140701389312744
1346	6U1B	0	673.0	A487-N15	12.092996406555176
1347	6U1B	0	673.5	A487-N15	12.121583461761475
1348	6U1B	0	674.0	A487-N15	12.037236595153809
1349	6U1B	0	674.5	A487-N15	12.303335571289063
1350	6U1B	0	675.0	A487-N15	12.336681270599366
1351	6U1B	0	675.5	A487-N15	12.204429244995117
1352	6U1B	0	676.0	A487-N15	12.178579330444336
1353	6U1B	0	676.5	A487-N15	12.014788246154785
1354	6U1B	0	677.0	A487-N15	11.807687282562256
1355	6U1B	0	677.5	A487-N15	11.849105739593506
1356	6U1B	0	678.0	A487-N15	11.949713897705077
1357	6U1B	0	678.5	A487-N15	12.013080024719239
1358	6U1B	0	679.0	A487-N15	12.028857803344726
1359	6U1B	0	679.5	A487-N15	11.968497562408448
1360	6U1B	0	680.0	A487-N15	11.864983367919923
1361	6U1B	0	680.5	A487-N15	11.796537590026855
1362	6U1B	0	681.0	A487-N15	11.813631343841553
1363	6U1B	0	681.5	A487-N15	12.039281463623047
1364	6U1B	0	682.0	A487-N15	12.206757068634033
1365	6U1B	0	682.5	A487-N15	12.285241794586181
1366	6U1B	0	683.0	A487-N15	12.299092006683349
1367	6U1B	0	683.5	A487-N15	12.091570854187012
1368	6U1B	0	684.0	A487-N15	12.045996952056885
1369	6U1B	0	684.5	A487-N15	12.054829597473145
1370	6U1B	0	685.0	A487-N15	12.175462245941162
1371	6U1B	0	685.5	A487-N15	12.180849170684814
1372	6U1B	0	686.0	A487-N15	12.112404823303223
1373	6U1B	0	686.5	A487-N15	12.064197254180907
1374	6U1B	0	687.0	A487-N15	12.148671722412109
1375	6U1B	0	687.5	A487-N15	11.933812618255615
1376	6U1B	0	688.0	A487-N15	11.91791410446167
1377	6U1B	0	688.5	A487-N15	12.007706832885741
1378	6U1B	0	689.0	A487-N15	12.063508701324462
1379	6U1B	0	689.5	A487-N15	12.020340156555175
1380	6U1B	0	690.0	A487-N15	12.11126012802124
1381	6U1B	0	690.5	A487-N15	12.022422599792481
1382	6U1B	0	691.0	A487-N15	12.268731594085693
1383	6U1B	0	691.5	A487-N15	12.495513725280762
1384	6U1B	0	692.0	A487-N15	12.323029518127441
1385	6U1B	0	692.5	A487-N15	12.443581008911133
1386	6U1B	0	693.0	A487-N15	12.652800464630127
1387	6U1B	0	693.5	A487-N15	12.45759334564209
1388	6U1B	0	694.0	A487-N15	12.357750129699706
1389	6U1B	0	694.5	A487-N15	12.392223930358886
1390	6U1B	0	695.0	A487-N15	12.407965850830077
1391	6U1B	0	695.5	A487-N15	12.60002613067627
1392	6U1B	0	696.0	A487-N15	12.456161212921142
1393	6U1B	0	696.5	A487-N15	12.25780611038208
1394	6U1B	0	697.0	A487-N15	12.438872337341309
1395	6U1B	0	697.5	A487-N15	12.363597583770751
1396	6U1B	0	698.0	A487-N15	12.09665756225586
1397	6U1B	0	698.5	A487-N15	12.206703472137452
1398	6U1B	0	699.0	A487-N15	12.310173416137696
1399	6U1B	0	699.5	A487-N15	12.437183475494384
1400	6U1B	0	700.0	A487-N15	12.185023880004882
1401	6U1B	0	700.5	A487-N15	12.321038436889648
1402	6U1B	0	701.0	A487-N15	12.575166320800781
1403	6U1B	0	701.5	A487-N15	12.727099990844726
1404	6U1B	0	702.0	A487-N15	12.787504959106446
1405	6U1B	0	702.5	A487-N15	13.078033065795898
1406	6U1B	0	703.0	A487-N15	13.351609230041504
1407	6U1B	0	703.5	A487-N15	13.277668952941895
1408	6U1B	0	704.0	A487-N15	13.273348903656006
1409	6U1B	0	704.5	A487-N15	13.134225463867187
1410	6U1B	0	705.0	A487-N15	13.196327018737794
1411	6U1B	0	705.5	A487-N15	13.116660213470459
1412	6U1B	0	706.0	A487-N15	12.985541248321534
1413	6U1B	0	706.5	A487-N15	13.188586521148682
1414	6U1B	0	707.0	A487-N15	13.2826584815979
1415	6U1B	0	707.5	A487-N15	13.142176628112793
1416	6U1B	0	708.0	A487-N15	12.78886432647705
1417	6U1B	0	708.5	A487-N15	13.253892135620116
1418	6U1B	0	709.0	A487-N15	13.38595209121704
1419	6U1B	0	709.5	A487-N15	13.669768238067627
1420	6U1B	0	710.0	A487-N15	13.838232135772705
1421	6U1B	0	710.5	A487-N15	13.74216012954712
1422	6U1B	0	711.0	A487-N15	13.89023494720459
1423	6U1B	0	711.5	A487-N15	13.611552810668945
1424	6U1B	0	712.0	A487-N15	13.51786823272705
1425	6U1B	0	712.5	A487-N15	13.251675033569336
1426	6U1B	0	713.0	A487-N15	13.373974132537843
1427	6U1B	0	713.5	A487-N15	13.139126968383788
1428	6U1B	0	714.0	A487-N15	12.926326274871826
1429	6U1B	0	714.5	A487-N15	12.64664077758789
1430	6U1B	0	715.0	A487-N15	12.398554229736328
1431	6U1B	0	715.5	A487-N15	12.306071090698243
1432	6U1B	0	716.0	A487-N15	12.163224792480468
1433	6U1B	0	716.5	A487-N15	12.03918914794922
1434	6U1B	0	717.0	A487-N15	12.06801815032959
1435	6U1B	0	717.5	A487-N15	12.108111572265624
1436	6U1B	0	718.0	A487-N15	12.11305046081543
1437	6U1B	0	718.5	A487-N15	12.040841388702393
1438	6U1B	0	719.0	A487-N15	11.908803844451905
1439	6U1B	0	719.5	A487-N15	11.848099899291991
1440	6U1B	0	720.0	A487-N15	11.96810703277588
1441	6U1B	0	720.5	A487-N15	11.869281101226807
1442	6U1B	0	721.0	A487-N15	11.665035247802734
1443	6U1B	0	721.5	A487-N15	11.560881614685059
1444	6U1B	0	722.0	A487-N15	11.283205032348633
1445	6U1B	0	722.5	A487-N15	11.502384567260743
1446	6U1B	0	723.0	A487-N15	11.476065158843994
1447	6U1B	0	723.5	A487-N15	11.664631271362305
1448	6U1B	0	724.0	A487-N15	11.839174747467041
1449	6U1B	0	724.5	A487-N15	12.097869777679444
1450	6U1B	0	725.0	A487-N15	11.986184120178223
1451	6U1B	0	725.5	A487-N15	12.19490442276001
1452	6U1B	0	726.0	A487-N15	12.219549655914307
1453	6U1B	0	726.5	A487-N15	12.262583160400391
1454	6U1B	0	727.0	A487-N15	12.147765254974365
1455	6U1B	0	727.5	A487-N15	12.001104068756103
1456	6U1B	0	728.0	A487-N15	12.179580020904542
1457	6U1B	0	728.5	A487-N15	11.893959712982177
1458	6U1B	0	729.0	A487-N15	11.855753231048585
1459	6U1B	0	729.5	A487-N15	11.574522686004638
1460	6U1B	0	730.0	A487-N15	11.5940673828125
1461	6U1B	0	730.5	A487-N15	11.399027442932129
1462	6U1B	0	731.0	A487-N15	11.18222484588623
1463	6U1B	0	731.5	A487-N15	11.07432861328125
1464	6U1B	0	732.0	A487-N15	11.23059015274048
1465	6U1B	0	732.5	A487-N15	10.982894039154052
1466	6U1B	0	733.0	A487-N15	10.90802812576294
1467	6U1B	0	733.5	A487-N15	10.983808612823486
1468	6U1B	0	734.0	A487-N15	11.027257347106934
1469	6U1B	0	734.5	A487-N15	11.177223587036133
1470	6U1B	0	735.0	A487-N15	11.43112850189209
1471	6U1B	0	735.5	A487-N15	11.775076580047607
1472	6U1B	0	736.0	A487-N15	11.988759517669678
1473	6U1B	0	736.5	A487-N15	12.336997413635254
1474	6U1B	0	737.0	A487-N15	12.769556903839112
1475	6U1B	0	737.5	A487-N15	13.135731506347657
1476	6U1B	0	738.0	A487-N15	13.28750638961792
1477	6U1B	0	738.5	A487-N15	13.25113754272461
1478	6U1B	0	739.0	A487-N15	13.174382591247559
1479	6U1B	0	739.5	A487-N15	12.935609340667725
1480	6U1B	0	740.0	A487-N15	12.821610164642333
1481	6U1B	0	740.5	A487-N15	12.848695850372314
1482	6U1B	0	741.0	A487-N15	12.977504634857178
1483	6U1B	0	741.5	A487-N15	12.962892055511475
1484	6U1B	0	742.0	A487-N15	12.724691581726074
1485	6U1B	0	742.5	A487-N15	12.68106393814087
1486	6U1B	0	743.0	A487-N15	12.624739933013917
1487	6U1B	0	743.5	A487-N15	12.704111766815185
1488	6U1B	0	744.0	A487-N15	12.838764476776124
1489	6U1B	0	744.5	A487-N15	13.043900680541991
1490	6U1B	0	745.0	A487-N15	13.126880741119384
1491	6U1B	0	745.5	A487-N15	12.979739761352539
1492	6U1B	0	746.0	A487-N15	12.878771686553955
1493	6U1B	0	746.5	A487-N15	12.805628967285156
1494	6U1B	0	747.0	A487-N15	12.684416198730469
1495	6U1B	0	747.5	A487-N15	12.54034595489502
1496	6U1B	0	748.0	A487-N15	12.276348400115968
1497	6U1B	0	748.5	A487-N15	12.205056762695312
1498	6U1B	0	749.0	A487-N15	12.193034839630126
1499	6U1B	0	749.5	A487-N15	12.031803035736084
1500	6U1B	0	750.0	A487-N15	11.722941303253174
1501	6U1B	0	750.5	A487-N15	11.454054641723634
1502	6U1B	0	751.0	A487-N15	11.580739402770996
1503	6U1B	0	751.5	A487-N15	11.391404819488525
1504	6U1B	0	752.0	A487-N15	11.214172267913819
1505	6U1B	0	752.5	A487-N15	11.289255237579345
1506	6U1B	0	753.0	A487-N15	11.411868381500245
1507	6U1B	0	753.5	A487-N15	11.452370834350585
1508	6U1B	0	754.0	A487-N15	11.501274585723877
1509	6U1B	0	754.5	A487-N15	11.49507417678833
1510	6U1B	0	755.0	A487-N15	11.59001522064209
1511	6U1B	0	755.5	A487-N15	11.606532573699951
1512	6U1B	0	756.0	A487-N15	11.537728691101075
1513	6U1B	0	756.5	A487-N15	11.396909236907959
1514	6U1B	0	757.0	A487-N15	11.328576755523681
1515	6U1B	0	757.5	A487-N15	11.354510879516601
1516	6U1B	0	758.0	A487-N15	11.259046745300292
1517	6U1B	0	758.5	A487-N15	11.185214519500732
1518	6U1B	0	759.0	A487-N15	10.948191738128662
1519	6U1B	0	759.5	A487-N15	10.901247692108154
1520	6U1B	0	760.0	A487-N15	10.971829700469971
1521	6U1B	0	760.5	A487-N15	10.956031036376952
1522	6U1B	0	761.0	A487-N15	10.765242290496825
1523	6U1B	0	761.5	A487-N15	10.718647480010986
1524	6U1B	0	762.0	A487-N15	11.188227367401122
1525	6U1B	0	762.5	A487-N15	10.916505241394043
1526	6U1B	0	763.0	A487-N15	10.835232830047607
1527	6U1B	0	763.5	A487-N15	10.866837787628175
1528	6U1B	0	764.0	A487-N15	10.681492900848388
1529	6U1B	0	764.5	A487-N15	10.901740837097169
1530	6U1B	0	765.0	A487-N15	10.9375657081604
1531	6U1B	0	765.5	A487-N15	10.830305576324463
1532	6U1B	0	766.0	A487-N15	11.026533126831055
1533	6U1B	0	766.5	A487-N15	11.260549831390382
1534	6U1B	0	767.0	A487-N15	11.114571952819825
1535	6U1B	0	767.5	A487-N15	11.332703876495362
1536	6U1B	0	768.0	A487-N15	11.266483592987061
1537	6U1B	0	768.5	A487-N15	11.123978424072266
1538	6U1B	0	769.0	A487-N15	11.231046581268311
1539	6U1B	0	769.5	A487-N15	11.185076332092285
1540	6U1B	0	770.0	A487-N15	11.269239902496338
1541	6U1B	0	770.5	A487-N15	11.611070156097412
1542	6U1B	0	771.0	A487-N15	11.688348770141602
1543	6U1B	0	771.5	A487-N15	11.659862995147705
1544	6U1B	0	772.0	A487-N15	11.602433967590333
1545	6U1B	0	772.5	A487-N15	11.788907909393311
1546	6U1B	0	773.0	A487-N15	12.141256141662598
1547	6U1B	0	773.5	A487-N15	12.334391880035401
1548	6U1B	0	774.0	A487-N15	12.692689418792725
1549	6U1B	0	774.5	A487-N15	13.121143436431884
1550	6U1B	0	775.0	A487-N15	13.330812931060791
1551	6U1B	0	775.5	A487-N15	13.49846429824829
1552	6U1B	0	776.0	A487-N15	13.501321411132812
1553	6U1B	0	776.5	A487-N15	13.786461544036865
1554	6U1B	0	777.0	A487-N15	13.918101692199707
1555	6U1B	0	777.5	A487-N15	13.790716457366944
1556	6U1B	0	778.0	A487-N15	13.497948455810548
1557	6U1B	0	778.5	A487-N15	13.367792510986328
1558	6U1B	0	779.0	A487-N15	13.408446121215821
1559	6U1B	0	779.5	A487-N15	13.006429481506348
1560	6U1B	0	780.0	A487-N15	12.798759365081787
1561	6U1B	0	780.5	A487-N15	12.8499605178833
1562	6U1B	0	781.0	A487-N15	12.91939926147461
1563	6U1B	0	781.5	A487-N15	12.709487819671631
1564	6U1B	0	782.0	A487-N15	12.757570743560791
1565	6U1B	0	782.5	A487-N15	12.992176342010499
1566	6U1B	0	783.0	A487-N15	13.13871784210205
1567	6U1B	0	783.5	A487-N15	13.38938512802124
1568	6U1B	0	784.0	A487-N15	13.218367576599121
1569	6U1B	0	784.5	A487-N15	13.373704528808593
1570	6U1B	0	785.0	A487-N15	13.463727855682373
1571	6U1B	0	785.5	A487-N15	13.407207489013672
1572	6U1B	0	786.0	A487-N15	13.494309902191162
1573	6U1B	0	786.5	A487-N15	13.555069637298583
1574	6U1B	0	787.0	A487-N15	13.595733261108398
1575	6U1B	0	787.5	A487-N15	13.614567089080811
1576	6U1B	0	788.0	A487-N15	13.926778316497803
1577	6U1B	0	788.5	A487-N15	14.280442047119141
1578	6U1B	0	789.0	A487-N15	14.674864959716796
1579	6U1B	0	789.5	A487-N15	14.905965995788574
1580	6U1B	0	790.0	A487-N15	14.965576171875
1581	6U1B	0	790.5	A487-N15	15.118088054656983
1582	6U1B	0	791.0	A487-N15	15.136064529418945
1583	6U1B	0	791.5	A487-N15	15.263994121551514
1584	6U1B	0	792.0	A487-N15	15.387458896636963
1585	6U1B	0	792.5	A487-N15	15.49157485961914
1586	6U1B	0	793.0	A487-N15	15.43220500946045
1587	6U1B	0	793.5	A487-N15	15.223037719726562
1588	6U1B	0	794.0	A487-N15	15.072364807128906
1589	6U1B	0	794.5	A487-N15	15.072785568237304
1590	6U1B	0	795.0	A487-N15	15.228284645080567
1591	6U1B	0	795.5	A487-N15	15.256886863708496
1592	6U1B	0	796.0	A487-N15	15.263210010528564
1593	6U1B	0	796.5	A487-N15	15.554258823394775
1594	6U1B	0	797.0	A487-N15	15.61829080581665
1595	6U1B	0	797.5	A487-N15	15.713073921203613
1596	6U1B	0	798.0	A487-N15	15.620243263244628
1597	6U1B	0	798.5	A487-N15	15.593148994445801
1598	6U1B	0	799.0	A487-N15	15.617417526245116
1599	6U1B	0	799.5	A487-N15	15.507687187194824
1600	6U1B	0	800.0	A487-N15	15.307654762268067
1601	6U1B	0	800.5	A487-N15	15.187503910064697
1602	6U1B	0	801.0	A487-N15	15.277650451660156
1603	6U1B	0	801.5	A487-N15	15.126447391510009
1604	6U1B	0	802.0	A487-N15	15.062615585327148
1605	6U1B	0	802.5	A487-N15	14.891711807250976
1606	6U1B	0	803.0	A487-N15	15.022359657287598
1607	6U1B	0	803.5	A487-N15	15.117387390136718
1608	6U1B	0	804.0	A487-N15	15.168761062622071
1609	6U1B	0	804.5	A487-N15	15.265228080749512
1610	6U1B	0	805.0	A487-N15	15.46449146270752
1611	6U1B	0	805.5	A487-N15	15.662284469604492
1612	6U1B	0	806.0	A487-N15	15.592712879180908
1613	6U1B	0	806.5	A487-N15	15.542687511444091
1614	6U1B	0	807.0	A487-N15	15.54313850402832
1615	6U1B	0	807.5	A487-N15	15.514011669158936
1616	6U1B	0	808.0	A487-N15	15.547003555297852
1617	6U1B	0	808.5	A487-N15	15.403544425964355
1618	6U1B	0	809.0	A487-N15	15.419340324401855
1619	6U1B	0	809.5	A487-N15	15.21082763671875
1620	6U1B	0	810.0	A487-N15	15.127716827392579
1621	6U1B	0	810.5	A487-N15	14.955618476867675
1622	6U1B	0	811.0	A487-N15	15.038880252838135
1623	6U1B	0	811.5	A487-N15	15.050329113006592
1624	6U1B	0	812.0	A487-N15	14.839797115325927
1625	6U1B	0	812.5	A487-N15	14.803204441070557
1626	6U1B	0	813.0	A487-N15	14.663161659240723
1627	6U1B	0	813.5	A487-N15	14.639005184173584
1628	6U1B	0	814.0	A487-N15	14.701618099212647
1629	6U1B	0	814.5	A487-N15	14.761466312408448
1630	6U1B	0	815.0	A487-N15	14.688353633880615
1631	6U1B	0	815.5	A487-N15	14.58682622909546
1632	6U1B	0	816.0	A487-N15	14.338483905792236
1633	6U1B	0	816.5	A487-N15	14.367294979095458
1634	6U1B	0	817.0	A487-N15	14.624014186859132
1635	6U1B	0	817.5	A487-N15	14.832162666320801
1636	6U1B	0	818.0	A487-N15	15.041394805908203
1637	6U1B	0	818.5	A487-N15	15.164435291290284
1638	6U1B	0	819.0	A487-N15	15.165066623687744
1639	6U1B	0	819.5	A487-N15	15.31999044418335
1640	6U1B	0	820.0	A487-N15	15.356633853912353
1641	6U1B	0	820.5	A487-N15	15.55040464401245
1642	6U1B	0	821.0	A487-N15	15.7830060005188
1643	6U1B	0	821.5	A487-N15	16.021117401123046
1644	6U1B	0	822.0	A487-N15	16.152781867980956
1645	6U1B	0	822.5	A487-N15	16.147299385070802
1646	6U1B	0	823.0	A487-N15	16.329688262939452
1647	6U1B	0	823.5	A487-N15	16.61822052001953
1648	6U1B	0	824.0	A487-N15	16.52848300933838
1649	6U1B	0	824.5	A487-N15	16.39523286819458
1650	6U1B	0	825.0	A487-N15	16.524381732940675
1651	6U1B	0	825.5	A487-N15	16.666483402252197
1652	6U1B	0	826.0	A487-N15	16.592545413970946
1653	6U1B	0	826.5	A487-N15	16.31574182510376
1654	6U1B	0	827.0	A487-N15	16.02554531097412
1655	6U1B	0	827.5	A487-N15	15.825479984283447
1656	6U1B	0	828.0	A487-N15	15.5467848777771
1657	6U1B	0	828.5	A487-N15	15.23277587890625
1658	6U1B	0	829.0	A487-N15	15.32145938873291
1659	6U1B	0	829.5	A487-N15	15.371080207824708
1660	6U1B	0	830.0	A487-N15	15.153066825866699
1661	6U1B	0	830.5	A487-N15	14.95235366821289
1662	6U1B	0	831.0	A487-N15	14.974247646331786
1663	6U1B	0	831.5	A487-N15	14.930701065063477
1664	6U1B	0	832.0	A487-N15	14.869958019256591
1665	6U1B	0	832.5	A487-N15	14.817580509185792
1666	6U1B	0	833.0	A487-N15	14.951143550872803
1667	6U1B	0	833.5	A487-N15	15.048060417175293
1668	6U1B	0	834.0	A487-N15	14.853504085540772
1669	6U1B	0	834.5	A487-N15	15.045739936828614
1670	6U1B	0	835.0	A487-N15	15.382040977478027
1671	6U1B	0	835.5	A487-N15	15.285261535644532
1672	6U1B	0	836.0	A487-N15	15.288224029541016
1673	6U1B	0	836.5	A487-N15	15.439260578155517
1674	6U1B	0	837.0	A487-N15	15.751075839996338
1675	6U1B	0	837.5	A487-N15	15.859575366973877
1676	6U1B	0	838.0	A487-N15	15.901818370819091
1677	6U1B	0	838.5	A487-N15	15.899513149261475
1678	6U1B	0	839.0	A487-N15	16.14189205169678
1679	6U1B	0	839.5	A487-N15	16.13533744812012
1680	6U1B	0	840.0	A487-N15	16.181357383728027
1681	6U1B	0	840.5	A487-N15	16.41831398010254
1682	6U1B	0	841.0	A487-N15	16.497571849822997
1683	6U1B	0	841.5	A487-N15	16.837774562835694
1684	6U1B	0	842.0	A487-N15	16.90136137008667
1685	6U1B	0	842.5	A487-N15	17.226994895935057
1686	6U1B	0	843.0	A487-N15	17.046672916412355
1687	6U1B	0	843.5	A487-N15	16.963928127288817
1688	6U1B	0	844.0	A487-N15	16.82645139694214
1689	6U1B	0	844.5	A487-N15	16.637489891052248
1690	6U1B	0	845.0	A487-N15	16.32432107925415
1691	6U1B	0	845.5	A487-N15	16.190700721740722
1692	6U1B	0	846.0	A487-N15	16.037163639068602
1693	6U1B	0	846.5	A487-N15	15.506866359710694
1694	6U1B	0	847.0	A487-N15	15.26866102218628
1695	6U1B	0	847.5	A487-N15	14.971109867095947
1696	6U1B	0	848.0	A487-N15	15.135288429260253
1697	6U1B	0	848.5	A487-N15	15.147621345520019
1698	6U1B	0	849.0	A487-N15	15.239338302612305
1699	6U1B	0	849.5	A487-N15	15.434855365753174
1700	6U1B	0	850.0	A487-N15	15.510865402221679
1701	6U1B	0	850.5	A487-N15	15.57202844619751
1702	6U1B	0	851.0	A487-N15	15.572944641113281
1703	6U1B	0	851.5	A487-N15	15.798428153991699
1704	6U1B	0	852.0	A487-N15	15.837627601623534
1705	6U1B	0	852.5	A487-N15	15.766123867034912
1706	6U1B	0	853.0	A487-N15	15.653278160095216
1707	6U1B	0	853.5	A487-N15	15.679353141784668
1708	6U1B	0	854.0	A487-N15	15.677254104614258
1709	6U1B	0	854.5	A487-N15	15.582589149475098
1710	6U1B	0	855.0	A487-N15	15.616522407531738
1711	6U1B	0	855.5	A487-N15	15.699144172668458
1712	6U1B	0	856.0	A487-N15	15.81925048828125
1713	6U1B	0	856.5	A487-N15	15.692821598052978
1714	6U1B	0	857.0	A487-N15	15.710793399810791
1715	6U1B	0	857.5	A487-N15	15.851083564758301
1716	6U1B	0	858.0	A487-N15	15.904473686218262
1717	6U1B	0	858.5	A487-N15	16.01082248687744
1718	6U1B	0	859.0	A487-N15	15.865394592285156
1719	6U1B	0	859.5	A487-N15	15.82783546447754
1720	6U1B	0	860.0	A487-N15	15.714392471313477
1721	6U1B	0	860.5	A487-N15	15.591543006896973
1722	6U1B	0	861.0	A487-N15	15.378722190856934
1723	6U1B	0	861.5	A487-N15	15.483519458770752
1724	6U1B	0	862.0	A487-N15	15.469596004486084
1725	6U1B	0	862.5	A487-N15	15.488084983825683
1726	6U1B	0	863.0	A487-N15	15.45882444381714
1727	6U1B	0	863.5	A487-N15	15.306135082244873
1728	6U1B	0	864.0	A487-N15	15.382415676116944
1729	6U1B	0	864.5	A487-N15	15.2793625831604
1730	6U1B	0	865.0	A487-N15	15.275614833831787
1731	6U1B	0	865.5	A487-N15	15.20399875640869
1732	6U1B	0	866.0	A487-N15	15.391985607147216
1733	6U1B	0	866.5	A487-N15	15.45045804977417
1734	6U1B	0	867.0	A487-N15	15.598140239715576
1735	6U1B	0	867.5	A487-N15	15.555806541442871
1736	6U1B	0	868.0	A487-N15	15.610857582092285
1737	6U1B	0	868.5	A487-N15	15.74705696105957
1738	6U1B	0	869.0	A487-N15	15.7299729347229
1739	6U1B	0	869.5	A487-N15	15.961740589141845
1740	6U1B	0	870.0	A487-N15	16.100691699981688
1741	6U1B	0	870.5	A487-N15	16.09932565689087
1742	6U1B	0	871.0	A487-N15	15.964579868316651
1743	6U1B	0	871.5	A487-N15	15.8564302444458
1744	6U1B	0	872.0	A487-N15	15.54828701019287
1745	6U1B	0	872.5	A487-N15	15.509529304504394
1746	6U1B	0	873.0	A487-N15	15.350527095794678
1747	6U1B	0	873.5	A487-N15	15.269297027587891
1748	6U1B	0	874.0	A487-N15	15.299800395965576
1749	6U1B	0	874.5	A487-N15	15.304776859283447
1750	6U1B	0	875.0	A487-N15	15.10210304260254
1751	6U1B	0	875.5	A487-N15	15.131221580505372
1752	6U1B	0	876.0	A487-N15	15.204347896575928
1753	6U1B	0	876.5	A487-N15	15.263154792785645
1754	6U1B	0	877.0	A487-N15	15.42887258529663
1755	6U1B	0	877.5	A487-N15	15.484720230102539
1756	6U1B	0	878.0	A487-N15	15.614195728302002
1757	6U1B	0	878.5	A487-N15	15.587158107757569
1758	6U1B	0	879.0	A487-N15	15.64649019241333
1759	6U1B	0	879.5	A487-N15	15.558720302581786
1760	6U1B	0	880.0	A487-N15	16.01084499359131
1761	6U1B	0	880.5	A487-N15	16.055300903320312
1762	6U1B	0	881.0	A487-N15	16.212178230285645
1763	6U1B	0	881.5	A487-N15	16.307446670532226
1764	6U1B	0	882.0	A487-N15	16.42087678909302
1765	6U1B	0	882.5	A487-N15	16.426171875
1766	6U1B	0	883.0	A487-N15	16.458058547973632
1767	6U1B	0	883.5	A487-N15	16.733469486236572
1768	6U1B	0	884.0	A487-N15	16.846739482879638
1769	6U1B	0	884.5	A487-N15	16.85549478530884
1770	6U1B	0	885.0	A487-N15	16.60624933242798
1771	6U1B	0	885.5	A487-N15	16.679528427124023
1772	6U1B	0	886.0	A487-N15	16.60726318359375
1773	6U1B	0	886.5	A487-N15	16.39551486968994
1774	6U1B	0	887.0	A487-N15	16.360759925842284
1775	6U1B	0	887.5	A487-N15	16.302692890167236
1776	6U1B	0	888.0	A487-N15	16.284116077423096
1777	6U1B	0	888.5	A487-N15	16.05600471496582
1778	6U1B	0	889.0	A487-N15	15.989324378967286
1779	6U1B	0	889.5	A487-N15	15.799996852874756
1780	6U1B	0	890.0	A487-N15	15.788538837432862
1781	6U1B	0	890.5	A487-N15	15.642000102996827
1782	6U1B	0	891.0	A487-N15	15.683859539031982
1783	6U1B	0	891.5	A487-N15	15.845521068572998
1784	6U1B	0	892.0	A487-N15	15.806838130950927
1785	6U1B	0	892.5	A487-N15	15.928528976440429
1786	6U1B	0	893.0	A487-N15	15.904620742797851
1787	6U1B	0	893.5	A487-N15	15.81189546585083
1788	6U1B	0	894.0	A487-N15	15.765201854705811
1789	6U1B	0	894.5	A487-N15	15.748040199279785
1790	6U1B	0	895.0	A487-N15	15.752506065368653
1791	6U1B	0	895.5	A487-N15	15.817421054840088
1792	6U1B	0	896.0	A487-N15	15.776704692840577
1793	6U1B	0	896.5	A487-N15	15.66221513748169
1794	6U1B	0	897.0	A487-N15	15.662460422515869
1795	6U1B	0	897.5	A487-N15	15.41533317565918
1796	6U1B	0	898.0	A487-N15	15.367653751373291
1797	6U1B	0	898.5	A487-N15	15.457228183746338
1798	6U1B	0	899.0	A487-N15	15.500608921051025
1799	6U1B	0	899.5	A487-N15	15.435894298553468
1800	6U1B	0	900.0	A487-N15	15.309523868560792
1801	6U1B	0	900.5	A487-N15	15.245488452911378
1802	6U1B	0	901.0	A487-N15	15.133866882324218
1803	6U1B	0	901.5	A487-N15	15.074424266815186
1804	6U1B	0	902.0	A487-N15	15.004962253570557
1805	6U1B	0	902.5	A487-N15	15.308752632141113
1806	6U1B	0	903.0	A487-N15	15.43110761642456
1807	6U1B	0	903.5	A487-N15	15.547197437286377
1808	6U1B	0	904.0	A487-N15	15.733545017242431
1809	6U1B	0	904.5	A487-N15	16.157845783233643
1810	6U1B	0	905.0	A487-N15	16.415306568145752
1811	6U1B	0	905.5	A487-N15	16.58160743713379
1812	6U1B	0	906.0	A487-N15	16.700872707366944
1813	6U1B	0	906.5	A487-N15	16.895125007629396
1814	6U1B	0	907.0	A487-N15	17.187866020202637
1815	6U1B	0	907.5	A487-N15	17.264652442932128
1816	6U1B	0	908.0	A487-N15	17.439511871337892
1817	6U1B	0	908.5	A487-N15	17.518820381164552
1818	6U1B	0	909.0	A487-N15	17.321301460266113
1819	6U1B	0	909.5	A487-N15	17.077256965637208
1820	6U1B	0	910.0	A487-N15	16.91012315750122
1821	6U1B	0	910.5	A487-N15	16.770585918426512
1822	6U1B	0	911.0	A487-N15	17.102777767181397
1823	6U1B	0	911.5	A487-N15	16.957929801940917
1824	6U1B	0	912.0	A487-N15	16.707958984375
1825	6U1B	0	912.5	A487-N15	16.538971138000488
1826	6U1B	0	913.0	A487-N15	16.249833869934083
1827	6U1B	0	913.5	A487-N15	15.921208000183105
1828	6U1B	0	914.0	A487-N15	15.733034038543702
1829	6U1B	0	914.5	A487-N15	15.636928939819336
1830	6U1B	0	915.0	A487-N15	15.616285800933838
1831	6U1B	0	915.5	A487-N15	15.67249584197998
1832	6U1B	0	916.0	A487-N15	15.326264381408691
1833	6U1B	0	916.5	A487-N15	15.282576656341552
1834	6U1B	0	917.0	A487-N15	15.247107315063477
1835	6U1B	0	917.5	A487-N15	15.142467880249024
1836	6U1B	0	918.0	A487-N15	15.0987060546875
1837	6U1B	0	918.5	A487-N15	15.314209365844727
1838	6U1B	0	919.0	A487-N15	15.30016736984253
1839	6U1B	0	919.5	A487-N15	15.431057167053222
1840	6U1B	0	920.0	A487-N15	15.356469249725341
1841	6U1B	0	920.5	A487-N15	15.351244354248047
1842	6U1B	0	921.0	A487-N15	15.139900875091552
1843	6U1B	0	921.5	A487-N15	15.188794708251953
1844	6U1B	0	922.0	A487-N15	15.108261394500733
1845	6U1B	0	922.5	A487-N15	15.073388385772706
1846	6U1B	0	923.0	A487-N15	15.146095085144044
1847	6U1B	0	923.5	A487-N15	15.022493076324462
1848	6U1B	0	924.0	A487-N15	15.093348693847656
1849	6U1B	0	924.5	A487-N15	14.984591865539551
1850	6U1B	0	925.0	A487-N15	14.999635219573975
1851	6U1B	0	925.5	A487-N15	14.975211048126221
1852	6U1B	0	926.0	A487-N15	15.137317085266114
1853	6U1B	0	926.5	A487-N15	15.232291889190673
1854	6U1B	0	927.0	A487-N15	15.400451755523681
1855	6U1B	0	927.5	A487-N15	15.47529125213623
1856	6U1B	0	928.0	A487-N15	15.640085124969483
1857	6U1B	0	928.5	A487-N15	15.674790287017823
1858	6U1B	0	929.0	A487-N15	15.783762168884277
1859	6U1B	0	929.5	A487-N15	15.923110389709473
1860	6U1B	0	930.0	A487-N15	15.971057605743407
1861	6U1B	0	930.5	A487-N15	15.966443824768067
1862	6U1B	0	931.0	A487-N15	15.897898197174072
1863	6U1B	0	931.5	A487-N15	15.645503044128418
1864	6U1B	0	932.0	A487-N15	15.467595863342286
1865	6U1B	0	932.5	A487-N15	15.298883628845214
1866	6U1B	0	933.0	A487-N15	14.99070873260498
1867	6U1B	0	933.5	A487-N15	15.289500904083251
1868	6U1B	0	934.0	A487-N15	15.119237041473388
1869	6U1B	0	934.5	A487-N15	15.038169956207275
1870	6U1B	0	935.0	A487-N15	15.00049638748169
1871	6U1B	0	935.5	A487-N15	14.888289546966552
1872	6U1B	0	936.0	A487-N15	14.932369041442872
1873	6U1B	0	936.5	A487-N15	15.136202335357666
1874	6U1B	0	937.0	A487-N15	15.269633865356445
1875	6U1B	0	937.5	A487-N15	15.464205932617187
1876	6U1B	0	938.0	A487-N15	15.565647506713868
1877	6U1B	0	938.5	A487-N15	15.299833679199219
1878	6U1B	0	939.0	A487-N15	15.207091999053954
1879	6U1B	0	939.5	A487-N15	14.932353401184082
1880	6U1B	0	940.0	A487-N15	14.804397678375244
1881	6U1B	0	940.5	A487-N15	14.844167709350586
1882	6U1B	0	941.0	A487-N15	14.71533899307251
1883	6U1B	0	941.5	A487-N15	14.554221057891846
1884	6U1B	0	942.0	A487-N15	14.445417022705078
1885	6U1B	0	942.5	A487-N15	14.495322132110596
1886	6U1B	0	943.0	A487-N15	14.406491947174072
1887	6U1B	0	943.5	A487-N15	14.259602451324463
1888	6U1B	0	944.0	A487-N15	14.2572340965271
1889	6U1B	0	944.5	A487-N15	14.60841064453125
1890	6U1B	0	945.0	A487-N15	14.915070533752441
1891	6U1B	0	945.5	A487-N15	15.11459560394287
1892	6U1B	0	946.0	A487-N15	15.253652763366699
1893	6U1B	0	946.5	A487-N15	15.333237171173096
1894	6U1B	0	947.0	A487-N15	15.425593757629395
1895	6U1B	0	947.5	A487-N15	15.329407119750977
1896	6U1B	0	948.0	A487-N15	15.336991119384766
1897	6U1B	0	948.5	A487-N15	15.322112274169921
1898	6U1B	0	949.0	A487-N15	15.57138204574585
1899	6U1B	0	949.5	A487-N15	15.480579853057861
1900	6U1B	0	950.0	A487-N15	15.301654148101807
1901	6U1B	0	950.5	A487-N15	15.331849002838135
1902	6U1B	0	951.0	A487-N15	15.269756984710693
1903	6U1B	0	951.5	A487-N15	15.34055299758911
1904	6U1B	0	952.0	A487-N15	15.272294807434083
1905	6U1B	0	952.5	A487-N15	15.230141258239746
1906	6U1B	0	953.0	A487-N15	15.304254245758056
1907	6U1B	0	953.5	A487-N15	15.485618114471436
1908	6U1B	0	954.0	A487-N15	15.610415935516357
1909	6U1B	0	954.5	A487-N15	15.570919704437255
1910	6U1B	0	955.0	A487-N15	15.64082612991333
1911	6U1B	0	955.5	A487-N15	15.5610821723938
1912	6U1B	0	956.0	A487-N15	15.784956932067871
1913	6U1B	0	956.5	A487-N15	15.698059368133546
1914	6U1B	0	957.0	A487-N15	15.829201602935791
1915	6U1B	0	957.5	A487-N15	15.885496997833252
1916	6U1B	0	958.0	A487-N15	15.829109477996827
1917	6U1B	0	958.5	A487-N15	15.769311809539795
1918	6U1B	0	959.0	A487-N15	15.411637306213379
1919	6U1B	0	959.5	A487-N15	15.456258964538574
1920	6U1B	0	960.0	A487-N15	15.58051700592041
1921	6U1B	0	960.5	A487-N15	15.357597351074219
1922	6U1B	0	961.0	A487-N15	15.196962833404541
1923	6U1B	0	961.5	A487-N15	15.253182697296143
1924	6U1B	0	962.0	A487-N15	15.189347648620606
1925	6U1B	0	962.5	A487-N15	15.211870193481445
1926	6U1B	0	963.0	A487-N15	15.319313049316406
1927	6U1B	0	963.5	A487-N15	15.277753543853759
1928	6U1B	0	964.0	A487-N15	15.3868239402771
1929	6U1B	0	964.5	A487-N15	15.505737400054931
1930	6U1B	0	965.0	A487-N15	15.266072750091553
1931	6U1B	0	965.5	A487-N15	15.458377361297607
1932	6U1B	0	966.0	A487-N15	15.599114418029785
1933	6U1B	0	966.5	A487-N15	15.591561794281006
1934	6U1B	0	967.0	A487-N15	15.540427684783936
1935	6U1B	0	967.5	A487-N15	15.561973381042481
1936	6U1B	0	968.0	A487-N15	15.662656879425048
1937	6U1B	0	968.5	A487-N15	15.689329910278321
1938	6U1B	0	969.0	A487-N15	15.938457012176514
1939	6U1B	0	969.5	A487-N15	15.773685932159424
1940	6U1B	0	970.0	A487-N15	15.929542064666748
1941	6U1B	0	970.5	A487-N15	15.798793506622314
1942	6U1B	0	971.0	A487-N15	15.849458980560303
1943	6U1B	0	971.5	A487-N15	15.90105218887329
1944	6U1B	0	972.0	A487-N15	16.030154418945312
1945	6U1B	0	972.5	A487-N15	16.050701141357422
1946	6U1B	0	973.0	A487-N15	16.08354434967041
1947	6U1B	0	973.5	A487-N15	16.224943733215333
1948	6U1B	0	974.0	A487-N15	16.166172409057616
1949	6U1B	0	974.5	A487-N15	16.262434577941896
1950	6U1B	0	975.0	A487-N15	16.189124965667723
1951	6U1B	0	975.5	A487-N15	16.341177463531494
1952	6U1B	0	976.0	A487-N15	16.134385585784912
1953	6U1B	0	976.5	A487-N15	16.162575912475585
1954	6U1B	0	977.0	A487-N15	16.107228565216065
1955	6U1B	0	977.5	A487-N15	16.08770008087158
1956	6U1B	0	978.0	A487-N15	15.953355407714843
1957	6U1B	0	978.5	A487-N15	15.82615613937378
1958	6U1B	0	979.0	A487-N15	15.650426006317138
1959	6U1B	0	979.5	A487-N15	15.509395599365234
1960	6U1B	0	980.0	A487-N15	15.317395687103271
1961	6U1B	0	980.5	A487-N15	15.180792045593261
1962	6U1B	0	981.0	A487-N15	15.083428192138673
1963	6U1B	0	981.5	A487-N15	14.988012409210205
1964	6U1B	0	982.0	A487-N15	15.011651039123535
1965	6U1B	0	982.5	A487-N15	14.980029106140137
1966	6U1B	0	983.0	A487-N15	14.95054359436035
1967	6U1B	0	983.5	A487-N15	14.875132083892822
1968	6U1B	0	984.0	A487-N15	14.82483081817627
1969	6U1B	0	984.5	A487-N15	14.755736923217773
1970	6U1B	0	985.0	A487-N15	14.893090438842773
1971	6U1B	0	985.5	A487-N15	14.801955318450927
1972	6U1B	0	986.0	A487-N15	14.827597332000732
1973	6U1B	0	986.5	A487-N15	14.7622652053833
1974	6U1B	0	987.0	A487-N15	14.676822853088378
1975	6U1B	0	987.5	A487-N15	14.593320655822755
1976	6U1B	0	988.0	A487-N15	14.494027137756348
1977	6U1B	0	988.5	A487-N15	14.292534255981446
1978	6U1B	0	989.0	A487-N15	14.172335052490235
1979	6U1B	0	989.5	A487-N15	14.042972946166993
1980	6U1B	0	990.0	A487-N15	13.886631202697753
1981	6U1B	0	990.5	A487-N15	13.804488372802734
1982	6U1B	0	991.0	A487-N15	13.606588745117188
1983	6U1B	0	991.5	A487-N15	13.382279872894287
1984	6U1B	0	992.0	A487-N15	13.094247245788575
1985	6U1B	0	992.5	A487-N15	12.934742164611816
1986	6U1B	0	993.0	A487-N15	12.850333118438721
1987	6U1B	0	993.5	A487-N15	12.810834503173828
1988	6U1B	0	994.0	A487-N15	12.782315444946288
1989	6U1B	0	994.5	A487-N15	12.718867111206055
1990	6U1B	0	995.0	A487-N15	12.722343826293946
1991	6U1B	0	995.5	A487-N15	12.71249942779541
1992	6U1B	0	996.0	A487-N15	12.777550411224365
1993	6U1B	0	996.5	A487-N15	12.83400239944458
1994	6U1B	0	997.0	A487-N15	12.933167362213135
1995	6U1B	0	997.5	A487-N15	12.980560398101806
1996	6U1B	0	998.0	A487-N15	12.916100120544433
1997	6U1B	0	998.5	A487-N15	13.076967430114745
1998	6U1B	0	999.0	A487-N15	13.141047763824464
[truncated: 998,000+ more rows]
