# Supplementary material for: Structural details of a Class B GPCR-arrestin complex revealed by genetically encoded crosslinkers in living cells
Source: Nat Commun. 2023 Mar 1;14:1151. doi: 10.1038/s41467-023-36797-2 (PMC9977954; doi:10.1038/s41467-023-36797-2)
Supplement: Supplementary file 9 — Supplementary Data 6 [file 41467_2023_36797_MOESM9_ESM.csv]

	Keyword	Trajectory	Time (ns)	Content	Distance ($\AA$)
0	6U1B	0	0.0	T506-R103	12.210326194763184
1	6U1B	0	0.5	T506-R103	12.153592109680176
2	6U1B	0	1.0	T506-R103	12.183650016784668
3	6U1B	0	1.5	T506-R103	12.129759550094604
4	6U1B	0	2.0	T506-R103	11.880879974365234
5	6U1B	0	2.5	T506-R103	11.95175806681315
6	6U1B	0	3.0	T506-R103	11.8783324105399
7	6U1B	0	3.5	T506-R103	11.798871278762817
8	6U1B	0	4.0	T506-R103	11.8540071911282
9	6U1B	0	4.5	T506-R103	11.860398483276366
10	6U1B	0	5.0	T506-R103	11.915900802612304
11	6U1B	0	5.5	T506-R103	11.920771312713622
12	6U1B	0	6.0	T506-R103	11.968502235412597
13	6U1B	0	6.5	T506-R103	12.082988071441651
14	6U1B	0	7.0	T506-R103	12.254754543304443
15	6U1B	0	7.5	T506-R103	12.34664707183838
16	6U1B	0	8.0	T506-R103	12.38178825378418
17	6U1B	0	8.5	T506-R103	12.463289260864258
18	6U1B	0	9.0	T506-R103	12.321123409271241
19	6U1B	0	9.5	T506-R103	12.32137622833252
20	6U1B	0	10.0	T506-R103	12.199268436431884
21	6U1B	0	10.5	T506-R103	12.082569599151611
22	6U1B	0	11.0	T506-R103	11.904180717468261
23	6U1B	0	11.5	T506-R103	11.73144178390503
24	6U1B	0	12.0	T506-R103	11.665327167510986
25	6U1B	0	12.5	T506-R103	11.631385326385498
26	6U1B	0	13.0	T506-R103	11.713567543029786
27	6U1B	0	13.5	T506-R103	11.816220474243163
28	6U1B	0	14.0	T506-R103	11.818381977081298
29	6U1B	0	14.5	T506-R103	11.904866886138915
30	6U1B	0	15.0	T506-R103	11.999784374237061
31	6U1B	0	15.5	T506-R103	12.1553448677063
32	6U1B	0	16.0	T506-R103	12.320966339111328
33	6U1B	0	16.5	T506-R103	12.408474349975586
34	6U1B	0	17.0	T506-R103	12.459613418579101
35	6U1B	0	17.5	T506-R103	12.50212059020996
36	6U1B	0	18.0	T506-R103	12.502932834625245
37	6U1B	0	18.5	T506-R103	12.37547426223755
38	6U1B	0	19.0	T506-R103	12.454436111450196
39	6U1B	0	19.5	T506-R103	12.487611770629883
40	6U1B	0	20.0	T506-R103	12.462390518188476
41	6U1B	0	20.5	T506-R103	12.508949756622314
42	6U1B	0	21.0	T506-R103	12.418344402313233
43	6U1B	0	21.5	T506-R103	12.381614017486573
44	6U1B	0	22.0	T506-R103	12.432278633117676
45	6U1B	0	22.5	T506-R103	12.224441432952881
46	6U1B	0	23.0	T506-R103	12.137160968780517
47	6U1B	0	23.5	T506-R103	12.134350967407226
48	6U1B	0	24.0	T506-R103	12.237607860565186
49	6U1B	0	24.5	T506-R103	12.100405979156495
50	6U1B	0	25.0	T506-R103	12.006287670135498
51	6U1B	0	25.5	T506-R103	11.737690925598145
52	6U1B	0	26.0	T506-R103	11.73546028137207
53	6U1B	0	26.5	T506-R103	11.726729583740234
54	6U1B	0	27.0	T506-R103	11.67461576461792
55	6U1B	0	27.5	T506-R103	11.70175485610962
56	6U1B	0	28.0	T506-R103	11.788252925872802
57	6U1B	0	28.5	T506-R103	11.781672286987305
58	6U1B	0	29.0	T506-R103	11.719801712036134
59	6U1B	0	29.5	T506-R103	11.837706375122071
60	6U1B	0	30.0	T506-R103	11.823978233337403
61	6U1B	0	30.5	T506-R103	12.007043743133545
62	6U1B	0	31.0	T506-R103	12.032215023040772
63	6U1B	0	31.5	T506-R103	12.107074165344239
64	6U1B	0	32.0	T506-R103	12.199210453033448
65	6U1B	0	32.5	T506-R103	12.23671817779541
66	6U1B	0	33.0	T506-R103	12.127247524261474
67	6U1B	0	33.5	T506-R103	12.204988193511962
68	6U1B	0	34.0	T506-R103	12.2155686378479
69	6U1B	0	34.5	T506-R103	12.128833103179932
70	6U1B	0	35.0	T506-R103	12.210344409942627
71	6U1B	0	35.5	T506-R103	12.121906948089599
72	6U1B	0	36.0	T506-R103	12.144734096527099
73	6U1B	0	36.5	T506-R103	12.0511794090271
74	6U1B	0	37.0	T506-R103	11.858589458465577
75	6U1B	0	37.5	T506-R103	11.916402339935303
76	6U1B	0	38.0	T506-R103	11.9048752784729
77	6U1B	0	38.5	T506-R103	11.792891311645509
78	6U1B	0	39.0	T506-R103	11.737508010864257
79	6U1B	0	39.5	T506-R103	11.765117931365968
80	6U1B	0	40.0	T506-R103	11.653234577178955
81	6U1B	0	40.5	T506-R103	11.675346088409423
82	6U1B	0	41.0	T506-R103	11.680438709259032
83	6U1B	0	41.5	T506-R103	11.78817720413208
84	6U1B	0	42.0	T506-R103	11.832001686096191
85	6U1B	0	42.5	T506-R103	11.81414728164673
86	6U1B	0	43.0	T506-R103	11.824936485290527
87	6U1B	0	43.5	T506-R103	11.804574584960937
88	6U1B	0	44.0	T506-R103	11.751243495941162
89	6U1B	0	44.5	T506-R103	11.683359336853027
90	6U1B	0	45.0	T506-R103	11.791269874572754
91	6U1B	0	45.5	T506-R103	11.80533571243286
92	6U1B	0	46.0	T506-R103	11.709364032745361
93	6U1B	0	46.5	T506-R103	11.625376510620118
94	6U1B	0	47.0	T506-R103	11.658602142333985
95	6U1B	0	47.5	T506-R103	11.635087394714356
96	6U1B	0	48.0	T506-R103	11.651127529144286
97	6U1B	0	48.5	T506-R103	11.756344413757324
98	6U1B	0	49.0	T506-R103	11.769841575622559
99	6U1B	0	49.5	T506-R103	11.7894718170166
100	6U1B	0	50.0	T506-R103	11.758784770965576
101	6U1B	0	50.5	T506-R103	11.750054264068604
102	6U1B	0	51.0	T506-R103	11.79533109664917
103	6U1B	0	51.5	T506-R103	11.737639141082763
104	6U1B	0	52.0	T506-R103	11.587065505981446
105	6U1B	0	52.5	T506-R103	11.497858619689941
106	6U1B	0	53.0	T506-R103	11.429051685333253
107	6U1B	0	53.5	T506-R103	11.432741165161133
108	6U1B	0	54.0	T506-R103	11.481575870513916
109	6U1B	0	54.5	T506-R103	11.444659328460693
110	6U1B	0	55.0	T506-R103	11.377164459228515
111	6U1B	0	55.5	T506-R103	11.401614665985107
112	6U1B	0	56.0	T506-R103	11.379604244232178
113	6U1B	0	56.5	T506-R103	11.362540531158448
114	6U1B	0	57.0	T506-R103	11.410556983947753
115	6U1B	0	57.5	T506-R103	11.430357074737548
116	6U1B	0	58.0	T506-R103	11.55041961669922
117	6U1B	0	58.5	T506-R103	11.410343742370605
118	6U1B	0	59.0	T506-R103	11.381162357330322
119	6U1B	0	59.5	T506-R103	11.363656997680664
120	6U1B	0	60.0	T506-R103	11.458756351470948
121	6U1B	0	60.5	T506-R103	11.41602382659912
122	6U1B	0	61.0	T506-R103	11.36151180267334
123	6U1B	0	61.5	T506-R103	11.298797512054444
124	6U1B	0	62.0	T506-R103	11.32858657836914
125	6U1B	0	62.5	T506-R103	11.293988895416259
126	6U1B	0	63.0	T506-R103	11.221470260620118
127	6U1B	0	63.5	T506-R103	11.216137027740478
128	6U1B	0	64.0	T506-R103	11.217066097259522
129	6U1B	0	64.5	T506-R103	11.157172203063965
130	6U1B	0	65.0	T506-R103	11.074471569061279
131	6U1B	0	65.5	T506-R103	11.075206565856934
132	6U1B	0	66.0	T506-R103	11.123962593078613
133	6U1B	0	66.5	T506-R103	11.183035182952882
134	6U1B	0	67.0	T506-R103	11.191410541534424
135	6U1B	0	67.5	T506-R103	11.271177864074707
136	6U1B	0	68.0	T506-R103	11.311620044708253
137	6U1B	0	68.5	T506-R103	11.329211807250976
138	6U1B	0	69.0	T506-R103	11.42386236190796
139	6U1B	0	69.5	T506-R103	11.566956043243408
140	6U1B	0	70.0	T506-R103	11.61312484741211
141	6U1B	0	70.5	T506-R103	11.615924739837647
142	6U1B	0	71.0	T506-R103	11.661341190338135
143	6U1B	0	71.5	T506-R103	11.79768476486206
144	6U1B	0	72.0	T506-R103	11.769242095947266
145	6U1B	0	72.5	T506-R103	11.666210651397705
146	6U1B	0	73.0	T506-R103	11.637097072601318
147	6U1B	0	73.5	T506-R103	11.690053558349609
148	6U1B	0	74.0	T506-R103	11.674385356903077
149	6U1B	0	74.5	T506-R103	11.62605323791504
150	6U1B	0	75.0	T506-R103	11.573401355743409
151	6U1B	0	75.5	T506-R103	11.534844017028808
152	6U1B	0	76.0	T506-R103	11.586262321472168
153	6U1B	0	76.5	T506-R103	11.484450244903565
154	6U1B	0	77.0	T506-R103	11.531724548339843
155	6U1B	0	77.5	T506-R103	11.623101139068604
156	6U1B	0	78.0	T506-R103	11.644838523864745
157	6U1B	0	78.5	T506-R103	11.663941192626954
158	6U1B	0	79.0	T506-R103	11.667359828948975
159	6U1B	0	79.5	T506-R103	11.642709541320801
160	6U1B	0	80.0	T506-R103	11.709505939483643
161	6U1B	0	80.5	T506-R103	11.785020065307616
162	6U1B	0	81.0	T506-R103	11.66701145172119
163	6U1B	0	81.5	T506-R103	11.74401397705078
164	6U1B	0	82.0	T506-R103	11.754848003387451
165	6U1B	0	82.5	T506-R103	11.748640060424805
166	6U1B	0	83.0	T506-R103	11.807708358764648
167	6U1B	0	83.5	T506-R103	11.822910690307618
168	6U1B	0	84.0	T506-R103	11.760819816589356
169	6U1B	0	84.5	T506-R103	11.66864080429077
170	6U1B	0	85.0	T506-R103	11.634846878051757
171	6U1B	0	85.5	T506-R103	11.693259716033936
172	6U1B	0	86.0	T506-R103	11.79315938949585
173	6U1B	0	86.5	T506-R103	11.740332794189452
174	6U1B	0	87.0	T506-R103	11.756055927276611
175	6U1B	0	87.5	T506-R103	11.80955228805542
176	6U1B	0	88.0	T506-R103	11.793217182159424
177	6U1B	0	88.5	T506-R103	11.86106252670288
178	6U1B	0	89.0	T506-R103	11.887922286987305
179	6U1B	0	89.5	T506-R103	11.923485565185548
180	6U1B	0	90.0	T506-R103	11.904594802856446
181	6U1B	0	90.5	T506-R103	11.771009731292725
182	6U1B	0	91.0	T506-R103	11.625174140930175
183	6U1B	0	91.5	T506-R103	11.54181079864502
184	6U1B	0	92.0	T506-R103	11.472461700439453
185	6U1B	0	92.5	T506-R103	11.289717197418213
186	6U1B	0	93.0	T506-R103	11.162128353118897
187	6U1B	0	93.5	T506-R103	10.946489810943604
188	6U1B	0	94.0	T506-R103	10.919010639190674
189	6U1B	0	94.5	T506-R103	11.015645599365234
190	6U1B	0	95.0	T506-R103	11.099411010742188
191	6U1B	0	95.5	T506-R103	11.187736320495606
192	6U1B	0	96.0	T506-R103	11.286935520172118
193	6U1B	0	96.5	T506-R103	11.33663501739502
194	6U1B	0	97.0	T506-R103	11.409578037261962
195	6U1B	0	97.5	T506-R103	11.6011137008667
196	6U1B	0	98.0	T506-R103	11.846737003326416
197	6U1B	0	98.5	T506-R103	12.069900226593017
198	6U1B	0	99.0	T506-R103	12.280359172821045
199	6U1B	0	99.5	T506-R103	12.252523422241211
200	6U1B	0	100.0	T506-R103	12.183734512329101
201	6U1B	0	100.5	T506-R103	12.150351905822754
202	6U1B	0	101.0	T506-R103	12.156771278381347
203	6U1B	0	101.5	T506-R103	12.199946689605714
204	6U1B	0	102.0	T506-R103	12.194543838500977
205	6U1B	0	102.5	T506-R103	12.019085502624511
206	6U1B	0	103.0	T506-R103	11.723302841186523
207	6U1B	0	103.5	T506-R103	11.479417419433593
208	6U1B	0	104.0	T506-R103	11.103539371490479
209	6U1B	0	104.5	T506-R103	11.090238761901855
210	6U1B	0	105.0	T506-R103	11.060996055603027
211	6U1B	0	105.5	T506-R103	11.049895191192627
212	6U1B	0	106.0	T506-R103	10.993467807769775
213	6U1B	0	106.5	T506-R103	10.872987842559814
214	6U1B	0	107.0	T506-R103	10.758268356323242
215	6U1B	0	107.5	T506-R103	10.84810562133789
216	6U1B	0	108.0	T506-R103	11.021759128570556
217	6U1B	0	108.5	T506-R103	11.200254726409913
218	6U1B	0	109.0	T506-R103	11.427777576446534
219	6U1B	0	109.5	T506-R103	11.458396816253662
220	6U1B	0	110.0	T506-R103	11.551242923736572
221	6U1B	0	110.5	T506-R103	11.595809650421142
222	6U1B	0	111.0	T506-R103	11.727910137176513
223	6U1B	0	111.5	T506-R103	11.895399284362792
224	6U1B	0	112.0	T506-R103	11.980591106414796
225	6U1B	0	112.5	T506-R103	11.90603322982788
226	6U1B	0	113.0	T506-R103	11.868302059173583
227	6U1B	0	113.5	T506-R103	11.887570667266846
228	6U1B	0	114.0	T506-R103	11.812519645690918
229	6U1B	0	114.5	T506-R103	11.810528755187988
230	6U1B	0	115.0	T506-R103	11.770647430419922
231	6U1B	0	115.5	T506-R103	11.762646389007568
232	6U1B	0	116.0	T506-R103	11.640595149993896
233	6U1B	0	116.5	T506-R103	11.672841262817382
234	6U1B	0	117.0	T506-R103	11.808106517791748
235	6U1B	0	117.5	T506-R103	11.957795524597168
236	6U1B	0	118.0	T506-R103	11.977149486541748
237	6U1B	0	118.5	T506-R103	11.948237895965576
238	6U1B	0	119.0	T506-R103	12.044710063934327
239	6U1B	0	119.5	T506-R103	12.053273487091065
240	6U1B	0	120.0	T506-R103	12.16435956954956
241	6U1B	0	120.5	T506-R103	12.261608409881593
242	6U1B	0	121.0	T506-R103	12.484198093414307
243	6U1B	0	121.5	T506-R103	12.431855201721191
244	6U1B	0	122.0	T506-R103	12.23659143447876
245	6U1B	0	122.5	T506-R103	12.214153671264649
246	6U1B	0	123.0	T506-R103	12.240766143798828
247	6U1B	0	123.5	T506-R103	12.158743286132813
248	6U1B	0	124.0	T506-R103	12.100328636169433
249	6U1B	0	124.5	T506-R103	12.180459213256835
250	6U1B	0	125.0	T506-R103	12.07153263092041
251	6U1B	0	125.5	T506-R103	11.927823066711426
252	6U1B	0	126.0	T506-R103	11.836546516418457
253	6U1B	0	126.5	T506-R103	11.741053199768066
254	6U1B	0	127.0	T506-R103	11.798670101165772
255	6U1B	0	127.5	T506-R103	11.766109466552734
256	6U1B	0	128.0	T506-R103	11.758329677581788
257	6U1B	0	128.5	T506-R103	11.845575141906739
258	6U1B	0	129.0	T506-R103	11.79348840713501
259	6U1B	0	129.5	T506-R103	11.829657554626465
260	6U1B	0	130.0	T506-R103	11.945570850372315
261	6U1B	0	130.5	T506-R103	12.065573978424073
262	6U1B	0	131.0	T506-R103	11.9652663230896
263	6U1B	0	131.5	T506-R103	12.055040740966797
264	6U1B	0	132.0	T506-R103	12.14598798751831
265	6U1B	0	132.5	T506-R103	12.196741390228272
266	6U1B	0	133.0	T506-R103	12.148133754730225
267	6U1B	0	133.5	T506-R103	12.19485263824463
268	6U1B	0	134.0	T506-R103	12.279243564605713
269	6U1B	0	134.5	T506-R103	12.157743167877197
270	6U1B	0	135.0	T506-R103	11.998634529113769
271	6U1B	0	135.5	T506-R103	12.009273624420166
272	6U1B	0	136.0	T506-R103	12.034552001953125
273	6U1B	0	136.5	T506-R103	11.955041694641114
274	6U1B	0	137.0	T506-R103	12.0050048828125
275	6U1B	0	137.5	T506-R103	12.082243633270263
276	6U1B	0	138.0	T506-R103	12.185398769378661
277	6U1B	0	138.5	T506-R103	12.131878757476807
278	6U1B	0	139.0	T506-R103	12.193225574493407
279	6U1B	0	139.5	T506-R103	12.37230339050293
280	6U1B	0	140.0	T506-R103	12.674765682220459
281	6U1B	0	140.5	T506-R103	12.641852569580077
282	6U1B	0	141.0	T506-R103	12.902678298950196
283	6U1B	0	141.5	T506-R103	13.141897583007813
284	6U1B	0	142.0	T506-R103	13.217125034332275
285	6U1B	0	142.5	T506-R103	13.171903610229492
286	6U1B	0	143.0	T506-R103	13.34298324584961
287	6U1B	0	143.5	T506-R103	13.619348812103272
288	6U1B	0	144.0	T506-R103	13.675344562530517
289	6U1B	0	144.5	T506-R103	13.68875856399536
290	6U1B	0	145.0	T506-R103	13.692697620391845
291	6U1B	0	145.5	T506-R103	13.826692485809327
292	6U1B	0	146.0	T506-R103	13.735701084136963
293	6U1B	0	146.5	T506-R103	13.69993200302124
294	6U1B	0	147.0	T506-R103	13.718931770324707
295	6U1B	0	147.5	T506-R103	13.828924751281738
296	6U1B	0	148.0	T506-R103	13.73207492828369
297	6U1B	0	148.5	T506-R103	13.492005825042725
298	6U1B	0	149.0	T506-R103	13.43901605606079
299	6U1B	0	149.5	T506-R103	13.506085777282715
300	6U1B	0	150.0	T506-R103	13.323522567749023
301	6U1B	0	150.5	T506-R103	13.178962135314942
302	6U1B	0	151.0	T506-R103	12.97739543914795
303	6U1B	0	151.5	T506-R103	12.877131271362305
304	6U1B	0	152.0	T506-R103	12.639659595489501
305	6U1B	0	152.5	T506-R103	12.60509967803955
306	6U1B	0	153.0	T506-R103	12.496532249450684
307	6U1B	0	153.5	T506-R103	12.639248275756836
308	6U1B	0	154.0	T506-R103	12.540256309509278
309	6U1B	0	154.5	T506-R103	12.319775867462159
310	6U1B	0	155.0	T506-R103	12.311275482177734
311	6U1B	0	155.5	T506-R103	12.480828952789306
312	6U1B	0	156.0	T506-R103	12.555659008026122
313	6U1B	0	156.5	T506-R103	12.539421081542969
314	6U1B	0	157.0	T506-R103	12.51337947845459
315	6U1B	0	157.5	T506-R103	12.354491233825684
316	6U1B	0	158.0	T506-R103	12.320374965667725
317	6U1B	0	158.5	T506-R103	12.113867282867432
318	6U1B	0	159.0	T506-R103	12.075863361358643
319	6U1B	0	159.5	T506-R103	12.166524028778076
320	6U1B	0	160.0	T506-R103	12.229195404052735
321	6U1B	0	160.5	T506-R103	11.998366451263427
322	6U1B	0	161.0	T506-R103	11.972263717651368
323	6U1B	0	161.5	T506-R103	11.861298942565918
324	6U1B	0	162.0	T506-R103	11.933225631713867
325	6U1B	0	162.5	T506-R103	11.855713653564454
326	6U1B	0	163.0	T506-R103	11.766994380950928
327	6U1B	0	163.5	T506-R103	11.723364162445069
328	6U1B	0	164.0	T506-R103	11.71880350112915
329	6U1B	0	164.5	T506-R103	11.492483711242675
330	6U1B	0	165.0	T506-R103	11.421871757507324
331	6U1B	0	165.5	T506-R103	11.62661304473877
332	6U1B	0	166.0	T506-R103	11.64844207763672
333	6U1B	0	166.5	T506-R103	11.908393287658692
334	6U1B	0	167.0	T506-R103	12.030505561828614
335	6U1B	0	167.5	T506-R103	12.29886417388916
336	6U1B	0	168.0	T506-R103	12.533048915863038
337	6U1B	0	168.5	T506-R103	12.650591564178466
338	6U1B	0	169.0	T506-R103	12.757306480407715
339	6U1B	0	169.5	T506-R103	12.989071655273438
340	6U1B	0	170.0	T506-R103	12.945827674865722
341	6U1B	0	170.5	T506-R103	12.862144374847412
342	6U1B	0	171.0	T506-R103	12.860875988006592
343	6U1B	0	171.5	T506-R103	12.876847076416016
344	6U1B	0	172.0	T506-R103	12.840474891662598
345	6U1B	0	172.5	T506-R103	12.80475082397461
346	6U1B	0	173.0	T506-R103	12.726579093933106
347	6U1B	0	173.5	T506-R103	12.78665370941162
348	6U1B	0	174.0	T506-R103	12.813760566711426
349	6U1B	0	174.5	T506-R103	12.752746391296387
350	6U1B	0	175.0	T506-R103	12.866670417785645
351	6U1B	0	175.5	T506-R103	12.80934705734253
352	6U1B	0	176.0	T506-R103	12.871985340118409
353	6U1B	0	176.5	T506-R103	12.792329216003418
354	6U1B	0	177.0	T506-R103	12.724545955657959
355	6U1B	0	177.5	T506-R103	12.574947261810303
356	6U1B	0	178.0	T506-R103	12.462791061401367
357	6U1B	0	178.5	T506-R103	12.487626361846925
358	6U1B	0	179.0	T506-R103	12.457741069793702
359	6U1B	0	179.5	T506-R103	12.524855422973634
360	6U1B	0	180.0	T506-R103	12.369318008422852
361	6U1B	0	180.5	T506-R103	12.314462757110595
362	6U1B	0	181.0	T506-R103	12.200171566009521
363	6U1B	0	181.5	T506-R103	12.0904935836792
364	6U1B	0	182.0	T506-R103	12.074020385742188
365	6U1B	0	182.5	T506-R103	12.004641723632812
366	6U1B	0	183.0	T506-R103	11.98755760192871
367	6U1B	0	183.5	T506-R103	11.763105010986328
368	6U1B	0	184.0	T506-R103	11.651728248596191
369	6U1B	0	184.5	T506-R103	11.448206901550293
370	6U1B	0	185.0	T506-R103	11.554705333709716
371	6U1B	0	185.5	T506-R103	11.527586555480957
372	6U1B	0	186.0	T506-R103	11.525653457641601
373	6U1B	0	186.5	T506-R103	11.633643054962159
374	6U1B	0	187.0	T506-R103	11.613675308227538
375	6U1B	0	187.5	T506-R103	11.673524379730225
376	6U1B	0	188.0	T506-R103	11.692417621612549
377	6U1B	0	188.5	T506-R103	11.875416946411132
378	6U1B	0	189.0	T506-R103	11.952694034576416
379	6U1B	0	189.5	T506-R103	12.061950302124023
380	6U1B	0	190.0	T506-R103	12.059587860107422
381	6U1B	0	190.5	T506-R103	12.067232608795166
382	6U1B	0	191.0	T506-R103	12.075755405426026
383	6U1B	0	191.5	T506-R103	11.95659523010254
384	6U1B	0	192.0	T506-R103	11.84831781387329
385	6U1B	0	192.5	T506-R103	11.790540409088134
386	6U1B	0	193.0	T506-R103	11.699558544158936
387	6U1B	0	193.5	T506-R103	11.47532844543457
388	6U1B	0	194.0	T506-R103	11.312933826446534
389	6U1B	0	194.5	T506-R103	11.252979278564453
390	6U1B	0	195.0	T506-R103	11.099972915649413
391	6U1B	0	195.5	T506-R103	11.021649074554443
392	6U1B	0	196.0	T506-R103	10.931566429138183
393	6U1B	0	196.5	T506-R103	10.944680976867676
394	6U1B	0	197.0	T506-R103	10.925747203826905
395	6U1B	0	197.5	T506-R103	10.968236923217773
396	6U1B	0	198.0	T506-R103	11.103722095489502
397	6U1B	0	198.5	T506-R103	11.21126127243042
398	6U1B	0	199.0	T506-R103	11.337799549102783
399	6U1B	0	199.5	T506-R103	11.309450626373291
400	6U1B	0	200.0	T506-R103	11.38332757949829
401	6U1B	0	200.5	T506-R103	11.483076667785644
402	6U1B	0	201.0	T506-R103	11.694472217559815
403	6U1B	0	201.5	T506-R103	11.781900882720947
404	6U1B	0	202.0	T506-R103	12.069910717010497
405	6U1B	0	202.5	T506-R103	12.14690284729004
406	6U1B	0	203.0	T506-R103	12.198213672637939
407	6U1B	0	203.5	T506-R103	12.363741493225097
408	6U1B	0	204.0	T506-R103	12.388803100585937
409	6U1B	0	204.5	T506-R103	12.625767803192138
410	6U1B	0	205.0	T506-R103	12.832705783843995
411	6U1B	0	205.5	T506-R103	12.882533359527589
412	6U1B	0	206.0	T506-R103	12.825692844390868
413	6U1B	0	206.5	T506-R103	12.933610248565675
414	6U1B	0	207.0	T506-R103	12.852772903442382
415	6U1B	0	207.5	T506-R103	12.975969409942627
416	6U1B	0	208.0	T506-R103	13.105369281768798
417	6U1B	0	208.5	T506-R103	13.0160231590271
418	6U1B	0	209.0	T506-R103	13.079739665985107
419	6U1B	0	209.5	T506-R103	12.942734813690185
420	6U1B	0	210.0	T506-R103	12.816231060028077
421	6U1B	0	210.5	T506-R103	12.809138584136964
422	6U1B	0	211.0	T506-R103	12.778387355804444
423	6U1B	0	211.5	T506-R103	12.689370155334473
424	6U1B	0	212.0	T506-R103	12.662858581542968
425	6U1B	0	212.5	T506-R103	12.62901201248169
426	6U1B	0	213.0	T506-R103	12.451736640930175
427	6U1B	0	213.5	T506-R103	12.477468585968017
428	6U1B	0	214.0	T506-R103	12.498383235931396
429	6U1B	0	214.5	T506-R103	12.558332252502442
430	6U1B	0	215.0	T506-R103	12.64830207824707
431	6U1B	0	215.5	T506-R103	12.660482215881348
432	6U1B	0	216.0	T506-R103	12.735892200469971
433	6U1B	0	216.5	T506-R103	12.625116157531739
434	6U1B	0	217.0	T506-R103	12.596255683898926
435	6U1B	0	217.5	T506-R103	12.567279529571532
436	6U1B	0	218.0	T506-R103	12.504492473602294
437	6U1B	0	218.5	T506-R103	12.549120426177979
438	6U1B	0	219.0	T506-R103	12.526652145385743
439	6U1B	0	219.5	T506-R103	12.545142936706544
440	6U1B	0	220.0	T506-R103	12.46062936782837
441	6U1B	0	220.5	T506-R103	12.494490146636963
442	6U1B	0	221.0	T506-R103	12.455696868896485
443	6U1B	0	221.5	T506-R103	12.602943611145019
444	6U1B	0	222.0	T506-R103	12.600648975372314
445	6U1B	0	222.5	T506-R103	12.591211986541747
446	6U1B	0	223.0	T506-R103	12.735829544067382
447	6U1B	0	223.5	T506-R103	12.735229969024658
448	6U1B	0	224.0	T506-R103	12.776063060760498
449	6U1B	0	224.5	T506-R103	12.830188083648682
450	6U1B	0	225.0	T506-R103	12.765716648101806
451	6U1B	0	225.5	T506-R103	12.76013994216919
452	6U1B	0	226.0	T506-R103	12.86474313735962
453	6U1B	0	226.5	T506-R103	12.771149253845214
454	6U1B	0	227.0	T506-R103	12.755777072906493
455	6U1B	0	227.5	T506-R103	12.725983333587646
456	6U1B	0	228.0	T506-R103	12.638471698760986
457	6U1B	0	228.5	T506-R103	12.512288093566895
458	6U1B	0	229.0	T506-R103	12.439888191223144
459	6U1B	0	229.5	T506-R103	12.341937065124512
460	6U1B	0	230.0	T506-R103	12.259681892395019
461	6U1B	0	230.5	T506-R103	12.27496795654297
462	6U1B	0	231.0	T506-R103	12.093165969848632
463	6U1B	0	231.5	T506-R103	12.079210376739502
464	6U1B	0	232.0	T506-R103	12.092535018920898
465	6U1B	0	232.5	T506-R103	12.090849018096923
466	6U1B	0	233.0	T506-R103	12.066857051849365
467	6U1B	0	233.5	T506-R103	12.137326622009278
468	6U1B	0	234.0	T506-R103	12.133240032196046
469	6U1B	0	234.5	T506-R103	12.052854824066163
470	6U1B	0	235.0	T506-R103	12.167672729492187
471	6U1B	0	235.5	T506-R103	12.009315490722656
472	6U1B	0	236.0	T506-R103	11.864823055267333
473	6U1B	0	236.5	T506-R103	11.963122940063476
474	6U1B	0	237.0	T506-R103	12.039466285705567
475	6U1B	0	237.5	T506-R103	11.916932582855225
476	6U1B	0	238.0	T506-R103	11.845422554016114
477	6U1B	0	238.5	T506-R103	11.827044868469239
478	6U1B	0	239.0	T506-R103	11.728485774993896
479	6U1B	0	239.5	T506-R103	11.653775215148926
480	6U1B	0	240.0	T506-R103	11.617277717590332
481	6U1B	0	240.5	T506-R103	11.498625087738038
482	6U1B	0	241.0	T506-R103	11.632166957855224
483	6U1B	0	241.5	T506-R103	11.436530685424804
484	6U1B	0	242.0	T506-R103	11.292428588867187
485	6U1B	0	242.5	T506-R103	11.383456420898437
486	6U1B	0	243.0	T506-R103	11.451341152191162
487	6U1B	0	243.5	T506-R103	11.422106742858887
488	6U1B	0	244.0	T506-R103	11.382610893249511
489	6U1B	0	244.5	T506-R103	11.3443922996521
490	6U1B	0	245.0	T506-R103	11.295961284637452
491	6U1B	0	245.5	T506-R103	11.480172824859618
492	6U1B	0	246.0	T506-R103	11.421996879577637
493	6U1B	0	246.5	T506-R103	11.480539798736572
494	6U1B	0	247.0	T506-R103	11.708977699279785
495	6U1B	0	247.5	T506-R103	11.703903770446777
496	6U1B	0	248.0	T506-R103	11.8198392868042
497	6U1B	0	248.5	T506-R103	11.943468952178955
498	6U1B	0	249.0	T506-R103	12.215463352203368
499	6U1B	0	249.5	T506-R103	12.399468517303466
500	6U1B	0	250.0	T506-R103	12.318451499938964
501	6U1B	0	250.5	T506-R103	12.469609451293945
502	6U1B	0	251.0	T506-R103	12.602002334594726
503	6U1B	0	251.5	T506-R103	12.60406551361084
504	6U1B	0	252.0	T506-R103	12.621910095214844
505	6U1B	0	252.5	T506-R103	12.761997318267822
506	6U1B	0	253.0	T506-R103	12.73960475921631
507	6U1B	0	253.5	T506-R103	12.651608657836913
508	6U1B	0	254.0	T506-R103	12.556883811950684
509	6U1B	0	254.5	T506-R103	12.705109214782714
510	6U1B	0	255.0	T506-R103	13.089915084838868
511	6U1B	0	255.5	T506-R103	13.067404556274415
512	6U1B	0	256.0	T506-R103	13.159429359436036
513	6U1B	0	256.5	T506-R103	13.337844562530517
514	6U1B	0	257.0	T506-R103	13.1729097366333
515	6U1B	0	257.5	T506-R103	13.09486198425293
516	6U1B	0	258.0	T506-R103	13.177946472167969
517	6U1B	0	258.5	T506-R103	13.212923049926758
518	6U1B	0	259.0	T506-R103	13.176317405700683
519	6U1B	0	259.5	T506-R103	13.029211902618409
520	6U1B	0	260.0	T506-R103	12.874164199829101
521	6U1B	0	260.5	T506-R103	12.793863105773926
522	6U1B	0	261.0	T506-R103	12.7899959564209
523	6U1B	0	261.5	T506-R103	12.685397338867187
524	6U1B	0	262.0	T506-R103	12.71467113494873
525	6U1B	0	262.5	T506-R103	12.677907371520996
526	6U1B	0	263.0	T506-R103	12.689631366729737
527	6U1B	0	263.5	T506-R103	12.670463562011719
528	6U1B	0	264.0	T506-R103	12.676916217803955
529	6U1B	0	264.5	T506-R103	12.680280208587646
530	6U1B	0	265.0	T506-R103	12.702424907684327
531	6U1B	0	265.5	T506-R103	12.701578903198243
532	6U1B	0	266.0	T506-R103	12.723953914642333
533	6U1B	0	266.5	T506-R103	12.877153682708741
534	6U1B	0	267.0	T506-R103	12.90339937210083
535	6U1B	0	267.5	T506-R103	13.066173934936524
536	6U1B	0	268.0	T506-R103	12.88635187149048
537	6U1B	0	268.5	T506-R103	12.86989221572876
538	6U1B	0	269.0	T506-R103	12.902698230743407
539	6U1B	0	269.5	T506-R103	12.954939842224121
540	6U1B	0	270.0	T506-R103	12.995538139343262
541	6U1B	0	270.5	T506-R103	13.079102039337158
542	6U1B	0	271.0	T506-R103	12.967215538024902
543	6U1B	0	271.5	T506-R103	12.805565929412841
544	6U1B	0	272.0	T506-R103	12.783435916900634
545	6U1B	0	272.5	T506-R103	12.653897571563721
546	6U1B	0	273.0	T506-R103	12.74722375869751
547	6U1B	0	273.5	T506-R103	12.700433254241943
548	6U1B	0	274.0	T506-R103	12.638942527770997
549	6U1B	0	274.5	T506-R103	12.542756175994873
550	6U1B	0	275.0	T506-R103	12.530232048034668
551	6U1B	0	275.5	T506-R103	12.452277755737304
552	6U1B	0	276.0	T506-R103	12.3859224319458
553	6U1B	0	276.5	T506-R103	12.440778160095215
554	6U1B	0	277.0	T506-R103	12.41501522064209
555	6U1B	0	277.5	T506-R103	12.44661226272583
556	6U1B	0	278.0	T506-R103	12.500574970245362
557	6U1B	0	278.5	T506-R103	12.474658298492432
558	6U1B	0	279.0	T506-R103	12.43171501159668
559	6U1B	0	279.5	T506-R103	12.328958797454835
560	6U1B	0	280.0	T506-R103	12.260466575622559
561	6U1B	0	280.5	T506-R103	12.207035732269286
562	6U1B	0	281.0	T506-R103	12.21185760498047
563	6U1B	0	281.5	T506-R103	12.117021656036377
564	6U1B	0	282.0	T506-R103	12.051161289215088
565	6U1B	0	282.5	T506-R103	11.958311176300048
566	6U1B	0	283.0	T506-R103	11.769183826446532
567	6U1B	0	283.5	T506-R103	11.741023921966553
568	6U1B	0	284.0	T506-R103	11.762644386291504
569	6U1B	0	284.5	T506-R103	11.80204381942749
570	6U1B	0	285.0	T506-R103	11.771147727966309
571	6U1B	0	285.5	T506-R103	11.847933959960937
572	6U1B	0	286.0	T506-R103	11.962572956085205
573	6U1B	0	286.5	T506-R103	12.096665000915527
574	6U1B	0	287.0	T506-R103	12.171799182891846
575	6U1B	0	287.5	T506-R103	12.218027591705322
576	6U1B	0	288.0	T506-R103	12.340275764465332
577	6U1B	0	288.5	T506-R103	12.5152156829834
578	6U1B	0	289.0	T506-R103	12.571831226348877
579	6U1B	0	289.5	T506-R103	12.586648845672608
580	6U1B	0	290.0	T506-R103	12.594372272491455
581	6U1B	0	290.5	T506-R103	12.56256275177002
582	6U1B	0	291.0	T506-R103	12.449167346954345
583	6U1B	0	291.5	T506-R103	12.329400062561035
584	6U1B	0	292.0	T506-R103	12.374997234344482
585	6U1B	0	292.5	T506-R103	12.384341144561768
586	6U1B	0	293.0	T506-R103	12.444576740264893
587	6U1B	0	293.5	T506-R103	12.497582054138183
588	6U1B	0	294.0	T506-R103	12.485400104522705
589	6U1B	0	294.5	T506-R103	12.685410976409912
590	6U1B	0	295.0	T506-R103	12.750096702575684
591	6U1B	0	295.5	T506-R103	12.781775093078613
592	6U1B	0	296.0	T506-R103	12.957314777374268
593	6U1B	0	296.5	T506-R103	13.019021606445312
594	6U1B	0	297.0	T506-R103	13.053976917266846
595	6U1B	0	297.5	T506-R103	13.101490592956543
596	6U1B	0	298.0	T506-R103	13.012269878387452
597	6U1B	0	298.5	T506-R103	12.975807094573975
598	6U1B	0	299.0	T506-R103	13.111546230316161
599	6U1B	0	299.5	T506-R103	12.974763584136962
600	6U1B	0	300.0	T506-R103	12.973705005645751
601	6U1B	0	300.5	T506-R103	12.907644462585449
602	6U1B	0	301.0	T506-R103	12.830958557128906
603	6U1B	0	301.5	T506-R103	12.868322086334228
604	6U1B	0	302.0	T506-R103	12.87299337387085
605	6U1B	0	302.5	T506-R103	12.801124858856202
606	6U1B	0	303.0	T506-R103	12.955980110168458
607	6U1B	0	303.5	T506-R103	12.887202930450439
608	6U1B	0	304.0	T506-R103	12.698021602630615
609	6U1B	0	304.5	T506-R103	12.79711217880249
610	6U1B	0	305.0	T506-R103	12.733292961120606
611	6U1B	0	305.5	T506-R103	12.842368507385254
612	6U1B	0	306.0	T506-R103	12.85586986541748
613	6U1B	0	306.5	T506-R103	12.816794490814209
614	6U1B	0	307.0	T506-R103	12.6833327293396
615	6U1B	0	307.5	T506-R103	12.77705659866333
616	6U1B	0	308.0	T506-R103	12.684886455535889
617	6U1B	0	308.5	T506-R103	12.763922309875488
618	6U1B	0	309.0	T506-R103	12.795684432983398
619	6U1B	0	309.5	T506-R103	12.628628158569336
620	6U1B	0	310.0	T506-R103	12.63060998916626
621	6U1B	0	310.5	T506-R103	12.582187175750732
622	6U1B	0	311.0	T506-R103	12.542011833190918
623	6U1B	0	311.5	T506-R103	12.530551624298095
624	6U1B	0	312.0	T506-R103	12.54132900238037
625	6U1B	0	312.5	T506-R103	12.607987308502198
626	6U1B	0	313.0	T506-R103	12.56989402770996
627	6U1B	0	313.5	T506-R103	12.465814781188964
628	6U1B	0	314.0	T506-R103	12.518548965454102
629	6U1B	0	314.5	T506-R103	12.493513679504394
630	6U1B	0	315.0	T506-R103	12.435632038116456
631	6U1B	0	315.5	T506-R103	12.402186965942382
632	6U1B	0	316.0	T506-R103	12.3828200340271
633	6U1B	0	316.5	T506-R103	12.397461700439454
634	6U1B	0	317.0	T506-R103	12.49560842514038
635	6U1B	0	317.5	T506-R103	12.369669532775879
636	6U1B	0	318.0	T506-R103	12.29406385421753
637	6U1B	0	318.5	T506-R103	12.34935827255249
638	6U1B	0	319.0	T506-R103	12.3605525970459
639	6U1B	0	319.5	T506-R103	12.516958904266357
640	6U1B	0	320.0	T506-R103	12.61771650314331
641	6U1B	0	320.5	T506-R103	12.631785202026368
642	6U1B	0	321.0	T506-R103	12.634054946899415
643	6U1B	0	321.5	T506-R103	12.51350965499878
644	6U1B	0	322.0	T506-R103	12.380266857147216
645	6U1B	0	322.5	T506-R103	12.407658672332763
646	6U1B	0	323.0	T506-R103	12.493447208404541
647	6U1B	0	323.5	T506-R103	12.482898426055907
648	6U1B	0	324.0	T506-R103	12.43676404953003
649	6U1B	0	324.5	T506-R103	12.473690414428711
650	6U1B	0	325.0	T506-R103	12.42051944732666
651	6U1B	0	325.5	T506-R103	12.54348840713501
652	6U1B	0	326.0	T506-R103	12.546518516540527
653	6U1B	0	326.5	T506-R103	12.628535079956055
654	6U1B	0	327.0	T506-R103	12.649476528167725
655	6U1B	0	327.5	T506-R103	12.57220392227173
656	6U1B	0	328.0	T506-R103	12.527987194061279
657	6U1B	0	328.5	T506-R103	12.583090209960938
658	6U1B	0	329.0	T506-R103	12.593722248077393
659	6U1B	0	329.5	T506-R103	12.568198776245117
660	6U1B	0	330.0	T506-R103	12.512016773223877
661	6U1B	0	330.5	T506-R103	12.425600814819337
662	6U1B	0	331.0	T506-R103	12.406039047241212
663	6U1B	0	331.5	T506-R103	12.351818943023682
664	6U1B	0	332.0	T506-R103	12.445087909698486
665	6U1B	0	332.5	T506-R103	12.524040508270264
666	6U1B	0	333.0	T506-R103	12.592689609527588
667	6U1B	0	333.5	T506-R103	12.541305637359619
668	6U1B	0	334.0	T506-R103	12.635848236083984
669	6U1B	0	334.5	T506-R103	12.543017864227295
670	6U1B	0	335.0	T506-R103	12.58363733291626
671	6U1B	0	335.5	T506-R103	12.636444282531738
672	6U1B	0	336.0	T506-R103	12.645746803283691
673	6U1B	0	336.5	T506-R103	12.690936374664307
674	6U1B	0	337.0	T506-R103	12.586970329284668
675	6U1B	0	337.5	T506-R103	12.456467628479004
676	6U1B	0	338.0	T506-R103	12.45033016204834
677	6U1B	0	338.5	T506-R103	12.407952213287354
678	6U1B	0	339.0	T506-R103	12.348276042938233
679	6U1B	0	339.5	T506-R103	12.34341812133789
680	6U1B	0	340.0	T506-R103	12.343420028686523
681	6U1B	0	340.5	T506-R103	12.258922576904297
682	6U1B	0	341.0	T506-R103	12.324324226379394
683	6U1B	0	341.5	T506-R103	12.231169128417969
684	6U1B	0	342.0	T506-R103	12.100056362152099
685	6U1B	0	342.5	T506-R103	12.251851844787598
686	6U1B	0	343.0	T506-R103	12.214978218078613
687	6U1B	0	343.5	T506-R103	12.186660861968994
688	6U1B	0	344.0	T506-R103	12.068868637084961
689	6U1B	0	344.5	T506-R103	12.06419038772583
690	6U1B	0	345.0	T506-R103	12.157047271728516
691	6U1B	0	345.5	T506-R103	12.102727699279786
692	6U1B	0	346.0	T506-R103	12.02804250717163
693	6U1B	0	346.5	T506-R103	12.104816246032716
694	6U1B	0	347.0	T506-R103	12.320536136627197
695	6U1B	0	347.5	T506-R103	12.274781703948975
696	6U1B	0	348.0	T506-R103	12.206175708770752
697	6U1B	0	348.5	T506-R103	12.257963562011719
698	6U1B	0	349.0	T506-R103	12.327209091186523
699	6U1B	0	349.5	T506-R103	12.371942234039306
700	6U1B	0	350.0	T506-R103	12.355601501464843
701	6U1B	0	350.5	T506-R103	12.440853309631347
702	6U1B	0	351.0	T506-R103	12.433502864837646
703	6U1B	0	351.5	T506-R103	12.565605163574219
704	6U1B	0	352.0	T506-R103	12.484783744812011
705	6U1B	0	352.5	T506-R103	12.420548439025879
706	6U1B	0	353.0	T506-R103	12.439816665649413
707	6U1B	0	353.5	T506-R103	12.317945289611817
708	6U1B	0	354.0	T506-R103	12.313237953186036
709	6U1B	0	354.5	T506-R103	12.193773460388183
710	6U1B	0	355.0	T506-R103	11.942714405059814
711	6U1B	0	355.5	T506-R103	11.855833148956298
712	6U1B	0	356.0	T506-R103	11.804440879821778
713	6U1B	0	356.5	T506-R103	11.728849792480469
714	6U1B	0	357.0	T506-R103	11.762182807922363
715	6U1B	0	357.5	T506-R103	11.761933612823487
716	6U1B	0	358.0	T506-R103	11.780098628997802
717	6U1B	0	358.5	T506-R103	11.948786354064941
718	6U1B	0	359.0	T506-R103	12.047629737854004
719	6U1B	0	359.5	T506-R103	12.076255798339844
720	6U1B	0	360.0	T506-R103	12.371099472045898
721	6U1B	0	360.5	T506-R103	12.43926773071289
722	6U1B	0	361.0	T506-R103	12.52615909576416
723	6U1B	0	361.5	T506-R103	12.478365421295166
724	6U1B	0	362.0	T506-R103	12.433285331726074
725	6U1B	0	362.5	T506-R103	12.416117286682129
726	6U1B	0	363.0	T506-R103	12.491186618804932
727	6U1B	0	363.5	T506-R103	12.315413284301759
728	6U1B	0	364.0	T506-R103	12.246600818634032
729	6U1B	0	364.5	T506-R103	12.459390258789062
730	6U1B	0	365.0	T506-R103	12.349936962127686
731	6U1B	0	365.5	T506-R103	12.390303897857667
732	6U1B	0	366.0	T506-R103	12.484955883026123
733	6U1B	0	366.5	T506-R103	12.525443077087402
734	6U1B	0	367.0	T506-R103	12.571462440490723
735	6U1B	0	367.5	T506-R103	12.616484642028809
736	6U1B	0	368.0	T506-R103	12.47604684829712
737	6U1B	0	368.5	T506-R103	12.53108835220337
738	6U1B	0	369.0	T506-R103	12.554036521911621
739	6U1B	0	369.5	T506-R103	12.419362545013428
740	6U1B	0	370.0	T506-R103	12.413337993621827
741	6U1B	0	370.5	T506-R103	12.458246326446533
742	6U1B	0	371.0	T506-R103	12.51406650543213
743	6U1B	0	371.5	T506-R103	12.43713321685791
744	6U1B	0	372.0	T506-R103	12.432809543609618
745	6U1B	0	372.5	T506-R103	12.53037338256836
746	6U1B	0	373.0	T506-R103	12.58922176361084
747	6U1B	0	373.5	T506-R103	12.674108505249023
748	6U1B	0	374.0	T506-R103	12.550126647949218
749	6U1B	0	374.5	T506-R103	12.53638801574707
750	6U1B	0	375.0	T506-R103	12.612923622131348
751	6U1B	0	375.5	T506-R103	12.516019344329834
752	6U1B	0	376.0	T506-R103	12.375180053710938
753	6U1B	0	376.5	T506-R103	12.394052124023437
754	6U1B	0	377.0	T506-R103	12.455064678192139
755	6U1B	0	377.5	T506-R103	12.288033390045166
756	6U1B	0	378.0	T506-R103	12.23638849258423
757	6U1B	0	378.5	T506-R103	12.064715957641601
758	6U1B	0	379.0	T506-R103	12.153321456909179
759	6U1B	0	379.5	T506-R103	12.170506477355957
760	6U1B	0	380.0	T506-R103	12.21691827774048
761	6U1B	0	380.5	T506-R103	12.310194396972657
762	6U1B	0	381.0	T506-R103	12.2421236038208
763	6U1B	0	381.5	T506-R103	12.294626045227051
764	6U1B	0	382.0	T506-R103	12.258104705810547
765	6U1B	0	382.5	T506-R103	12.411892318725586
766	6U1B	0	383.0	T506-R103	12.511230850219727
767	6U1B	0	383.5	T506-R103	12.596135139465332
768	6U1B	0	384.0	T506-R103	12.556146812438964
769	6U1B	0	384.5	T506-R103	12.56793909072876
770	6U1B	0	385.0	T506-R103	12.462935256958009
771	6U1B	0	385.5	T506-R103	12.49906873703003
772	6U1B	0	386.0	T506-R103	12.615549182891845
773	6U1B	0	386.5	T506-R103	12.547067642211914
774	6U1B	0	387.0	T506-R103	12.495408725738525
775	6U1B	0	387.5	T506-R103	12.453502368927001
776	6U1B	0	388.0	T506-R103	12.421419620513916
777	6U1B	0	388.5	T506-R103	12.45402364730835
778	6U1B	0	389.0	T506-R103	12.400410747528076
779	6U1B	0	389.5	T506-R103	12.364376544952393
780	6U1B	0	390.0	T506-R103	12.254137992858887
781	6U1B	0	390.5	T506-R103	12.121634674072265
782	6U1B	0	391.0	T506-R103	12.05928840637207
783	6U1B	0	391.5	T506-R103	12.115291595458984
784	6U1B	0	392.0	T506-R103	12.180861854553223
785	6U1B	0	392.5	T506-R103	12.141016006469727
786	6U1B	0	393.0	T506-R103	12.12116231918335
787	6U1B	0	393.5	T506-R103	12.087006664276123
788	6U1B	0	394.0	T506-R103	12.097847270965577
789	6U1B	0	394.5	T506-R103	12.16847267150879
790	6U1B	0	395.0	T506-R103	12.232139396667481
791	6U1B	0	395.5	T506-R103	12.20201759338379
792	6U1B	0	396.0	T506-R103	12.229584312438964
793	6U1B	0	396.5	T506-R103	12.170132255554199
794	6U1B	0	397.0	T506-R103	12.181637191772461
795	6U1B	0	397.5	T506-R103	12.156175422668458
796	6U1B	0	398.0	T506-R103	12.065465450286865
797	6U1B	0	398.5	T506-R103	12.089708518981933
798	6U1B	0	399.0	T506-R103	12.139729499816895
799	6U1B	0	399.5	T506-R103	12.111491489410401
800	6U1B	0	400.0	T506-R103	12.250551128387452
801	6U1B	0	400.5	T506-R103	12.308223056793214
802	6U1B	0	401.0	T506-R103	12.246262264251708
803	6U1B	0	401.5	T506-R103	12.251031494140625
804	6U1B	0	402.0	T506-R103	12.26407766342163
805	6U1B	0	402.5	T506-R103	12.345070266723633
806	6U1B	0	403.0	T506-R103	12.449153709411622
807	6U1B	0	403.5	T506-R103	12.462124633789063
808	6U1B	0	404.0	T506-R103	12.524762439727784
809	6U1B	0	404.5	T506-R103	12.519092178344726
810	6U1B	0	405.0	T506-R103	12.402931880950927
811	6U1B	0	405.5	T506-R103	12.36649684906006
812	6U1B	0	406.0	T506-R103	12.34860668182373
813	6U1B	0	406.5	T506-R103	12.360137176513671
814	6U1B	0	407.0	T506-R103	12.31710319519043
815	6U1B	0	407.5	T506-R103	12.34272747039795
816	6U1B	0	408.0	T506-R103	12.274080562591553
817	6U1B	0	408.5	T506-R103	12.349319744110108
818	6U1B	0	409.0	T506-R103	12.315700340270997
819	6U1B	0	409.5	T506-R103	12.384227752685547
820	6U1B	0	410.0	T506-R103	12.398154544830323
821	6U1B	0	410.5	T506-R103	12.43221960067749
822	6U1B	0	411.0	T506-R103	12.425831413269043
823	6U1B	0	411.5	T506-R103	12.477716827392578
824	6U1B	0	412.0	T506-R103	12.440785789489746
825	6U1B	0	412.5	T506-R103	12.254841327667236
826	6U1B	0	413.0	T506-R103	12.310841178894043
827	6U1B	0	413.5	T506-R103	12.258298778533936
828	6U1B	0	414.0	T506-R103	12.27713851928711
829	6U1B	0	414.5	T506-R103	12.130374526977539
830	6U1B	0	415.0	T506-R103	12.082449817657471
831	6U1B	0	415.5	T506-R103	12.072352027893066
832	6U1B	0	416.0	T506-R103	12.147455596923828
833	6U1B	0	416.5	T506-R103	12.019630241394044
834	6U1B	0	417.0	T506-R103	12.03779640197754
835	6U1B	0	417.5	T506-R103	12.068492984771728
836	6U1B	0	418.0	T506-R103	12.192559337615966
837	6U1B	0	418.5	T506-R103	12.178489112854004
838	6U1B	0	419.0	T506-R103	12.227124786376953
839	6U1B	0	419.5	T506-R103	12.293800926208496
840	6U1B	0	420.0	T506-R103	12.324139213562011
841	6U1B	0	420.5	T506-R103	12.300943660736085
842	6U1B	0	421.0	T506-R103	12.174312591552734
843	6U1B	0	421.5	T506-R103	12.295046520233154
844	6U1B	0	422.0	T506-R103	12.322002983093261
845	6U1B	0	422.5	T506-R103	12.381059265136718
846	6U1B	0	423.0	T506-R103	12.267687320709229
847	6U1B	0	423.5	T506-R103	12.290061855316162
848	6U1B	0	424.0	T506-R103	12.292057609558105
849	6U1B	0	424.5	T506-R103	12.34660005569458
850	6U1B	0	425.0	T506-R103	12.363148021697999
851	6U1B	0	425.5	T506-R103	12.408320045471191
852	6U1B	0	426.0	T506-R103	12.512497520446777
853	6U1B	0	426.5	T506-R103	12.524631214141845
854	6U1B	0	427.0	T506-R103	12.471496200561523
855	6U1B	0	427.5	T506-R103	12.406641578674316
856	6U1B	0	428.0	T506-R103	12.439553260803223
857	6U1B	0	428.5	T506-R103	12.467990493774414
858	6U1B	0	429.0	T506-R103	12.410857963562012
859	6U1B	0	429.5	T506-R103	12.389313220977783
860	6U1B	0	430.0	T506-R103	12.4055100440979
861	6U1B	0	430.5	T506-R103	12.365625953674316
862	6U1B	0	431.0	T506-R103	12.192024421691894
863	6U1B	0	431.5	T506-R103	12.120097637176514
864	6U1B	0	432.0	T506-R103	12.221528148651123
865	6U1B	0	432.5	T506-R103	12.297000885009766
866	6U1B	0	433.0	T506-R103	12.330058193206787
867	6U1B	0	433.5	T506-R103	12.306659030914307
868	6U1B	0	434.0	T506-R103	12.309788417816161
869	6U1B	0	434.5	T506-R103	12.291210174560547
870	6U1B	0	435.0	T506-R103	12.232677745819093
871	6U1B	0	435.5	T506-R103	12.112428569793702
872	6U1B	0	436.0	T506-R103	12.187521743774415
873	6U1B	0	436.5	T506-R103	12.231744194030762
874	6U1B	0	437.0	T506-R103	12.145778179168701
875	6U1B	0	437.5	T506-R103	12.243061923980713
876	6U1B	0	438.0	T506-R103	12.17241735458374
877	6U1B	0	438.5	T506-R103	12.134217739105225
878	6U1B	0	439.0	T506-R103	12.153934383392334
879	6U1B	0	439.5	T506-R103	12.10721549987793
880	6U1B	0	440.0	T506-R103	12.126723098754884
881	6U1B	0	440.5	T506-R103	12.21945858001709
882	6U1B	0	441.0	T506-R103	12.305669212341309
883	6U1B	0	441.5	T506-R103	12.269653797149658
884	6U1B	0	442.0	T506-R103	12.298058032989502
885	6U1B	0	442.5	T506-R103	12.197027778625488
886	6U1B	0	443.0	T506-R103	12.223591136932374
887	6U1B	0	443.5	T506-R103	12.213062953948974
888	6U1B	0	444.0	T506-R103	12.079145431518555
889	6U1B	0	444.5	T506-R103	12.1310284614563
890	6U1B	0	445.0	T506-R103	12.160383892059325
891	6U1B	0	445.5	T506-R103	12.181416988372803
892	6U1B	0	446.0	T506-R103	12.15885534286499
893	6U1B	0	446.5	T506-R103	12.172744083404542
894	6U1B	0	447.0	T506-R103	12.2035062789917
895	6U1B	0	447.5	T506-R103	12.273077869415284
896	6U1B	0	448.0	T506-R103	12.25376100540161
897	6U1B	0	448.5	T506-R103	12.188576221466064
898	6U1B	0	449.0	T506-R103	12.268040943145753
899	6U1B	0	449.5	T506-R103	12.25432243347168
900	6U1B	0	450.0	T506-R103	12.257184886932373
901	6U1B	0	450.5	T506-R103	12.139652347564697
902	6U1B	0	451.0	T506-R103	12.046491432189942
903	6U1B	0	451.5	T506-R103	12.040576267242432
904	6U1B	0	452.0	T506-R103	12.006781768798827
905	6U1B	0	452.5	T506-R103	11.92881441116333
906	6U1B	0	453.0	T506-R103	11.901529884338379
907	6U1B	0	453.5	T506-R103	11.985426712036134
908	6U1B	0	454.0	T506-R103	12.020623683929443
909	6U1B	0	454.5	T506-R103	12.166735744476318
910	6U1B	0	455.0	T506-R103	12.15024471282959
911	6U1B	0	455.5	T506-R103	12.306269645690918
912	6U1B	0	456.0	T506-R103	12.436154842376709
913	6U1B	0	456.5	T506-R103	12.446251964569091
914	6U1B	0	457.0	T506-R103	12.545311069488525
915	6U1B	0	457.5	T506-R103	12.626924419403077
916	6U1B	0	458.0	T506-R103	12.69784173965454
917	6U1B	0	458.5	T506-R103	12.610233688354493
918	6U1B	0	459.0	T506-R103	12.589949798583984
919	6U1B	0	459.5	T506-R103	12.424473094940186
920	6U1B	0	460.0	T506-R103	12.402659225463868
921	6U1B	0	460.5	T506-R103	12.364404678344727
922	6U1B	0	461.0	T506-R103	12.30462713241577
923	6U1B	0	461.5	T506-R103	12.349243927001954
924	6U1B	0	462.0	T506-R103	12.177994728088379
925	6U1B	0	462.5	T506-R103	12.039251613616944
926	6U1B	0	463.0	T506-R103	12.09747247695923
927	6U1B	0	463.5	T506-R103	12.159190559387207
928	6U1B	0	464.0	T506-R103	12.116845703125
929	6U1B	0	464.5	T506-R103	12.119590473175048
930	6U1B	0	465.0	T506-R103	12.106373691558838
931	6U1B	0	465.5	T506-R103	12.043537807464599
932	6U1B	0	466.0	T506-R103	12.05531005859375
933	6U1B	0	466.5	T506-R103	11.920704555511474
934	6U1B	0	467.0	T506-R103	12.007596683502197
935	6U1B	0	467.5	T506-R103	12.077707672119141
936	6U1B	0	468.0	T506-R103	12.052985191345215
937	6U1B	0	468.5	T506-R103	12.062649345397949
938	6U1B	0	469.0	T506-R103	12.085973167419434
939	6U1B	0	469.5	T506-R103	12.102022457122803
940	6U1B	0	470.0	T506-R103	12.102338409423828
941	6U1B	0	470.5	T506-R103	12.206207847595214
942	6U1B	0	471.0	T506-R103	12.177451610565186
943	6U1B	0	471.5	T506-R103	12.179179763793945
944	6U1B	0	472.0	T506-R103	12.259423732757568
945	6U1B	0	472.5	T506-R103	12.232188320159912
946	6U1B	0	473.0	T506-R103	12.038483715057373
947	6U1B	0	473.5	T506-R103	12.057427597045898
948	6U1B	0	474.0	T506-R103	12.010483455657958
949	6U1B	0	474.5	T506-R103	12.053094673156739
950	6U1B	0	475.0	T506-R103	12.094906520843505
951	6U1B	0	475.5	T506-R103	12.004013919830323
952	6U1B	0	476.0	T506-R103	12.106635189056396
953	6U1B	0	476.5	T506-R103	12.223428535461426
954	6U1B	0	477.0	T506-R103	12.034740257263184
955	6U1B	0	477.5	T506-R103	12.028307151794433
956	6U1B	0	478.0	T506-R103	12.155882453918457
957	6U1B	0	478.5	T506-R103	12.199561977386475
958	6U1B	0	479.0	T506-R103	12.193373680114746
959	6U1B	0	479.5	T506-R103	12.099975967407227
960	6U1B	0	480.0	T506-R103	12.041095352172851
961	6U1B	0	480.5	T506-R103	12.096343898773194
962	6U1B	0	481.0	T506-R103	12.127141857147217
963	6U1B	0	481.5	T506-R103	12.10670280456543
964	6U1B	0	482.0	T506-R103	12.249961280822754
965	6U1B	0	482.5	T506-R103	12.279086208343506
966	6U1B	0	483.0	T506-R103	12.30291690826416
967	6U1B	0	483.5	T506-R103	12.201534271240234
968	6U1B	0	484.0	T506-R103	12.332872581481933
969	6U1B	0	484.5	T506-R103	12.338554096221923
970	6U1B	0	485.0	T506-R103	12.548223400115967
971	6U1B	0	485.5	T506-R103	12.56122283935547
972	6U1B	0	486.0	T506-R103	12.512995719909668
973	6U1B	0	486.5	T506-R103	12.568420791625977
974	6U1B	0	487.0	T506-R103	12.522999668121338
975	6U1B	0	487.5	T506-R103	12.482700157165528
976	6U1B	0	488.0	T506-R103	12.454597187042236
977	6U1B	0	488.5	T506-R103	12.652587413787842
978	6U1B	0	489.0	T506-R103	12.614225292205811
979	6U1B	0	489.5	T506-R103	12.718413162231446
980	6U1B	0	490.0	T506-R103	12.50599775314331
981	6U1B	0	490.5	T506-R103	12.625580883026123
982	6U1B	0	491.0	T506-R103	12.530915641784668
983	6U1B	0	491.5	T506-R103	12.493109703063965
984	6U1B	0	492.0	T506-R103	12.46494436264038
985	6U1B	0	492.5	T506-R103	12.500900173187256
986	6U1B	0	493.0	T506-R103	12.54805908203125
987	6U1B	0	493.5	T506-R103	12.377493381500244
988	6U1B	0	494.0	T506-R103	12.377360343933105
989	6U1B	0	494.5	T506-R103	12.341344165802003
990	6U1B	0	495.0	T506-R103	12.427556228637695
991	6U1B	0	495.5	T506-R103	12.187561798095704
992	6U1B	0	496.0	T506-R103	12.307881546020507
993	6U1B	0	496.5	T506-R103	12.297335052490235
994	6U1B	0	497.0	T506-R103	12.35382719039917
995	6U1B	0	497.5	T506-R103	12.301551151275635
996	6U1B	0	498.0	T506-R103	12.308298873901368
997	6U1B	0	498.5	T506-R103	12.337213230133056
998	6U1B	0	499.0	T506-R103	12.283699798583985
999	6U1B	0	499.5	T506-R103	12.200598430633544
1000	6U1B	0	500.0	T506-R103	12.191041278839112
1001	6U1B	0	500.5	T506-R103	12.242688941955567
1002	6U1B	0	501.0	T506-R103	12.194075584411621
1003	6U1B	0	501.5	T506-R103	12.156861591339112
1004	6U1B	0	502.0	T506-R103	12.065624141693116
1005	6U1B	0	502.5	T506-R103	12.134946537017822
1006	6U1B	0	503.0	T506-R103	12.012078475952148
1007	6U1B	0	503.5	T506-R103	12.011340045928955
1008	6U1B	0	504.0	T506-R103	12.057040977478028
1009	6U1B	0	504.5	T506-R103	12.029018306732178
1010	6U1B	0	505.0	T506-R103	12.059916019439697
1011	6U1B	0	505.5	T506-R103	12.109209251403808
1012	6U1B	0	506.0	T506-R103	12.085043239593507
1013	6U1B	0	506.5	T506-R103	12.116243171691895
1014	6U1B	0	507.0	T506-R103	12.144066047668456
1015	6U1B	0	507.5	T506-R103	12.118444633483886
1016	6U1B	0	508.0	T506-R103	12.131507015228271
1017	6U1B	0	508.5	T506-R103	12.101465034484864
1018	6U1B	0	509.0	T506-R103	12.124312496185302
1019	6U1B	0	509.5	T506-R103	12.231051826477051
1020	6U1B	0	510.0	T506-R103	12.21194486618042
1021	6U1B	0	510.5	T506-R103	12.206072425842285
1022	6U1B	0	511.0	T506-R103	12.281347560882569
1023	6U1B	0	511.5	T506-R103	12.301500606536866
1024	6U1B	0	512.0	T506-R103	12.295157051086425
1025	6U1B	0	512.5	T506-R103	12.266808032989502
1026	6U1B	0	513.0	T506-R103	12.349655246734619
1027	6U1B	0	513.5	T506-R103	12.350877666473389
1028	6U1B	0	514.0	T506-R103	12.310408115386963
1029	6U1B	0	514.5	T506-R103	12.243231105804444
1030	6U1B	0	515.0	T506-R103	12.226576805114746
1031	6U1B	0	515.5	T506-R103	12.156984424591064
1032	6U1B	0	516.0	T506-R103	12.107631397247314
1033	6U1B	0	516.5	T506-R103	12.026007175445557
1034	6U1B	0	517.0	T506-R103	12.046028518676758
1035	6U1B	0	517.5	T506-R103	12.083994007110595
1036	6U1B	0	518.0	T506-R103	12.07428331375122
1037	6U1B	0	518.5	T506-R103	12.08631181716919
1038	6U1B	0	519.0	T506-R103	12.12344045639038
1039	6U1B	0	519.5	T506-R103	12.096621990203857
1040	6U1B	0	520.0	T506-R103	12.003819847106934
1041	6U1B	0	520.5	T506-R103	12.014584732055663
1042	6U1B	0	521.0	T506-R103	11.923592472076416
1043	6U1B	0	521.5	T506-R103	11.882452583312988
1044	6U1B	0	522.0	T506-R103	11.840462493896485
1045	6U1B	0	522.5	T506-R103	11.830242347717284
1046	6U1B	0	523.0	T506-R103	11.764656925201416
1047	6U1B	0	523.5	T506-R103	11.86832103729248
1048	6U1B	0	524.0	T506-R103	11.758572578430176
1049	6U1B	0	524.5	T506-R103	11.727113819122314
1050	6U1B	0	525.0	T506-R103	11.667499446868897
1051	6U1B	0	525.5	T506-R103	11.819580554962158
1052	6U1B	0	526.0	T506-R103	11.95581121444702
1053	6U1B	0	526.5	T506-R103	12.04491958618164
1054	6U1B	0	527.0	T506-R103	12.106714153289795
1055	6U1B	0	527.5	T506-R103	12.032098007202148
1056	6U1B	0	528.0	T506-R103	12.052870178222657
1057	6U1B	0	528.5	T506-R103	12.002996921539307
1058	6U1B	0	529.0	T506-R103	12.091010570526123
1059	6U1B	0	529.5	T506-R103	12.172678184509277
1060	6U1B	0	530.0	T506-R103	12.39806776046753
1061	6U1B	0	530.5	T506-R103	12.36844711303711
1062	6U1B	0	531.0	T506-R103	12.288769721984863
1063	6U1B	0	531.5	T506-R103	12.351418018341064
1064	6U1B	0	532.0	T506-R103	12.367421722412109
1065	6U1B	0	532.5	T506-R103	12.509047412872315
1066	6U1B	0	533.0	T506-R103	12.561110305786134
1067	6U1B	0	533.5	T506-R103	12.586511135101318
1068	6U1B	0	534.0	T506-R103	12.509722042083741
1069	6U1B	0	534.5	T506-R103	12.507854843139649
1070	6U1B	0	535.0	T506-R103	12.410494136810303
1071	6U1B	0	535.5	T506-R103	12.409381484985351
1072	6U1B	0	536.0	T506-R103	12.40368824005127
1073	6U1B	0	536.5	T506-R103	12.323803901672363
1074	6U1B	0	537.0	T506-R103	12.283190059661866
1075	6U1B	0	537.5	T506-R103	12.258647441864014
1076	6U1B	0	538.0	T506-R103	12.138952827453613
1077	6U1B	0	538.5	T506-R103	12.018335247039795
1078	6U1B	0	539.0	T506-R103	12.051468563079833
1079	6U1B	0	539.5	T506-R103	12.042475414276122
1080	6U1B	0	540.0	T506-R103	12.05903787612915
1081	6U1B	0	540.5	T506-R103	11.958473777770996
1082	6U1B	0	541.0	T506-R103	12.022467231750488
1083	6U1B	0	541.5	T506-R103	12.114497852325439
1084	6U1B	0	542.0	T506-R103	12.162670040130616
1085	6U1B	0	542.5	T506-R103	12.1759747505188
1086	6U1B	0	543.0	T506-R103	12.284283924102784
1087	6U1B	0	543.5	T506-R103	12.300237369537353
1088	6U1B	0	544.0	T506-R103	12.342369079589844
1089	6U1B	0	544.5	T506-R103	12.420727729797363
1090	6U1B	0	545.0	T506-R103	12.452115631103515
1091	6U1B	0	545.5	T506-R103	12.500420665740966
1092	6U1B	0	546.0	T506-R103	12.479599761962891
1093	6U1B	0	546.5	T506-R103	12.414136981964111
1094	6U1B	0	547.0	T506-R103	12.42918586730957
1095	6U1B	0	547.5	T506-R103	12.368913269042968
1096	6U1B	0	548.0	T506-R103	12.325204181671143
1097	6U1B	0	548.5	T506-R103	12.34373426437378
1098	6U1B	0	549.0	T506-R103	12.349365615844727
1099	6U1B	0	549.5	T506-R103	12.344369983673095
1100	6U1B	0	550.0	T506-R103	12.291212558746338
1101	6U1B	0	550.5	T506-R103	12.260325813293457
1102	6U1B	0	551.0	T506-R103	12.277276134490966
1103	6U1B	0	551.5	T506-R103	12.383047580718994
1104	6U1B	0	552.0	T506-R103	12.27711524963379
1105	6U1B	0	552.5	T506-R103	12.324249267578125
1106	6U1B	0	553.0	T506-R103	12.272699928283691
1107	6U1B	0	553.5	T506-R103	12.280733871459962
1108	6U1B	0	554.0	T506-R103	12.239833164215089
1109	6U1B	0	554.5	T506-R103	12.229330348968507
1110	6U1B	0	555.0	T506-R103	12.236197757720948
1111	6U1B	0	555.5	T506-R103	12.184118843078613
1112	6U1B	0	556.0	T506-R103	12.145051574707031
1113	6U1B	0	556.5	T506-R103	11.889474678039551
1114	6U1B	0	557.0	T506-R103	11.924663543701172
1115	6U1B	0	557.5	T506-R103	11.859436798095704
1116	6U1B	0	558.0	T506-R103	11.829739189147949
1117	6U1B	0	558.5	T506-R103	11.66654567718506
1118	6U1B	0	559.0	T506-R103	11.658353328704834
1119	6U1B	0	559.5	T506-R103	11.494776630401612
1120	6U1B	0	560.0	T506-R103	11.48097038269043
1121	6U1B	0	560.5	T506-R103	11.518150329589844
1122	6U1B	0	561.0	T506-R103	11.37792901992798
1123	6U1B	0	561.5	T506-R103	11.44149465560913
1124	6U1B	0	562.0	T506-R103	11.33324737548828
1125	6U1B	0	562.5	T506-R103	11.361150550842286
1126	6U1B	0	563.0	T506-R103	11.359146404266358
1127	6U1B	0	563.5	T506-R103	11.394972133636475
1128	6U1B	0	564.0	T506-R103	11.323615169525146
1129	6U1B	0	564.5	T506-R103	11.285049629211425
1130	6U1B	0	565.0	T506-R103	11.283130931854249
1131	6U1B	0	565.5	T506-R103	11.201878261566161
1132	6U1B	0	566.0	T506-R103	11.234766387939453
1133	6U1B	0	566.5	T506-R103	11.31418218612671
1134	6U1B	0	567.0	T506-R103	11.364786911010743
1135	6U1B	0	567.5	T506-R103	11.348764228820801
1136	6U1B	0	568.0	T506-R103	11.394811534881592
1137	6U1B	0	568.5	T506-R103	11.434155178070068
1138	6U1B	0	569.0	T506-R103	11.600123691558839
1139	6U1B	0	569.5	T506-R103	11.636644744873047
1140	6U1B	0	570.0	T506-R103	11.61959810256958
1141	6U1B	0	570.5	T506-R103	11.824042224884034
1142	6U1B	0	571.0	T506-R103	11.95812005996704
1143	6U1B	0	571.5	T506-R103	11.987279033660888
1144	6U1B	0	572.0	T506-R103	12.16352195739746
1145	6U1B	0	572.5	T506-R103	12.177965259552002
1146	6U1B	0	573.0	T506-R103	12.129897594451904
1147	6U1B	0	573.5	T506-R103	12.21322250366211
1148	6U1B	0	574.0	T506-R103	12.107780361175537
1149	6U1B	0	574.5	T506-R103	12.16969985961914
1150	6U1B	0	575.0	T506-R103	12.197838592529298
1151	6U1B	0	575.5	T506-R103	12.066047954559327
1152	6U1B	0	576.0	T506-R103	12.016487312316894
1153	6U1B	0	576.5	T506-R103	12.029670429229736
1154	6U1B	0	577.0	T506-R103	11.944479656219482
1155	6U1B	0	577.5	T506-R103	11.915509033203126
1156	6U1B	0	578.0	T506-R103	11.927361488342285
1157	6U1B	0	578.5	T506-R103	11.854887008666992
1158	6U1B	0	579.0	T506-R103	11.91241807937622
1159	6U1B	0	579.5	T506-R103	11.913797760009766
1160	6U1B	0	580.0	T506-R103	11.841694355010986
1161	6U1B	0	580.5	T506-R103	11.821705436706543
1162	6U1B	0	581.0	T506-R103	11.802478408813476
1163	6U1B	0	581.5	T506-R103	11.674935817718506
1164	6U1B	0	582.0	T506-R103	11.667788028717041
1165	6U1B	0	582.5	T506-R103	11.664339351654053
1166	6U1B	0	583.0	T506-R103	11.716112613677979
1167	6U1B	0	583.5	T506-R103	11.789300346374512
1168	6U1B	0	584.0	T506-R103	11.694422054290772
1169	6U1B	0	584.5	T506-R103	11.692423439025879
1170	6U1B	0	585.0	T506-R103	11.725645923614502
1171	6U1B	0	585.5	T506-R103	11.737899875640869
1172	6U1B	0	586.0	T506-R103	11.80376501083374
1173	6U1B	0	586.5	T506-R103	11.840244007110595
1174	6U1B	0	587.0	T506-R103	11.8189227104187
1175	6U1B	0	587.5	T506-R103	11.826349925994872
1176	6U1B	0	588.0	T506-R103	11.798170375823975
1177	6U1B	0	588.5	T506-R103	11.791535663604737
1178	6U1B	0	589.0	T506-R103	11.774849319458008
1179	6U1B	0	589.5	T506-R103	11.753886890411376
1180	6U1B	0	590.0	T506-R103	11.735228347778321
1181	6U1B	0	590.5	T506-R103	11.724695205688477
1182	6U1B	0	591.0	T506-R103	11.735371017456055
1183	6U1B	0	591.5	T506-R103	11.800658893585204
1184	6U1B	0	592.0	T506-R103	11.79499168395996
1185	6U1B	0	592.5	T506-R103	11.826467037200928
1186	6U1B	0	593.0	T506-R103	11.895127296447754
1187	6U1B	0	593.5	T506-R103	11.855440139770508
1188	6U1B	0	594.0	T506-R103	11.914580726623536
1189	6U1B	0	594.5	T506-R103	12.000603866577148
1190	6U1B	0	595.0	T506-R103	12.009625911712646
1191	6U1B	0	595.5	T506-R103	12.080000972747802
1192	6U1B	0	596.0	T506-R103	12.031480598449708
1193	6U1B	0	596.5	T506-R103	11.923145580291749
1194	6U1B	0	597.0	T506-R103	11.879135513305664
1195	6U1B	0	597.5	T506-R103	11.891721057891846
1196	6U1B	0	598.0	T506-R103	11.93841323852539
1197	6U1B	0	598.5	T506-R103	11.992706108093262
1198	6U1B	0	599.0	T506-R103	11.996388626098632
1199	6U1B	0	599.5	T506-R103	11.980396366119384
1200	6U1B	0	600.0	T506-R103	11.978205108642578
1201	6U1B	0	600.5	T506-R103	11.934284496307374
1202	6U1B	0	601.0	T506-R103	11.923129177093506
1203	6U1B	0	601.5	T506-R103	11.994507122039796
1204	6U1B	0	602.0	T506-R103	12.047484493255615
1205	6U1B	0	602.5	T506-R103	12.019378662109375
1206	6U1B	0	603.0	T506-R103	11.984238433837891
1207	6U1B	0	603.5	T506-R103	12.054395484924317
1208	6U1B	0	604.0	T506-R103	12.096218967437744
1209	6U1B	0	604.5	T506-R103	12.137793922424317
1210	6U1B	0	605.0	T506-R103	12.273795890808106
1211	6U1B	0	605.5	T506-R103	12.359593105316161
1212	6U1B	0	606.0	T506-R103	12.443820381164551
1213	6U1B	0	606.5	T506-R103	12.500836753845215
1214	6U1B	0	607.0	T506-R103	12.502425003051759
1215	6U1B	0	607.5	T506-R103	12.519770050048828
1216	6U1B	0	608.0	T506-R103	12.495102024078369
1217	6U1B	0	608.5	T506-R103	12.378069877624512
1218	6U1B	0	609.0	T506-R103	12.289812374114991
1219	6U1B	0	609.5	T506-R103	12.245305442810059
1220	6U1B	0	610.0	T506-R103	12.151842594146729
1221	6U1B	0	610.5	T506-R103	12.156810855865478
1222	6U1B	0	611.0	T506-R103	12.129063606262207
1223	6U1B	0	611.5	T506-R103	12.130694961547851
1224	6U1B	0	612.0	T506-R103	12.136302661895751
1225	6U1B	0	612.5	T506-R103	12.081913661956786
1226	6U1B	0	613.0	T506-R103	12.112608528137207
1227	6U1B	0	613.5	T506-R103	12.160550403594971
1228	6U1B	0	614.0	T506-R103	12.237314891815185
1229	6U1B	0	614.5	T506-R103	12.121254444122314
1230	6U1B	0	615.0	T506-R103	12.17474308013916
1231	6U1B	0	615.5	T506-R103	12.151353073120116
1232	6U1B	0	616.0	T506-R103	12.152386283874511
1233	6U1B	0	616.5	T506-R103	12.106056594848633
1234	6U1B	0	617.0	T506-R103	12.145913124084473
1235	6U1B	0	617.5	T506-R103	12.147740459442138
1236	6U1B	0	618.0	T506-R103	12.177217388153077
1237	6U1B	0	618.5	T506-R103	12.127221870422364
1238	6U1B	0	619.0	T506-R103	12.113386154174805
1239	6U1B	0	619.5	T506-R103	12.163343048095703
1240	6U1B	0	620.0	T506-R103	12.157038593292237
1241	6U1B	0	620.5	T506-R103	12.063411045074464
1242	6U1B	0	621.0	T506-R103	11.978752040863037
1243	6U1B	0	621.5	T506-R103	11.956769847869873
1244	6U1B	0	622.0	T506-R103	11.897191619873047
1245	6U1B	0	622.5	T506-R103	11.842001914978027
1246	6U1B	0	623.0	T506-R103	11.715541076660156
1247	6U1B	0	623.5	T506-R103	11.762683391571045
1248	6U1B	0	624.0	T506-R103	11.772082996368407
1249	6U1B	0	624.5	T506-R103	11.817442512512207
1250	6U1B	0	625.0	T506-R103	11.832952117919922
1251	6U1B	0	625.5	T506-R103	11.901853466033936
1252	6U1B	0	626.0	T506-R103	11.9784987449646
1253	6U1B	0	626.5	T506-R103	12.007662677764893
1254	6U1B	0	627.0	T506-R103	11.995717906951905
1255	6U1B	0	627.5	T506-R103	12.091673564910888
1256	6U1B	0	628.0	T506-R103	12.115638732910156
1257	6U1B	0	628.5	T506-R103	12.128632545471191
1258	6U1B	0	629.0	T506-R103	12.152276515960693
1259	6U1B	0	629.5	T506-R103	12.12890157699585
1260	6U1B	0	630.0	T506-R103	12.112152862548829
1261	6U1B	0	630.5	T506-R103	12.078020381927491
1262	6U1B	0	631.0	T506-R103	12.053366756439209
1263	6U1B	0	631.5	T506-R103	12.120937252044678
1264	6U1B	0	632.0	T506-R103	12.17411766052246
1265	6U1B	0	632.5	T506-R103	12.15877332687378
1266	6U1B	0	633.0	T506-R103	12.248129272460938
1267	6U1B	0	633.5	T506-R103	12.25699224472046
1268	6U1B	0	634.0	T506-R103	12.187525463104247
1269	6U1B	0	634.5	T506-R103	12.228463745117187
1270	6U1B	0	635.0	T506-R103	12.117369365692138
1271	6U1B	0	635.5	T506-R103	12.090776538848877
1272	6U1B	0	636.0	T506-R103	12.107860469818116
1273	6U1B	0	636.5	T506-R103	12.020746898651122
1274	6U1B	0	637.0	T506-R103	11.983703994750977
1275	6U1B	0	637.5	T506-R103	12.054000186920167
1276	6U1B	0	638.0	T506-R103	12.024969863891602
1277	6U1B	0	638.5	T506-R103	12.003460597991943
1278	6U1B	0	639.0	T506-R103	11.972589492797852
1279	6U1B	0	639.5	T506-R103	11.91443748474121
1280	6U1B	0	640.0	T506-R103	11.999557209014892
1281	6U1B	0	640.5	T506-R103	12.109237575531006
1282	6U1B	0	641.0	T506-R103	12.140499877929688
1283	6U1B	0	641.5	T506-R103	12.18458080291748
1284	6U1B	0	642.0	T506-R103	12.222963619232178
1285	6U1B	0	642.5	T506-R103	12.177223014831544
1286	6U1B	0	643.0	T506-R103	12.178621387481689
1287	6U1B	0	643.5	T506-R103	12.08084077835083
1288	6U1B	0	644.0	T506-R103	12.149703884124756
1289	6U1B	0	644.5	T506-R103	12.180796813964843
1290	6U1B	0	645.0	T506-R103	12.108398628234863
1291	6U1B	0	645.5	T506-R103	12.00032081604004
1292	6U1B	0	646.0	T506-R103	11.905316925048828
1293	6U1B	0	646.5	T506-R103	11.850602531433106
1294	6U1B	0	647.0	T506-R103	11.817107677459717
1295	6U1B	0	647.5	T506-R103	11.781501197814942
1296	6U1B	0	648.0	T506-R103	11.770650482177734
1297	6U1B	0	648.5	T506-R103	11.9028902053833
1298	6U1B	0	649.0	T506-R103	11.877747535705566
1299	6U1B	0	649.5	T506-R103	11.912938690185547
1300	6U1B	0	650.0	T506-R103	11.892309856414794
1301	6U1B	0	650.5	T506-R103	11.943030738830567
1302	6U1B	0	651.0	T506-R103	11.972278881072999
1303	6U1B	0	651.5	T506-R103	11.958423900604249
1304	6U1B	0	652.0	T506-R103	11.982891654968261
1305	6U1B	0	652.5	T506-R103	11.92565097808838
1306	6U1B	0	653.0	T506-R103	11.876202487945557
1307	6U1B	0	653.5	T506-R103	11.743986797332763
1308	6U1B	0	654.0	T506-R103	11.679023456573486
1309	6U1B	0	654.5	T506-R103	11.622492694854737
1310	6U1B	0	655.0	T506-R103	11.697811317443847
1311	6U1B	0	655.5	T506-R103	11.569824981689454
1312	6U1B	0	656.0	T506-R103	11.551550483703613
1313	6U1B	0	656.5	T506-R103	11.579971599578858
1314	6U1B	0	657.0	T506-R103	11.45866355895996
1315	6U1B	0	657.5	T506-R103	11.471489524841308
1316	6U1B	0	658.0	T506-R103	11.467810153961182
1317	6U1B	0	658.5	T506-R103	11.602038288116455
1318	6U1B	0	659.0	T506-R103	11.639768505096436
1319	6U1B	0	659.5	T506-R103	11.658755016326904
1320	6U1B	0	660.0	T506-R103	11.68282585144043
1321	6U1B	0	660.5	T506-R103	11.759144973754882
1322	6U1B	0	661.0	T506-R103	11.858789920806885
1323	6U1B	0	661.5	T506-R103	11.839473247528076
1324	6U1B	0	662.0	T506-R103	11.88634090423584
1325	6U1B	0	662.5	T506-R103	11.973785781860352
1326	6U1B	0	663.0	T506-R103	12.059826755523682
1327	6U1B	0	663.5	T506-R103	11.993325901031493
1328	6U1B	0	664.0	T506-R103	12.002975749969483
1329	6U1B	0	664.5	T506-R103	11.995971202850342
1330	6U1B	0	665.0	T506-R103	11.931989002227784
1331	6U1B	0	665.5	T506-R103	11.965515422821046
1332	6U1B	0	666.0	T506-R103	11.85994462966919
1333	6U1B	0	666.5	T506-R103	11.831168365478515
1334	6U1B	0	667.0	T506-R103	11.843494129180907
1335	6U1B	0	667.5	T506-R103	11.842354679107666
1336	6U1B	0	668.0	T506-R103	11.798838424682618
1337	6U1B	0	668.5	T506-R103	11.768487167358398
1338	6U1B	0	669.0	T506-R103	11.723600578308105
1339	6U1B	0	669.5	T506-R103	11.731353282928467
1340	6U1B	0	670.0	T506-R103	11.718515014648437
1341	6U1B	0	670.5	T506-R103	11.720044994354248
1342	6U1B	0	671.0	T506-R103	11.801666641235352
1343	6U1B	0	671.5	T506-R103	11.864324569702148
1344	6U1B	0	672.0	T506-R103	11.846064949035645
1345	6U1B	0	672.5	T506-R103	11.719242095947266
1346	6U1B	0	673.0	T506-R103	11.65492582321167
1347	6U1B	0	673.5	T506-R103	11.690698432922364
1348	6U1B	0	674.0	T506-R103	11.681956481933593
1349	6U1B	0	674.5	T506-R103	11.579961967468261
1350	6U1B	0	675.0	T506-R103	11.626369667053222
1351	6U1B	0	675.5	T506-R103	11.58104248046875
1352	6U1B	0	676.0	T506-R103	11.51712999343872
1353	6U1B	0	676.5	T506-R103	11.45316801071167
1354	6U1B	0	677.0	T506-R103	11.506084632873534
1355	6U1B	0	677.5	T506-R103	11.548743438720702
1356	6U1B	0	678.0	T506-R103	11.572065830230713
1357	6U1B	0	678.5	T506-R103	11.535518646240234
1358	6U1B	0	679.0	T506-R103	11.599757862091064
1359	6U1B	0	679.5	T506-R103	11.740568542480469
1360	6U1B	0	680.0	T506-R103	11.70629529953003
1361	6U1B	0	680.5	T506-R103	11.721999359130859
1362	6U1B	0	681.0	T506-R103	11.667909526824952
1363	6U1B	0	681.5	T506-R103	11.593976497650146
1364	6U1B	0	682.0	T506-R103	11.594037437438965
1365	6U1B	0	682.5	T506-R103	11.707086849212647
1366	6U1B	0	683.0	T506-R103	11.72833776473999
1367	6U1B	0	683.5	T506-R103	11.757343292236328
1368	6U1B	0	684.0	T506-R103	11.722585201263428
1369	6U1B	0	684.5	T506-R103	11.637640285491944
1370	6U1B	0	685.0	T506-R103	11.692550945281983
1371	6U1B	0	685.5	T506-R103	11.67600154876709
1372	6U1B	0	686.0	T506-R103	11.669878196716308
1373	6U1B	0	686.5	T506-R103	11.729052925109864
1374	6U1B	0	687.0	T506-R103	11.695228576660156
1375	6U1B	0	687.5	T506-R103	11.614833736419678
1376	6U1B	0	688.0	T506-R103	11.640550136566162
1377	6U1B	0	688.5	T506-R103	11.629063987731934
1378	6U1B	0	689.0	T506-R103	11.668852424621582
1379	6U1B	0	689.5	T506-R103	11.69832010269165
1380	6U1B	0	690.0	T506-R103	11.636817455291748
1381	6U1B	0	690.5	T506-R103	11.68675718307495
1382	6U1B	0	691.0	T506-R103	11.810204315185548
1383	6U1B	0	691.5	T506-R103	11.84002914428711
1384	6U1B	0	692.0	T506-R103	11.804472732543946
1385	6U1B	0	692.5	T506-R103	11.7404354095459
1386	6U1B	0	693.0	T506-R103	11.741933155059815
1387	6U1B	0	693.5	T506-R103	11.755294799804688
1388	6U1B	0	694.0	T506-R103	11.800356674194337
1389	6U1B	0	694.5	T506-R103	11.809643363952636
1390	6U1B	0	695.0	T506-R103	11.887078285217285
1391	6U1B	0	695.5	T506-R103	11.976487350463866
1392	6U1B	0	696.0	T506-R103	11.969121074676513
1393	6U1B	0	696.5	T506-R103	12.011562633514405
1394	6U1B	0	697.0	T506-R103	12.074916744232178
1395	6U1B	0	697.5	T506-R103	12.069246673583985
1396	6U1B	0	698.0	T506-R103	12.052674198150635
1397	6U1B	0	698.5	T506-R103	12.088758850097657
1398	6U1B	0	699.0	T506-R103	12.076896381378173
1399	6U1B	0	699.5	T506-R103	12.097021865844727
1400	6U1B	0	700.0	T506-R103	12.025553703308105
1401	6U1B	0	700.5	T506-R103	11.909232997894287
1402	6U1B	0	701.0	T506-R103	11.80077142715454
1403	6U1B	0	701.5	T506-R103	11.720684909820557
1404	6U1B	0	702.0	T506-R103	11.685634326934814
1405	6U1B	0	702.5	T506-R103	11.781451797485351
1406	6U1B	0	703.0	T506-R103	11.827003955841064
1407	6U1B	0	703.5	T506-R103	11.845417881011963
1408	6U1B	0	704.0	T506-R103	11.847104549407959
1409	6U1B	0	704.5	T506-R103	11.86244993209839
1410	6U1B	0	705.0	T506-R103	11.930796241760254
1411	6U1B	0	705.5	T506-R103	11.990264129638671
1412	6U1B	0	706.0	T506-R103	12.118956184387207
1413	6U1B	0	706.5	T506-R103	12.163822460174561
1414	6U1B	0	707.0	T506-R103	12.256527519226074
1415	6U1B	0	707.5	T506-R103	12.292688369750977
1416	6U1B	0	708.0	T506-R103	12.251867771148682
1417	6U1B	0	708.5	T506-R103	12.208110523223876
1418	6U1B	0	709.0	T506-R103	12.124271392822266
1419	6U1B	0	709.5	T506-R103	12.135009384155273
1420	6U1B	0	710.0	T506-R103	12.018081092834473
1421	6U1B	0	710.5	T506-R103	11.98905897140503
1422	6U1B	0	711.0	T506-R103	11.933703136444091
1423	6U1B	0	711.5	T506-R103	11.938438415527344
1424	6U1B	0	712.0	T506-R103	11.863619327545166
1425	6U1B	0	712.5	T506-R103	11.839238929748536
1426	6U1B	0	713.0	T506-R103	11.797841358184815
1427	6U1B	0	713.5	T506-R103	11.800547790527343
1428	6U1B	0	714.0	T506-R103	11.783551216125488
1429	6U1B	0	714.5	T506-R103	11.798716259002685
1430	6U1B	0	715.0	T506-R103	11.87419834136963
1431	6U1B	0	715.5	T506-R103	11.839991188049316
1432	6U1B	0	716.0	T506-R103	11.77009687423706
1433	6U1B	0	716.5	T506-R103	11.614833641052247
1434	6U1B	0	717.0	T506-R103	11.627934455871582
1435	6U1B	0	717.5	T506-R103	11.66972017288208
1436	6U1B	0	718.0	T506-R103	11.638469696044922
1437	6U1B	0	718.5	T506-R103	11.621912002563477
1438	6U1B	0	719.0	T506-R103	11.668753814697265
1439	6U1B	0	719.5	T506-R103	11.604916286468505
1440	6U1B	0	720.0	T506-R103	11.585397434234618
1441	6U1B	0	720.5	T506-R103	11.580626201629638
1442	6U1B	0	721.0	T506-R103	11.62763614654541
1443	6U1B	0	721.5	T506-R103	11.861112308502197
1444	6U1B	0	722.0	T506-R103	11.891244792938233
1445	6U1B	0	722.5	T506-R103	11.86261215209961
1446	6U1B	0	723.0	T506-R103	11.962998199462891
1447	6U1B	0	723.5	T506-R103	12.043340969085694
1448	6U1B	0	724.0	T506-R103	12.11990213394165
1449	6U1B	0	724.5	T506-R103	12.167599487304688
1450	6U1B	0	725.0	T506-R103	12.264930057525635
1451	6U1B	0	725.5	T506-R103	12.347386646270753
1452	6U1B	0	726.0	T506-R103	12.409129524230957
1453	6U1B	0	726.5	T506-R103	12.449505233764649
1454	6U1B	0	727.0	T506-R103	12.45414686203003
1455	6U1B	0	727.5	T506-R103	12.496648788452148
1456	6U1B	0	728.0	T506-R103	12.475594520568848
1457	6U1B	0	728.5	T506-R103	12.471933746337891
1458	6U1B	0	729.0	T506-R103	12.484163284301758
1459	6U1B	0	729.5	T506-R103	12.523720836639404
1460	6U1B	0	730.0	T506-R103	12.480078792572021
1461	6U1B	0	730.5	T506-R103	12.412891864776611
1462	6U1B	0	731.0	T506-R103	12.447471809387206
1463	6U1B	0	731.5	T506-R103	12.30988597869873
1464	6U1B	0	732.0	T506-R103	12.233584690093995
1465	6U1B	0	732.5	T506-R103	12.193755912780762
1466	6U1B	0	733.0	T506-R103	12.188523292541504
1467	6U1B	0	733.5	T506-R103	12.201897048950196
1468	6U1B	0	734.0	T506-R103	12.174993228912353
1469	6U1B	0	734.5	T506-R103	12.12802267074585
1470	6U1B	0	735.0	T506-R103	12.056343078613281
1471	6U1B	0	735.5	T506-R103	12.10584897994995
1472	6U1B	0	736.0	T506-R103	12.027972888946532
1473	6U1B	0	736.5	T506-R103	12.08131809234619
1474	6U1B	0	737.0	T506-R103	12.092835426330566
1475	6U1B	0	737.5	T506-R103	12.101802825927734
1476	6U1B	0	738.0	T506-R103	12.041120338439942
1477	6U1B	0	738.5	T506-R103	11.944315242767335
1478	6U1B	0	739.0	T506-R103	11.915008354187012
1479	6U1B	0	739.5	T506-R103	11.956344699859619
1480	6U1B	0	740.0	T506-R103	12.077335453033447
1481	6U1B	0	740.5	T506-R103	11.970321655273438
1482	6U1B	0	741.0	T506-R103	12.048186874389648
1483	6U1B	0	741.5	T506-R103	12.173316860198975
1484	6U1B	0	742.0	T506-R103	12.264722442626953
1485	6U1B	0	742.5	T506-R103	12.252153396606445
1486	6U1B	0	743.0	T506-R103	12.378922843933106
1487	6U1B	0	743.5	T506-R103	12.433863639831543
1488	6U1B	0	744.0	T506-R103	12.49293041229248
1489	6U1B	0	744.5	T506-R103	12.41444272994995
1490	6U1B	0	745.0	T506-R103	12.318042373657226
1491	6U1B	0	745.5	T506-R103	12.420624923706054
1492	6U1B	0	746.0	T506-R103	12.355996417999268
1493	6U1B	0	746.5	T506-R103	12.2089337348938
1494	6U1B	0	747.0	T506-R103	12.20626916885376
1495	6U1B	0	747.5	T506-R103	12.173686981201172
1496	6U1B	0	748.0	T506-R103	12.067320442199707
1497	6U1B	0	748.5	T506-R103	12.02416696548462
1498	6U1B	0	749.0	T506-R103	11.98699254989624
1499	6U1B	0	749.5	T506-R103	12.019958877563477
1500	6U1B	0	750.0	T506-R103	12.009094333648681
1501	6U1B	0	750.5	T506-R103	11.990264797210694
1502	6U1B	0	751.0	T506-R103	11.999619102478027
1503	6U1B	0	751.5	T506-R103	11.978632545471191
1504	6U1B	0	752.0	T506-R103	11.869584846496583
1505	6U1B	0	752.5	T506-R103	11.896563816070557
1506	6U1B	0	753.0	T506-R103	11.957967853546142
1507	6U1B	0	753.5	T506-R103	11.903574371337891
1508	6U1B	0	754.0	T506-R103	11.906356906890869
1509	6U1B	0	754.5	T506-R103	11.943188381195068
1510	6U1B	0	755.0	T506-R103	11.848949909210205
1511	6U1B	0	755.5	T506-R103	11.778997135162353
1512	6U1B	0	756.0	T506-R103	11.801427364349365
1513	6U1B	0	756.5	T506-R103	11.842247486114502
1514	6U1B	0	757.0	T506-R103	11.946938037872314
1515	6U1B	0	757.5	T506-R103	11.958014583587646
1516	6U1B	0	758.0	T506-R103	11.957669925689697
1517	6U1B	0	758.5	T506-R103	12.017915153503418
1518	6U1B	0	759.0	T506-R103	12.086510753631591
1519	6U1B	0	759.5	T506-R103	12.068590354919433
1520	6U1B	0	760.0	T506-R103	12.266218376159667
1521	6U1B	0	760.5	T506-R103	12.384605598449706
1522	6U1B	0	761.0	T506-R103	12.39072675704956
1523	6U1B	0	761.5	T506-R103	12.43933572769165
1524	6U1B	0	762.0	T506-R103	12.414813804626466
1525	6U1B	0	762.5	T506-R103	12.391131019592285
1526	6U1B	0	763.0	T506-R103	12.404894733428955
1527	6U1B	0	763.5	T506-R103	12.406016635894776
1528	6U1B	0	764.0	T506-R103	12.352816295623779
1529	6U1B	0	764.5	T506-R103	12.305599212646484
1530	6U1B	0	765.0	T506-R103	12.222096920013428
1531	6U1B	0	765.5	T506-R103	12.127034568786621
1532	6U1B	0	766.0	T506-R103	12.11155366897583
1533	6U1B	0	766.5	T506-R103	12.077202129364014
1534	6U1B	0	767.0	T506-R103	12.100716304779052
1535	6U1B	0	767.5	T506-R103	12.1060302734375
1536	6U1B	0	768.0	T506-R103	12.06295690536499
1537	6U1B	0	768.5	T506-R103	12.099542903900147
1538	6U1B	0	769.0	T506-R103	12.02969274520874
1539	6U1B	0	769.5	T506-R103	11.974952125549317
1540	6U1B	0	770.0	T506-R103	11.989339351654053
1541	6U1B	0	770.5	T506-R103	12.055599212646484
1542	6U1B	0	771.0	T506-R103	12.100782489776611
1543	6U1B	0	771.5	T506-R103	12.13928680419922
1544	6U1B	0	772.0	T506-R103	12.15859317779541
1545	6U1B	0	772.5	T506-R103	12.27099666595459
1546	6U1B	0	773.0	T506-R103	12.249551963806152
1547	6U1B	0	773.5	T506-R103	12.244074440002441
1548	6U1B	0	774.0	T506-R103	12.282980155944824
1549	6U1B	0	774.5	T506-R103	12.243071365356446
1550	6U1B	0	775.0	T506-R103	12.143565464019776
1551	6U1B	0	775.5	T506-R103	12.091719436645509
1552	6U1B	0	776.0	T506-R103	11.992170524597167
1553	6U1B	0	776.5	T506-R103	12.011619091033936
1554	6U1B	0	777.0	T506-R103	11.847917461395264
1555	6U1B	0	777.5	T506-R103	11.721005153656005
1556	6U1B	0	778.0	T506-R103	11.671336269378662
1557	6U1B	0	778.5	T506-R103	11.601545143127442
1558	6U1B	0	779.0	T506-R103	11.61408348083496
1559	6U1B	0	779.5	T506-R103	11.699482727050782
1560	6U1B	0	780.0	T506-R103	11.745138931274415
1561	6U1B	0	780.5	T506-R103	11.849481868743897
1562	6U1B	0	781.0	T506-R103	11.783831787109374
1563	6U1B	0	781.5	T506-R103	11.587371063232421
1564	6U1B	0	782.0	T506-R103	11.600024318695068
1565	6U1B	0	782.5	T506-R103	11.508733558654786
1566	6U1B	0	783.0	T506-R103	11.525989627838134
1567	6U1B	0	783.5	T506-R103	11.534291744232178
1568	6U1B	0	784.0	T506-R103	11.497642421722412
1569	6U1B	0	784.5	T506-R103	11.536970520019532
1570	6U1B	0	785.0	T506-R103	11.538907432556153
1571	6U1B	0	785.5	T506-R103	11.383653163909912
1572	6U1B	0	786.0	T506-R103	11.426556873321534
1573	6U1B	0	786.5	T506-R103	11.493390369415284
1574	6U1B	0	787.0	T506-R103	11.49484624862671
1575	6U1B	0	787.5	T506-R103	11.520065879821777
1576	6U1B	0	788.0	T506-R103	11.590196228027343
1577	6U1B	0	788.5	T506-R103	11.606426525115968
1578	6U1B	0	789.0	T506-R103	11.576949977874756
1579	6U1B	0	789.5	T506-R103	11.535034561157227
1580	6U1B	0	790.0	T506-R103	11.524899196624755
1581	6U1B	0	790.5	T506-R103	11.586925220489501
1582	6U1B	0	791.0	T506-R103	11.61708869934082
1583	6U1B	0	791.5	T506-R103	11.586052894592285
1584	6U1B	0	792.0	T506-R103	11.727162933349609
1585	6U1B	0	792.5	T506-R103	11.790875816345215
1586	6U1B	0	793.0	T506-R103	11.736892032623292
1587	6U1B	0	793.5	T506-R103	11.724032592773437
1588	6U1B	0	794.0	T506-R103	11.682605075836182
1589	6U1B	0	794.5	T506-R103	11.66825590133667
1590	6U1B	0	795.0	T506-R103	11.648943424224854
1591	6U1B	0	795.5	T506-R103	11.60012321472168
1592	6U1B	0	796.0	T506-R103	11.556218242645263
1593	6U1B	0	796.5	T506-R103	11.564577579498291
1594	6U1B	0	797.0	T506-R103	11.4161808013916
1595	6U1B	0	797.5	T506-R103	11.365273094177246
1596	6U1B	0	798.0	T506-R103	11.387115669250488
1597	6U1B	0	798.5	T506-R103	11.453109455108642
1598	6U1B	0	799.0	T506-R103	11.460099124908448
1599	6U1B	0	799.5	T506-R103	11.505508136749267
1600	6U1B	0	800.0	T506-R103	11.546251773834229
1601	6U1B	0	800.5	T506-R103	11.621712493896485
1602	6U1B	0	801.0	T506-R103	11.594430637359618
1603	6U1B	0	801.5	T506-R103	11.641366386413575
1604	6U1B	0	802.0	T506-R103	11.686212635040283
1605	6U1B	0	802.5	T506-R103	11.705457878112792
1606	6U1B	0	803.0	T506-R103	11.707135963439942
1607	6U1B	0	803.5	T506-R103	11.644849586486817
1608	6U1B	0	804.0	T506-R103	11.724241542816163
1609	6U1B	0	804.5	T506-R103	11.684421825408936
1610	6U1B	0	805.0	T506-R103	11.76111660003662
1611	6U1B	0	805.5	T506-R103	11.746745395660401
1612	6U1B	0	806.0	T506-R103	11.884183025360107
1613	6U1B	0	806.5	T506-R103	11.890950870513915
1614	6U1B	0	807.0	T506-R103	11.934156131744384
1615	6U1B	0	807.5	T506-R103	11.956318855285645
1616	6U1B	0	808.0	T506-R103	11.954450321197509
1617	6U1B	0	808.5	T506-R103	11.926797676086426
1618	6U1B	0	809.0	T506-R103	11.90819206237793
1619	6U1B	0	809.5	T506-R103	11.94362506866455
1620	6U1B	0	810.0	T506-R103	11.941472244262695
1621	6U1B	0	810.5	T506-R103	11.919654369354248
1622	6U1B	0	811.0	T506-R103	11.849242401123046
1623	6U1B	0	811.5	T506-R103	11.818041133880616
1624	6U1B	0	812.0	T506-R103	11.810139274597168
1625	6U1B	0	812.5	T506-R103	11.781532669067383
1626	6U1B	0	813.0	T506-R103	11.726615238189698
1627	6U1B	0	813.5	T506-R103	11.727109146118163
1628	6U1B	0	814.0	T506-R103	11.772548866271972
1629	6U1B	0	814.5	T506-R103	11.800680160522461
1630	6U1B	0	815.0	T506-R103	11.706718349456787
1631	6U1B	0	815.5	T506-R103	11.734134578704834
1632	6U1B	0	816.0	T506-R103	11.693752670288086
1633	6U1B	0	816.5	T506-R103	11.715679359436034
1634	6U1B	0	817.0	T506-R103	11.71669797897339
1635	6U1B	0	817.5	T506-R103	11.662875843048095
1636	6U1B	0	818.0	T506-R103	11.692190170288086
1637	6U1B	0	818.5	T506-R103	11.753770923614502
1638	6U1B	0	819.0	T506-R103	11.730459594726563
1639	6U1B	0	819.5	T506-R103	11.715936946868897
1640	6U1B	0	820.0	T506-R103	11.778917694091797
1641	6U1B	0	820.5	T506-R103	11.811121654510497
1642	6U1B	0	821.0	T506-R103	11.837676525115967
1643	6U1B	0	821.5	T506-R103	11.810359287261964
1644	6U1B	0	822.0	T506-R103	11.809137916564941
1645	6U1B	0	822.5	T506-R103	11.848128700256348
1646	6U1B	0	823.0	T506-R103	11.912425804138184
1647	6U1B	0	823.5	T506-R103	11.893890857696533
1648	6U1B	0	824.0	T506-R103	11.803544044494629
1649	6U1B	0	824.5	T506-R103	11.709988117218018
1650	6U1B	0	825.0	T506-R103	11.67463321685791
1651	6U1B	0	825.5	T506-R103	11.582476234436035
1652	6U1B	0	826.0	T506-R103	11.54509687423706
1653	6U1B	0	826.5	T506-R103	11.607728576660156
1654	6U1B	0	827.0	T506-R103	11.596416759490968
1655	6U1B	0	827.5	T506-R103	11.642520713806153
1656	6U1B	0	828.0	T506-R103	11.579639911651611
1657	6U1B	0	828.5	T506-R103	11.56508665084839
1658	6U1B	0	829.0	T506-R103	11.628918743133545
1659	6U1B	0	829.5	T506-R103	11.660100269317628
1660	6U1B	0	830.0	T506-R103	11.560639953613281
1661	6U1B	0	830.5	T506-R103	11.571653747558594
1662	6U1B	0	831.0	T506-R103	11.61108751296997
1663	6U1B	0	831.5	T506-R103	11.590407371520996
1664	6U1B	0	832.0	T506-R103	11.673314380645753
1665	6U1B	0	832.5	T506-R103	11.686534404754639
1666	6U1B	0	833.0	T506-R103	11.67958688735962
1667	6U1B	0	833.5	T506-R103	11.690996265411377
1668	6U1B	0	834.0	T506-R103	11.65874423980713
1669	6U1B	0	834.5	T506-R103	11.58878059387207
1670	6U1B	0	835.0	T506-R103	11.639984321594238
1671	6U1B	0	835.5	T506-R103	11.63214464187622
1672	6U1B	0	836.0	T506-R103	11.61319990158081
1673	6U1B	0	836.5	T506-R103	11.586569786071777
1674	6U1B	0	837.0	T506-R103	11.521185779571534
1675	6U1B	0	837.5	T506-R103	11.456372261047363
1676	6U1B	0	838.0	T506-R103	11.458106803894044
1677	6U1B	0	838.5	T506-R103	11.51141710281372
1678	6U1B	0	839.0	T506-R103	11.501137161254883
1679	6U1B	0	839.5	T506-R103	11.659391403198242
1680	6U1B	0	840.0	T506-R103	11.744036769866943
1681	6U1B	0	840.5	T506-R103	11.82627830505371
1682	6U1B	0	841.0	T506-R103	11.872815608978271
1683	6U1B	0	841.5	T506-R103	11.922466850280761
1684	6U1B	0	842.0	T506-R103	11.978493976593018
1685	6U1B	0	842.5	T506-R103	12.046598720550538
1686	6U1B	0	843.0	T506-R103	12.120791625976562
1687	6U1B	0	843.5	T506-R103	12.102602577209472
1688	6U1B	0	844.0	T506-R103	12.122482681274414
1689	6U1B	0	844.5	T506-R103	12.113897895812988
1690	6U1B	0	845.0	T506-R103	12.120355033874512
1691	6U1B	0	845.5	T506-R103	12.045581436157226
1692	6U1B	0	846.0	T506-R103	12.060713291168213
1693	6U1B	0	846.5	T506-R103	12.038458251953125
1694	6U1B	0	847.0	T506-R103	11.969321632385254
1695	6U1B	0	847.5	T506-R103	11.984348011016845
1696	6U1B	0	848.0	T506-R103	11.943020057678222
1697	6U1B	0	848.5	T506-R103	11.86431941986084
1698	6U1B	0	849.0	T506-R103	11.897603416442871
1699	6U1B	0	849.5	T506-R103	11.865453720092773
1700	6U1B	0	850.0	T506-R103	11.743850898742675
1701	6U1B	0	850.5	T506-R103	11.760891437530518
1702	6U1B	0	851.0	T506-R103	11.707895469665527
1703	6U1B	0	851.5	T506-R103	11.609643745422364
1704	6U1B	0	852.0	T506-R103	11.607641410827636
1705	6U1B	0	852.5	T506-R103	11.543148136138916
1706	6U1B	0	853.0	T506-R103	11.509156799316406
1707	6U1B	0	853.5	T506-R103	11.494947338104248
1708	6U1B	0	854.0	T506-R103	11.487619400024414
1709	6U1B	0	854.5	T506-R103	11.46523151397705
1710	6U1B	0	855.0	T506-R103	11.55196008682251
1711	6U1B	0	855.5	T506-R103	11.563052654266357
1712	6U1B	0	856.0	T506-R103	11.586211967468262
1713	6U1B	0	856.5	T506-R103	11.535388565063476
1714	6U1B	0	857.0	T506-R103	11.550522994995116
1715	6U1B	0	857.5	T506-R103	11.576429748535157
1716	6U1B	0	858.0	T506-R103	11.627121829986573
1717	6U1B	0	858.5	T506-R103	11.690844058990479
1718	6U1B	0	859.0	T506-R103	11.794912528991699
1719	6U1B	0	859.5	T506-R103	11.899916839599609
1720	6U1B	0	860.0	T506-R103	11.976884460449218
1721	6U1B	0	860.5	T506-R103	12.002343082427979
1722	6U1B	0	861.0	T506-R103	12.016537284851074
1723	6U1B	0	861.5	T506-R103	12.102672481536866
1724	6U1B	0	862.0	T506-R103	12.110929107666015
1725	6U1B	0	862.5	T506-R103	12.173457145690918
1726	6U1B	0	863.0	T506-R103	12.244584655761718
1727	6U1B	0	863.5	T506-R103	12.328269767761231
1728	6U1B	0	864.0	T506-R103	12.305457305908202
1729	6U1B	0	864.5	T506-R103	12.217258739471436
1730	6U1B	0	865.0	T506-R103	12.21969814300537
1731	6U1B	0	865.5	T506-R103	12.23455638885498
1732	6U1B	0	866.0	T506-R103	12.272808074951172
1733	6U1B	0	866.5	T506-R103	12.3348388671875
1734	6U1B	0	867.0	T506-R103	12.368485450744629
1735	6U1B	0	867.5	T506-R103	12.323340320587159
1736	6U1B	0	868.0	T506-R103	12.231825733184815
1737	6U1B	0	868.5	T506-R103	12.174443244934082
1738	6U1B	0	869.0	T506-R103	12.08496379852295
1739	6U1B	0	869.5	T506-R103	12.13581018447876
1740	6U1B	0	870.0	T506-R103	12.0818922996521
1741	6U1B	0	870.5	T506-R103	12.016873359680176
1742	6U1B	0	871.0	T506-R103	12.014160633087158
1743	6U1B	0	871.5	T506-R103	12.034064483642577
1744	6U1B	0	872.0	T506-R103	11.980876064300537
1745	6U1B	0	872.5	T506-R103	11.984441757202148
1746	6U1B	0	873.0	T506-R103	12.009027671813964
1747	6U1B	0	873.5	T506-R103	11.972700119018555
1748	6U1B	0	874.0	T506-R103	12.017113876342773
1749	6U1B	0	874.5	T506-R103	12.001213836669923
1750	6U1B	0	875.0	T506-R103	11.960902214050293
1751	6U1B	0	875.5	T506-R103	12.03269681930542
1752	6U1B	0	876.0	T506-R103	11.964289379119872
1753	6U1B	0	876.5	T506-R103	11.975804615020753
1754	6U1B	0	877.0	T506-R103	11.987602615356446
1755	6U1B	0	877.5	T506-R103	12.007317924499512
1756	6U1B	0	878.0	T506-R103	11.973222732543945
1757	6U1B	0	878.5	T506-R103	12.027468395233154
1758	6U1B	0	879.0	T506-R103	12.041127681732178
1759	6U1B	0	879.5	T506-R103	12.065881824493408
1760	6U1B	0	880.0	T506-R103	12.14230661392212
1761	6U1B	0	880.5	T506-R103	12.153542613983154
1762	6U1B	0	881.0	T506-R103	12.15594539642334
1763	6U1B	0	881.5	T506-R103	12.155601596832275
1764	6U1B	0	882.0	T506-R103	12.19602632522583
1765	6U1B	0	882.5	T506-R103	12.223465156555175
1766	6U1B	0	883.0	T506-R103	12.251854705810548
1767	6U1B	0	883.5	T506-R103	12.214305973052978
1768	6U1B	0	884.0	T506-R103	12.100957298278809
1769	6U1B	0	884.5	T506-R103	12.01407241821289
1770	6U1B	0	885.0	T506-R103	11.933811283111572
1771	6U1B	0	885.5	T506-R103	11.86963930130005
1772	6U1B	0	886.0	T506-R103	11.791643142700195
1773	6U1B	0	886.5	T506-R103	11.686434555053712
1774	6U1B	0	887.0	T506-R103	11.58147382736206
1775	6U1B	0	887.5	T506-R103	11.515201473236084
1776	6U1B	0	888.0	T506-R103	11.48270788192749
1777	6U1B	0	888.5	T506-R103	11.435787391662597
1778	6U1B	0	889.0	T506-R103	11.47079095840454
1779	6U1B	0	889.5	T506-R103	11.419616985321046
1780	6U1B	0	890.0	T506-R103	11.412237644195557
1781	6U1B	0	890.5	T506-R103	11.363444137573243
1782	6U1B	0	891.0	T506-R103	11.386364650726318
1783	6U1B	0	891.5	T506-R103	11.409577178955079
1784	6U1B	0	892.0	T506-R103	11.470296096801757
1785	6U1B	0	892.5	T506-R103	11.502283763885497
1786	6U1B	0	893.0	T506-R103	11.563257598876953
1787	6U1B	0	893.5	T506-R103	11.538958168029785
1788	6U1B	0	894.0	T506-R103	11.612314605712891
1789	6U1B	0	894.5	T506-R103	11.649737548828124
1790	6U1B	0	895.0	T506-R103	11.670371532440186
1791	6U1B	0	895.5	T506-R103	11.66684331893921
1792	6U1B	0	896.0	T506-R103	11.64907102584839
1793	6U1B	0	896.5	T506-R103	11.762086105346679
1794	6U1B	0	897.0	T506-R103	11.733146667480469
1795	6U1B	0	897.5	T506-R103	11.68166618347168
1796	6U1B	0	898.0	T506-R103	11.603674507141113
1797	6U1B	0	898.5	T506-R103	11.717377281188964
1798	6U1B	0	899.0	T506-R103	11.713755226135254
1799	6U1B	0	899.5	T506-R103	11.784682178497315
1800	6U1B	0	900.0	T506-R103	11.767855739593506
1801	6U1B	0	900.5	T506-R103	11.775907707214355
1802	6U1B	0	901.0	T506-R103	11.967501258850097
1803	6U1B	0	901.5	T506-R103	11.969282817840575
1804	6U1B	0	902.0	T506-R103	12.089521503448486
1805	6U1B	0	902.5	T506-R103	12.15706672668457
1806	6U1B	0	903.0	T506-R103	12.298425006866456
1807	6U1B	0	903.5	T506-R103	12.234023380279542
1808	6U1B	0	904.0	T506-R103	12.185684967041016
1809	6U1B	0	904.5	T506-R103	12.229800510406495
1810	6U1B	0	905.0	T506-R103	12.234401512145997
1811	6U1B	0	905.5	T506-R103	12.30177059173584
1812	6U1B	0	906.0	T506-R103	12.157204246520996
1813	6U1B	0	906.5	T506-R103	12.067641925811767
1814	6U1B	0	907.0	T506-R103	12.008575057983398
1815	6U1B	0	907.5	T506-R103	11.950624561309814
1816	6U1B	0	908.0	T506-R103	11.870357894897461
1817	6U1B	0	908.5	T506-R103	11.897950553894043
1818	6U1B	0	909.0	T506-R103	11.89422435760498
1819	6U1B	0	909.5	T506-R103	11.804243278503417
1820	6U1B	0	910.0	T506-R103	11.851133918762207
1821	6U1B	0	910.5	T506-R103	11.833404636383056
1822	6U1B	0	911.0	T506-R103	11.860099506378173
1823	6U1B	0	911.5	T506-R103	11.837475109100343
1824	6U1B	0	912.0	T506-R103	11.783330917358398
1825	6U1B	0	912.5	T506-R103	11.750419616699219
1826	6U1B	0	913.0	T506-R103	11.69707727432251
1827	6U1B	0	913.5	T506-R103	11.644579124450683
1828	6U1B	0	914.0	T506-R103	11.577348041534425
1829	6U1B	0	914.5	T506-R103	11.605050468444825
1830	6U1B	0	915.0	T506-R103	11.561610698699951
1831	6U1B	0	915.5	T506-R103	11.585308647155761
1832	6U1B	0	916.0	T506-R103	11.585019874572755
1833	6U1B	0	916.5	T506-R103	11.65631399154663
1834	6U1B	0	917.0	T506-R103	11.686577606201173
1835	6U1B	0	917.5	T506-R103	11.770523643493652
1836	6U1B	0	918.0	T506-R103	11.909514236450196
1837	6U1B	0	918.5	T506-R103	11.952725696563721
1838	6U1B	0	919.0	T506-R103	12.051587963104248
1839	6U1B	0	919.5	T506-R103	12.095524120330811
1840	6U1B	0	920.0	T506-R103	12.182451725006104
1841	6U1B	0	920.5	T506-R103	12.126499843597411
1842	6U1B	0	921.0	T506-R103	12.174722671508789
1843	6U1B	0	921.5	T506-R103	12.19276704788208
1844	6U1B	0	922.0	T506-R103	12.227247524261475
1845	6U1B	0	922.5	T506-R103	12.094306564331054
1846	6U1B	0	923.0	T506-R103	11.98988847732544
1847	6U1B	0	923.5	T506-R103	11.961146545410156
1848	6U1B	0	924.0	T506-R103	11.903059577941894
1849	6U1B	0	924.5	T506-R103	11.804734230041504
1850	6U1B	0	925.0	T506-R103	11.675550746917725
1851	6U1B	0	925.5	T506-R103	11.709262561798095
1852	6U1B	0	926.0	T506-R103	11.736376857757568
1853	6U1B	0	926.5	T506-R103	11.74540843963623
1854	6U1B	0	927.0	T506-R103	11.626031494140625
1855	6U1B	0	927.5	T506-R103	11.68008451461792
1856	6U1B	0	928.0	T506-R103	11.628775024414063
1857	6U1B	0	928.5	T506-R103	11.741290092468262
1858	6U1B	0	929.0	T506-R103	11.707334327697755
1859	6U1B	0	929.5	T506-R103	11.693015956878662
1860	6U1B	0	930.0	T506-R103	11.745320129394532
1861	6U1B	0	930.5	T506-R103	11.803096961975097
1862	6U1B	0	931.0	T506-R103	11.811415576934815
1863	6U1B	0	931.5	T506-R103	11.782550525665282
1864	6U1B	0	932.0	T506-R103	11.82054271697998
1865	6U1B	0	932.5	T506-R103	11.850197410583496
1866	6U1B	0	933.0	T506-R103	11.9596435546875
1867	6U1B	0	933.5	T506-R103	11.965913105010987
1868	6U1B	0	934.0	T506-R103	11.979754161834716
1869	6U1B	0	934.5	T506-R103	12.011258316040038
1870	6U1B	0	935.0	T506-R103	12.021172618865966
1871	6U1B	0	935.5	T506-R103	11.984278202056885
1872	6U1B	0	936.0	T506-R103	11.910958766937256
1873	6U1B	0	936.5	T506-R103	11.871533489227295
1874	6U1B	0	937.0	T506-R103	11.778061676025391
1875	6U1B	0	937.5	T506-R103	11.680027866363526
1876	6U1B	0	938.0	T506-R103	11.612701606750488
1877	6U1B	0	938.5	T506-R103	11.489707565307617
1878	6U1B	0	939.0	T506-R103	11.582285690307618
1879	6U1B	0	939.5	T506-R103	11.568818378448487
1880	6U1B	0	940.0	T506-R103	11.554683113098145
1881	6U1B	0	940.5	T506-R103	11.460032176971435
1882	6U1B	0	941.0	T506-R103	11.465357685089112
1883	6U1B	0	941.5	T506-R103	11.51034336090088
1884	6U1B	0	942.0	T506-R103	11.6525221824646
1885	6U1B	0	942.5	T506-R103	11.7210844039917
1886	6U1B	0	943.0	T506-R103	11.668338012695312
1887	6U1B	0	943.5	T506-R103	11.599574184417724
1888	6U1B	0	944.0	T506-R103	11.471379947662353
1889	6U1B	0	944.5	T506-R103	11.47798137664795
1890	6U1B	0	945.0	T506-R103	11.438141822814941
1891	6U1B	0	945.5	T506-R103	11.421415519714355
1892	6U1B	0	946.0	T506-R103	11.39004545211792
1893	6U1B	0	946.5	T506-R103	11.293880271911622
1894	6U1B	0	947.0	T506-R103	11.291503715515137
1895	6U1B	0	947.5	T506-R103	11.328021907806397
1896	6U1B	0	948.0	T506-R103	11.375671195983887
1897	6U1B	0	948.5	T506-R103	11.50309362411499
1898	6U1B	0	949.0	T506-R103	11.55548391342163
1899	6U1B	0	949.5	T506-R103	11.615139579772949
1900	6U1B	0	950.0	T506-R103	11.695310878753663
1901	6U1B	0	950.5	T506-R103	11.77847499847412
1902	6U1B	0	951.0	T506-R103	11.902184104919433
1903	6U1B	0	951.5	T506-R103	12.023885250091553
1904	6U1B	0	952.0	T506-R103	11.97177619934082
1905	6U1B	0	952.5	T506-R103	12.024581623077392
1906	6U1B	0	953.0	T506-R103	12.118914031982422
1907	6U1B	0	953.5	T506-R103	12.184732818603516
1908	6U1B	0	954.0	T506-R103	12.240127754211425
1909	6U1B	0	954.5	T506-R103	12.101770401000977
1910	6U1B	0	955.0	T506-R103	12.121771717071534
1911	6U1B	0	955.5	T506-R103	12.087923717498779
1912	6U1B	0	956.0	T506-R103	11.948265266418456
1913	6U1B	0	956.5	T506-R103	11.871483421325683
1914	6U1B	0	957.0	T506-R103	11.830801582336425
1915	6U1B	0	957.5	T506-R103	11.8046142578125
1916	6U1B	0	958.0	T506-R103	11.739825820922851
1917	6U1B	0	958.5	T506-R103	11.714005661010741
1918	6U1B	0	959.0	T506-R103	11.684825706481934
1919	6U1B	0	959.5	T506-R103	11.862726020812989
1920	6U1B	0	960.0	T506-R103	11.894487285614014
1921	6U1B	0	960.5	T506-R103	11.91801061630249
1922	6U1B	0	961.0	T506-R103	12.019633865356445
1923	6U1B	0	961.5	T506-R103	12.08318738937378
1924	6U1B	0	962.0	T506-R103	12.170584011077882
1925	6U1B	0	962.5	T506-R103	12.179681873321533
1926	6U1B	0	963.0	T506-R103	12.260437393188477
1927	6U1B	0	963.5	T506-R103	12.1281005859375
1928	6U1B	0	964.0	T506-R103	12.057599067687988
1929	6U1B	0	964.5	T506-R103	11.913161659240723
1930	6U1B	0	965.0	T506-R103	11.924751281738281
1931	6U1B	0	965.5	T506-R103	11.92844591140747
1932	6U1B	0	966.0	T506-R103	11.883548355102539
1933	6U1B	0	966.5	T506-R103	11.91137170791626
1934	6U1B	0	967.0	T506-R103	11.876613807678222
1935	6U1B	0	967.5	T506-R103	11.87414779663086
1936	6U1B	0	968.0	T506-R103	11.782296180725098
1937	6U1B	0	968.5	T506-R103	11.840199089050293
1938	6U1B	0	969.0	T506-R103	11.941296195983886
1939	6U1B	0	969.5	T506-R103	11.969938468933105
1940	6U1B	0	970.0	T506-R103	11.92133378982544
1941	6U1B	0	970.5	T506-R103	11.853131103515626
1942	6U1B	0	971.0	T506-R103	11.82317295074463
1943	6U1B	0	971.5	T506-R103	11.753739356994629
1944	6U1B	0	972.0	T506-R103	11.815019798278808
1945	6U1B	0	972.5	T506-R103	11.795614337921142
1946	6U1B	0	973.0	T506-R103	11.737653541564942
1947	6U1B	0	973.5	T506-R103	11.834060382843017
1948	6U1B	0	974.0	T506-R103	11.845250606536865
1949	6U1B	0	974.5	T506-R103	11.938115215301513
1950	6U1B	0	975.0	T506-R103	11.81217451095581
1951	6U1B	0	975.5	T506-R103	11.860494136810303
1952	6U1B	0	976.0	T506-R103	11.888868618011475
1953	6U1B	0	976.5	T506-R103	11.909705638885498
1954	6U1B	0	977.0	T506-R103	11.854030227661132
1955	6U1B	0	977.5	T506-R103	11.795592498779296
1956	6U1B	0	978.0	T506-R103	11.882221698760986
1957	6U1B	0	978.5	T506-R103	11.8441593170166
1958	6U1B	0	979.0	T506-R103	11.744250869750976
1959	6U1B	0	979.5	T506-R103	11.704849243164062
1960	6U1B	0	980.0	T506-R103	11.85273027420044
1961	6U1B	0	980.5	T506-R103	11.897524452209472
1962	6U1B	0	981.0	T506-R103	11.869272994995118
1963	6U1B	0	981.5	T506-R103	11.828093719482421
1964	6U1B	0	982.0	T506-R103	11.841343593597411
1965	6U1B	0	982.5	T506-R103	11.923631954193116
1966	6U1B	0	983.0	T506-R103	11.91392011642456
1967	6U1B	0	983.5	T506-R103	11.874862098693848
1968	6U1B	0	984.0	T506-R103	12.056899642944336
1969	6U1B	0	984.5	T506-R103	12.052506256103516
1970	6U1B	0	985.0	T506-R103	12.025878429412842
1971	6U1B	0	985.5	T506-R103	11.94622974395752
1972	6U1B	0	986.0	T506-R103	11.985478591918945
1973	6U1B	0	986.5	T506-R103	12.041962623596191
1974	6U1B	0	987.0	T506-R103	12.108834743499756
1975	6U1B	0	987.5	T506-R103	12.089986324310303
1976	6U1B	0	988.0	T506-R103	12.14419870376587
1977	6U1B	0	988.5	T506-R103	12.176450729370117
1978	6U1B	0	989.0	T506-R103	12.119241714477539
1979	6U1B	0	989.5	T506-R103	12.166242504119873
1980	6U1B	0	990.0	T506-R103	12.184692192077637
1981	6U1B	0	990.5	T506-R103	12.29520788192749
1982	6U1B	0	991.0	T506-R103	12.345715236663818
1983	6U1B	0	991.5	T506-R103	12.284441661834716
1984	6U1B	0	992.0	T506-R103	12.276663780212402
1985	6U1B	0	992.5	T506-R103	12.336806678771973
1986	6U1B	0	993.0	T506-R103	12.253575801849365
1987	6U1B	0	993.5	T506-R103	12.216739463806153
1988	6U1B	0	994.0	T506-R103	12.266933822631836
1989	6U1B	0	994.5	T506-R103	12.316549015045165
1990	6U1B	0	995.0	T506-R103	12.262907218933105
1991	6U1B	0	995.5	T506-R103	12.195986270904541
1992	6U1B	0	996.0	T506-R103	12.095774745941162
1993	6U1B	0	996.5	T506-R103	12.099661922454834
1994	6U1B	0	997.0	T506-R103	12.054248714447022
1995	6U1B	0	997.5	T506-R103	11.990420722961426
1996	6U1B	0	998.0	T506-R103	11.933190441131591
1997	6U1B	0	998.5	T506-R103	11.931197452545167
1998	6U1B	0	999.0	T506-R103	11.810811710357665
[truncated: 998,000+ more rows]
