# Supplementary material for: Structural details of a Class B GPCR-arrestin complex revealed by genetically encoded crosslinkers in living cells
Source: Nat Commun. 2023 Mar 1;14:1151. doi: 10.1038/s41467-023-36797-2 (PMC9977954; doi:10.1038/s41467-023-36797-2)
Supplement: Supplementary file 10 — Supplementary Data 7 [file 41467_2023_36797_MOESM10_ESM.csv]

	Time (ns)	Yaw (deg)	Pitch (deg)	Roll (deg)	r.m.s.d. ($\AA$)	Trajectory
0	0.0	16.33168502718044	13.311280796902755	35.055277584967826	0.0	0
1	0.5	15.60744237486108	16.47270886828439	32.74540595757274	1.4348818361759186	0
2	1.0	15.007712035450623	16.18287508383813	34.263113019893886	1.6009469330310822	0
3	1.5	14.535671256479588	15.795295746609245	36.28987627040934	1.989549845457077	0
4	2.0	13.264696587518472	11.659568655479404	36.79443791607156	1.5402352809906006	0
5	2.5	13.450136710869515	12.761035513725634	35.87127012409716	1.5417373180389404	0
6	3.0	16.804147154800717	12.065250177833049	38.793851413618	2.3565666377544403	0
7	3.5	16.52578393582536	10.821832600148827	38.176147831288816	2.0290756225585938	0
8	4.0	14.61287917991794	11.036753376878371	37.12692676966504	1.7536905407905579	0
9	4.5	13.005993058959547	13.4316346979822	35.84947579972007	2.0962969958782196	0
10	5.0	12.870796125107091	12.444148454178436	34.222359805715534	1.635119765996933	0
11	5.5	12.542585484704176	12.123885266356819	32.92277378892941	2.0168130099773407	0
12	6.0	11.544225498889602	12.908947077003988	33.7546326069915	1.9932472705841064	0
13	6.5	14.773713748096213	11.705054825466094	32.935198266624944	1.6446894407272339	0
14	7.0	15.931895366931087	8.29651625842862	37.63764989504537	1.9925200939178467	0
15	7.5	15.95374938993595	8.71297446897388	38.249171902012876	1.8388943374156952	0
16	8.0	16.52639244021725	10.891966041833632	39.75481231806989	2.1520084142684937	0
17	8.5	16.280736300196935	8.11587065239318	38.193885504489614	2.1316730976104736	0
18	9.0	14.104539635099258	8.825176439907096	38.37721264977483	2.304621785879135	0
19	9.5	13.660738223258221	6.943594151247666	38.342395196881824	2.650875449180603	0
20	10.0	17.297150892618134	6.053694487904792	38.37518107667795	2.5310972332954407	0
21	10.5	19.265592155139814	8.697970900069949	39.32962410480908	2.187001258134842	0
22	11.0	17.427641351961995	8.161604958066492	41.02044482068591	2.595474421977997	0
23	11.5	19.96420829672104	7.750486910569184	38.52182002480911	2.15366467833519	0
24	12.0	19.350464589291818	8.961924548221576	34.407518542223016	1.7995209991931915	0
25	12.5	19.996138165918268	6.342901125080726	36.1327981409987	2.2337354719638824	0
26	13.0	19.415699088618794	8.59908320128411	37.43951038405108	1.8855862319469452	0
27	13.5	20.094075826342902	9.520158013431496	37.380738753879534	1.9837526977062225	0
28	14.0	20.39068131428286	7.8304472803323515	39.94120974640438	2.272542715072632	0
29	14.5	18.786628478851355	8.94338243280884	41.75435999137713	2.349100410938263	0
30	15.0	20.36963817577245	8.844903413280722	31.188423503656715	2.0685508847236633	0
31	15.5	20.68274709744867	7.782826396873435	34.90265983623345	2.189316153526306	0
32	16.0	19.0279657513249	7.992237430496418	31.092111999072795	2.0897366106510162	0
33	16.5	19.474460228284443	7.546141090726192	34.788172236085416	1.9308525323867798	0
34	17.0	21.26219659254423	6.422917141812729	39.981515989765356	2.3981136083602905	0
35	17.5	21.6349638302068	8.989055588968439	35.42665574911223	2.172108143568039	0
36	18.0	26.975929348949848	10.339278745509592	39.697689312056724	3.3766046166419983	0
37	18.5	28.92571138380731	11.830122567503611	38.7814448566552	3.8709470629692078	0
38	19.0	25.511693113489287	11.625991735775537	35.58718545404317	2.8554564714431763	0
39	19.5	27.453867783284295	13.199539328727376	35.06325315898831	3.633359372615814	0
40	20.0	25.92919416897871	10.832299086371128	33.82564224661166	3.2665404677391052	0
41	20.5	24.5825311224894	10.519156384011703	35.45718731942079	3.028084635734558	0
42	21.0	28.86832890523425	11.16721469085156	35.22458754527496	3.7414371967315674	0
43	21.5	26.78730086538846	9.566955329200098	33.38203562461846	3.4411871433258057	0
44	22.0	26.008491506027354	11.372167751704545	37.729315538916524	3.2443401217460632	0
45	22.5	27.05018813954132	11.561142209593486	37.45614488961947	3.6393535137176514	0
46	23.0	28.14875062740728	8.960865410855625	36.77525702177573	3.6330604553222656	0
47	23.5	26.21245040981111	9.219647658653415	35.53628821701792	3.191111385822296	0
48	24.0	27.841274880595222	8.633760107762185	36.39190227436723	3.8269421458244324	0
49	24.5	28.266544908838227	7.681435604914139	31.873474589369415	4.355182647705078	0
50	25.0	26.374928629199843	7.283413480583294	31.312679291246674	3.9757075905799866	0
51	25.5	26.256524073340756	7.458701829232136	34.736211294745466	3.5576802492141724	0
52	26.0	22.982873781192552	9.376081550109065	29.14107864252562	3.2465562224388123	0
53	26.5	25.598879395837088	9.137168416875829	28.184889289962406	4.14866179227829	0
54	27.0	24.795171402170297	9.984848874507318	27.3867228080524	4.386916160583496	0
55	27.5	27.615214980679553	12.855341833216421	32.517561899292176	4.220748841762543	0
56	28.0	30.04563249070432	13.841673345243453	32.974887727911664	4.57834780216217	0
57	28.5	27.604365991313614	12.472315135944685	24.17088897936297	5.060181021690369	0
58	29.0	29.69673906723594	14.353644360295092	28.438784557625375	5.259062051773071	0
59	29.5	26.774120772027345	10.912101017037825	26.744874413019968	5.294715762138367	0
60	30.0	24.093923516918068	12.2939690900655	24.966763963085857	4.49196845293045	0
61	30.5	26.776667854284085	12.947739891814274	27.357660474992244	4.753885865211487	0
62	31.0	27.592594180416285	13.66313745428867	24.324164130553125	5.000730752944946	0
63	31.5	27.610600866042148	12.90081427597999	22.22531655348781	5.45625627040863	0
64	32.0	25.975031664033878	13.03505069403692	23.954678096845278	4.685455560684204	0
65	32.5	25.568941394162124	10.566015228842144	23.826842212802298	4.895024299621582	0
66	33.0	24.14877363864352	16.06994995366097	23.463864146981088	5.021230578422546	0
67	33.5	25.71467190143781	13.3988214101674	21.584220642874403	5.649847388267517	0
68	34.0	25.937958104959392	13.789153470110724	23.22833662751169	4.92659330368042	0
69	34.5	27.40502264252774	13.274443356075947	25.599562341145997	5.034481883049011	0
70	35.0	28.755625302245562	13.074426761570585	23.21836817183044	5.969637036323547	0
71	35.5	27.902999838524266	12.666409887805221	21.74562478134687	5.674046277999878	0
72	36.0	28.502847667604357	15.699611889982688	23.923757635760772	5.480442643165588	0
73	36.5	28.02546775489793	12.951372005630965	27.508415649615586	4.789408445358276	0
74	37.0	28.064402104181596	14.058846422992493	21.275017090706417	5.496286749839783	0
75	37.5	27.901782034926924	13.063434494771002	24.206680524445392	5.445371866226196	0
76	38.0	27.86455504324593	14.59778050180576	26.184281433835007	4.636078774929047	0
77	38.5	30.123410442148725	14.74334368703688	26.902913438210373	4.487729370594025	0
78	39.0	30.96120624706481	10.532931522073905	31.43344497252754	3.908802568912506	0
79	39.5	29.97499446107986	11.565331387797064	30.604083158865137	3.784039616584778	0
80	40.0	31.091179854373905	11.854538674839896	28.19257981628196	4.162531793117523	0
81	40.5	28.57861105608322	12.043249247049022	26.39738616308977	3.9812272787094116	0
82	41.0	29.208677533222556	11.407349495893785	30.328007411694298	3.7894120812416077	0
83	41.5	26.667276256108494	12.99007007798055	27.709989702797667	3.4789299964904785	0
84	42.0	27.517984761692304	13.19826800878955	29.192505864880886	3.732094168663025	0
85	42.5	27.906095633884377	11.301121268869892	32.233539430076824	3.4256574511528015	0
86	43.0	27.458037927708148	12.402526929915872	30.098276604711895	3.4902477264404297	0
87	43.5	27.88761637858633	12.485057712451644	23.708880881495393	3.9393743872642517	0
88	44.0	27.441508973170755	14.591389537187252	25.659035304397197	3.8635078072547913	0
89	44.5	27.504278318578002	13.141765138612081	27.348982977942864	3.659212589263916	0
90	45.0	27.90612286332282	13.378973427325555	27.456982716206156	3.558918535709381	0
91	45.5	28.024323180793857	15.3093419282858	25.66092682442079	3.9616480469703674	0
92	46.0	27.81771139428963	13.38717447565291	29.55400794341878	3.4001022577285767	0
93	46.5	28.66645320878746	13.894157854737493	28.00788991102685	3.873579502105713	0
94	47.0	28.042035269728984	13.895121692523558	21.79586473593649	4.595571458339691	0
95	47.5	28.456481990933383	14.697506112469753	27.844632327709032	3.9535531401634216	0
96	48.0	27.729979687570193	16.41972621340428	30.039055697554982	3.9927834272384644	0
97	48.5	27.59421266383697	18.634131844365612	28.42076933446939	4.2094868421554565	0
98	49.0	27.357847534304625	17.607793754387732	27.926469647571665	4.317492246627808	0
99	49.5	26.804824290008924	18.25760255208607	31.12174488553986	3.9505836367607117	0
100	50.0	27.642494604618832	18.06336873258222	30.30819258417226	4.043518900871277	0
101	50.5	27.729686728951293	16.843728561983013	32.72699002001904	3.8192218542099	0
102	51.0	24.582302319402828	17.932294522772445	28.8549873253136	3.291272819042206	0
103	51.5	23.30717587401952	17.0133780305276	27.99091958687974	2.8484559059143066	0
104	52.0	24.251161196741094	17.71626787871049	30.78582475541504	3.2038402557373047	0
105	52.5	24.042491179256814	17.53500015771788	31.418873199193097	3.5359907150268555	0
106	53.0	25.240984138589596	15.78643411708073	31.881639388362228	3.0973511934280396	0
107	53.5	22.72535274735708	16.01462422214427	30.10877304987269	2.640623450279236	0
108	54.0	24.035163034273126	16.837172094326316	30.578295409996652	3.198399245738983	0
109	54.5	26.523315285036944	14.852275333851358	33.36711492169275	3.319300413131714	0
110	55.0	25.780064226038064	16.795749350507656	30.799187265419384	3.640187978744507	0
111	55.5	26.352936199564567	16.086558454766205	31.957785950392598	3.6454162001609802	0
112	56.0	26.855658030731206	16.631302212025055	29.188980456711608	3.758079409599304	0
113	56.5	29.06380095099763	16.41880334126865	31.461760150920306	4.141428768634796	0
114	57.0	28.53779775717078	16.725575722057002	26.674968956910664	4.201421439647675	0
115	57.5	28.018280705552883	17.45436455486078	31.665801918835907	4.091143608093262	0
116	58.0	29.495299259182445	15.176745577430308	36.69906956517491	3.932328522205353	0
117	58.5	27.19896288635576	17.788213560445836	33.931186493902295	4.075521230697632	0
118	59.0	29.24936354455255	15.227471439712314	36.9178906528709	4.203140139579773	0
119	59.5	31.00113922703983	14.778359365704286	35.332612989794924	4.360576570034027	0
120	60.0	26.858936468731514	15.84630074059913	34.34307896521471	3.390818238258362	0
121	60.5	27.937315497510724	14.91283476319147	34.86192567826609	3.510085344314575	0
122	61.0	25.616669885057178	15.124324142302351	30.809886318230728	3.1434816122055054	0
123	61.5	28.685418478928398	13.20728055549932	33.37957427584149	3.4780389070510864	0
124	62.0	27.194216277871504	14.654502567461282	33.22657906293992	3.4136545658111572	0
125	62.5	27.277206115665336	13.50125193463495	32.30601013364745	3.5478898882865906	0
126	63.0	28.115902130335797	16.265245683489802	31.856031109955065	4.12427544593811	0
127	63.5	26.056941837789708	15.961675504015627	32.16745152577398	4.014674425125122	0
128	64.0	24.690879216605737	16.392239224193172	34.19063746393348	3.726796507835388	0
129	64.5	30.07426821302326	16.8677923752273	32.25401581658665	4.63851124048233	0
130	65.0	27.675714294761406	15.039416441018934	32.126145374670905	3.833072781562805	0
131	65.5	27.41943449934581	16.220881975338017	31.787064958626427	4.020463824272156	0
132	66.0	27.943795512951766	16.272986601260893	32.15400054274779	3.7970173358917236	0
133	66.5	27.9222348217846	15.916491125985296	30.922769844068792	3.8599541783332825	0
134	67.0	27.181062790337393	15.05856554751273	33.05720752194213	3.576233386993408	0
135	67.5	24.759126928010204	16.76868395161279	29.75213802498862	3.4328821301460266	0
136	68.0	23.802303142013272	15.583819914004074	30.56197260355341	3.037796914577484	0
137	68.5	25.626595956813418	14.141254717628522	31.837990231305078	3.210032880306244	0
138	69.0	29.198648842005184	13.992911675261539	33.83346702934536	3.8278135657310486	0
139	69.5	26.858984009718625	14.834549736915497	29.36968772483344	3.6395692825317383	0
140	70.0	26.16933523676161	15.703701230962416	30.809958344015797	3.5807153582572937	0
141	70.5	28.50677582297115	14.939313874982297	30.696462425747374	4.094574451446533	0
142	71.0	29.375092184382083	15.450948130517252	31.447776316865948	4.158834218978882	0
143	71.5	26.30042399611858	13.289233078579528	32.58550913392978	3.10930997133255	0
144	72.0	26.550052926618434	13.745802678504589	31.299840125279133	3.2893896102905273	0
145	72.5	26.9702172528921	15.58553831945984	30.017199846187097	3.667624294757843	0
146	73.0	25.90537860765346	13.079227354375988	29.93577534225009	3.147970139980316	0
147	73.5	26.30248106978732	12.590003667976386	34.32137473131541	3.021267354488373	0
148	74.0	27.470176936862913	12.756610751216813	28.83359901400285	3.9078858494758606	0
149	74.5	26.5475139709948	14.755167143160424	33.21060691878176	3.4437698125839233	0
150	75.0	26.036590250331756	15.75756463418613	34.579475917757385	3.458773195743561	0
151	75.5	24.625257072641944	13.592294171090625	29.325246870536187	3.1752920150756836	0
152	76.0	25.689819701710007	13.875296660419236	32.24892899952032	3.0623939633369446	0
153	76.5	25.168963655825394	13.338143467546232	32.4060920955552	3.2573693990707397	0
154	77.0	24.819892574438228	14.025907700536784	32.330542319908915	2.948908507823944	0
155	77.5	26.968844012109912	14.648115330167126	33.80553246992593	3.556889593601227	0
156	78.0	24.855951364447577	16.491437988250333	33.127053277773925	3.252931833267212	0
157	78.5	26.515762717842534	16.43827070616596	30.428391473128688	3.515138328075409	0
158	79.0	25.006343949241682	18.34440274060517	33.29712722240422	3.563309907913208	0
159	79.5	24.004756891327446	16.227209625661413	31.49266926164164	3.132476508617401	0
160	80.0	25.89484019520981	15.383709031775778	34.48033617948182	3.393453359603882	0
161	80.5	25.61696310455997	16.287640162438052	31.762403241880044	3.503723442554474	0
162	81.0	24.36798238460534	15.774748995851718	32.970381008726946	3.370791971683502	0
163	81.5	26.01886214299131	15.285738993199093	28.694675271640776	3.6499744653701782	0
164	82.0	26.27597735756933	15.569457433028962	30.282112885465978	3.7718674540519714	0
165	82.5	21.39946593800991	14.818905250476018	29.279896656827958	3.048172891139984	0
166	83.0	23.72076759111738	16.206193778315274	30.534381354539896	3.2820573449134827	0
167	83.5	25.977333247829563	15.84846109775823	27.58140144263719	3.94214004278183	0
168	84.0	24.562266316527797	15.565359756626718	25.959277071499574	3.647701144218445	0
169	84.5	26.098175726571355	14.40702301527941	26.723619340528032	3.7537556886672974	0
170	85.0	25.198002206653456	15.244111921066976	29.726957342216533	3.4065282344818115	0
171	85.5	26.129184324404207	14.014383001561624	30.936163615131328	3.3200669288635254	0
172	86.0	25.67764219430279	16.78319322637925	33.24493744013446	3.4446850419044495	0
173	86.5	26.337989130453053	17.262437940517636	34.85878509997513	3.9410191774368286	0
174	87.0	27.234177380039824	15.228752646429813	38.71100253418953	3.801754415035248	0
175	87.5	27.310850580904344	16.92250183336382	32.23251836790293	3.9963456988334656	0
176	88.0	28.380446975727438	14.742198963039781	32.14851539446713	3.9311641454696655	0
177	88.5	28.491204280498607	15.542175813126711	33.115219977487335	4.271320402622223	0
178	89.0	28.166829860974815	15.704690818840124	29.08997949706525	4.114913642406464	0
179	89.5	25.96780978151193	17.18499701571336	28.18846110515536	3.4712865948677063	0
180	90.0	25.98093074139524	16.90898097959255	30.364091548052624	3.6490148305892944	0
181	90.5	27.219376191616277	17.89342590526465	27.18547044145753	3.8635900616645813	0
182	91.0	26.37318000267649	18.805591226757393	29.200308838892358	4.307708144187927	0
183	91.5	28.92181858222895	16.782239914446333	28.285430695366838	4.293656051158905	0
184	92.0	27.253010209128917	16.957048467964892	30.041968660309827	3.750189244747162	0
185	92.5	27.67114728290781	18.287528574769212	28.189257821040503	4.224704802036285	0
186	93.0	29.722564429445725	18.370876564248697	29.816657498805675	4.597181081771851	0
187	93.5	29.181888860039294	17.31996700204932	35.44115418634938	4.438163340091705	0
188	94.0	27.295941080579155	17.51597061752334	30.637468731285026	4.010941386222839	0
189	94.5	27.608225933980037	17.247897165969917	30.465215669013894	3.856256604194641	0
190	95.0	25.82949207572659	16.987329735595072	33.05762259448791	3.465600609779358	0
191	95.5	27.84862249439712	14.889089609974679	34.5871085258951	3.501407206058502	0
192	96.0	27.952933948683835	17.805836985347522	31.83309249264016	4.258546233177185	0
193	96.5	28.958592698028212	15.482093786300327	34.103577557396804	4.049654901027679	0
194	97.0	30.803896362533237	16.12960781346235	32.235655583671	4.578967988491058	0
195	97.5	29.896202560877555	17.978555216390227	31.294015066844743	4.769853353500366	0
196	98.0	27.966554769928507	16.667788203585697	28.87310570795773	4.001108705997467	0
197	98.5	29.086641101885903	19.490979014719727	29.334780697380367	4.977152049541473	0
198	99.0	27.65373003454502	19.675906777301346	33.83269863096705	4.285318851470947	0
199	99.5	28.13023337921271	19.80900134869534	31.726459960579195	4.417418837547302	0
200	100.0	26.96237081321965	17.967533847229284	27.65876863874496	3.733687698841095	0
201	100.5	29.119300327988526	19.92550472270215	32.06265589787057	4.718267917633057	0
202	101.0	28.80471229309643	20.222296051721994	31.752239801908203	4.750468134880066	0
203	101.5	28.40029555904269	20.53061636595952	32.785888878017225	4.936043620109558	0
204	102.0	26.687597759681154	18.945198550715897	29.703356135411948	3.9615580439567566	0
205	102.5	27.101629432244977	20.63337610348995	30.36624487800574	4.252715110778809	0
206	103.0	28.549556352803734	18.664244797229937	31.078729685103017	4.534447193145752	0
207	103.5	30.108668804693167	16.252535803949172	29.72853553820086	4.478972256183624	0
208	104.0	24.16107558713469	17.21209874436056	29.37999230205701	3.143317699432373	0
209	104.5	23.522043962187553	18.78376621515388	29.583954285818884	3.5763677954673767	0
210	105.0	24.349493749380912	19.257999247877486	30.90851396924259	3.7045931816101074	0
211	105.5	23.75771507778836	19.814545616914327	31.056493486894478	3.5954907536506653	0
212	106.0	22.127587959322682	17.556592257483913	29.834692073306485	2.888730764389038	0
213	106.5	23.533832890624723	17.084152281261495	29.532040315114035	2.9864537715911865	0
214	107.0	24.764589637434085	17.91549220503587	33.18923001214811	3.3748725056648254	0
215	107.5	26.62906478192491	19.366277797504807	30.876632559981392	3.7876686453819275	0
216	108.0	25.76840695074094	19.61821000235655	27.67894359869404	3.6849969625473022	0
217	108.5	25.001670968493045	18.7686901903721	29.383153866416297	3.771904706954956	0
218	109.0	24.23093823174463	18.11079958906765	29.267291658100923	3.19834440946579	0
219	109.5	24.351407581517947	17.29647669843694	30.232387448977295	3.1383222341537476	0
220	110.0	23.989141078772207	16.892556004363218	28.56789585858242	2.8566205501556396	0
221	110.5	24.850134173284687	17.9955891254525	29.695204035790567	3.1313422322273254	0
222	111.0	24.412669421868316	18.901968175533867	29.271527531236266	3.4162798523902893	0
223	111.5	30.09512027606408	16.59318026393199	32.043751061670854	4.161224067211151	0
224	112.0	28.3642656220278	17.38630499728303	29.680976656193966	4.180231690406799	0
225	112.5	25.209164511199532	19.599859157715294	29.421804459087546	4.010736048221588	0
226	113.0	26.1788851018446	18.56145058006528	30.934421142579456	3.801261782646179	0
227	113.5	23.64415368545096	15.507721498431268	26.744692969195242	2.929021418094635	0
228	114.0	23.657832474645033	15.411013916343386	27.386491493475056	3.090517520904541	0
229	114.5	26.182970477627066	17.205717756642688	28.851593893311822	3.431042730808258	0
230	115.0	25.299640059685686	14.26911861035059	30.799037893744366	3.029024600982666	0
231	115.5	27.065432280700776	15.321571481705984	32.14526079432092	3.1732603907585144	0
232	116.0	24.588938031887864	16.334504401018716	31.569507296619246	2.654733955860138	0
233	116.5	27.131839874806246	14.079062570704442	28.947300195055565	3.3075574040412903	0
234	117.0	27.08632211287565	15.409728682244113	30.882073960855923	3.357889950275421	0
235	117.5	23.49844056383617	16.601901992489545	27.383669385870792	3.018141984939575	0
236	118.0	23.218973091062708	16.399907739691066	28.312291387464516	2.644929587841034	0
237	118.5	24.545105001490413	17.154610041876488	29.486525113378477	2.989104986190796	0
238	119.0	24.500303336303887	17.15654612189775	26.452498039227144	3.1297102570533752	0
239	119.5	21.952790241993455	18.200111587014305	26.53286807559035	2.7454128861427307	0
240	120.0	25.165664568797524	17.986009826733962	23.995949752438026	3.7508168816566467	0
241	120.5	25.447277451013065	19.2193693534531	27.664334279796243	3.738100230693817	0
242	121.0	26.40667093747348	18.541844701058764	28.911209492733178	3.4547260403633118	0
243	121.5	26.04557781466653	17.31008644238328	24.78106280670843	3.4757092595100403	0
244	122.0	25.031254991562605	19.7022749483372	24.948630310466612	3.7914592027664185	0
245	122.5	25.67385992544837	20.36405420013622	23.5611058203168	3.9461874961853027	0
246	123.0	24.999942984818347	19.833482551551555	24.818568113206613	3.959115743637085	0
247	123.5	23.499799778533145	19.418330774759028	26.434628328603154	3.4572750329971313	0
248	124.0	23.1339164489178	19.030672758766013	24.45107967781227	3.2740721106529236	0
249	124.5	27.01535475891211	18.603029709519944	29.716899349203924	3.91750305891037	0
250	125.0	24.230718102085547	19.01918296374989	24.2195119791156	3.6852306127548218	0
251	125.5	23.99826601957588	19.186439909154398	22.422472322531103	3.8772085309028625	0
252	126.0	24.741562893699637	18.258655175197568	23.72492779084147	3.9948341250419617	0
253	126.5	25.044812090527188	18.23658097420339	22.753155926494014	3.862932026386261	0
254	127.0	25.290103545544298	16.991062577786646	26.49152918040011	3.4333300590515137	0
255	127.5	24.91414640976825	18.909222976896192	25.406599345503427	4.114629328250885	0
256	128.0	20.955367547259044	17.72354579484952	19.080660378407174	3.5140955448150635	0
257	128.5	23.60975589768927	20.22666118242363	19.422838047210874	3.8975802063941956	0
258	129.0	20.340139232891374	19.289535931630716	21.894764722380813	3.6140865087509155	0
259	129.5	20.87259969147908	21.57417130928293	22.582862400938403	3.9712506532669067	0
260	130.0	20.503146691280563	20.541205516219527	19.247606031658513	3.5427016019821167	0
261	130.5	21.232111396043933	19.084295583461497	21.434032488178822	3.359021544456482	0
262	131.0	24.309477536088593	17.903982622609593	24.99835943473011	3.427004814147949	0
263	131.5	22.810671334555195	19.335045033975994	23.458496345832398	3.527175486087799	0
264	132.0	21.64845698956961	18.64395477540852	25.579665099806252	3.2421323657035828	0
265	132.5	20.813419594327172	18.936812262245546	24.463243707229612	3.2279518246650696	0
266	133.0	21.93882358450486	18.069488897209926	24.84114776357297	3.141659200191498	0
267	133.5	18.9995089950703	19.169839947466105	21.288069292794038	3.3043766021728516	0
268	134.0	23.00567963404623	18.02043440131522	21.573376231721603	3.168206512928009	0
269	134.5	22.111492360494452	17.748239441977876	23.54109444556675	2.9800474643707275	0
270	135.0	19.79951210515526	18.30765433479342	20.908583911701655	3.3664071559906006	0
271	135.5	25.09322793455945	17.002485764839573	27.616675254680942	3.3399876952171326	0
272	136.0	20.882340417040922	17.538943525699093	27.755266425053463	2.664346992969513	0
273	136.5	22.058240211651537	18.39219283894855	28.46886470068095	3.135264813899994	0
274	137.0	23.94189526866589	17.412565391327586	28.102126058372647	3.1152555346488953	0
275	137.5	24.287523238628552	19.184908973543124	23.64138373544738	3.711034059524536	0
276	138.0	22.562278095518593	20.276855342676722	24.395010071267453	3.2639357447624207	0
277	138.5	20.878935335305385	19.894057969913167	20.586833721137623	3.2171955704689026	0
278	139.0	25.241918137761473	18.577344996910288	25.198523779037064	3.813556730747223	0
279	139.5	21.849424171236535	19.721384039820034	28.74507761477763	3.900851309299469	0
280	140.0	23.274517524012964	17.854421823519296	27.56578074180241	3.667246103286743	0
281	140.5	22.847569065258796	18.21027029612597	25.823214833687008	3.501245081424713	0
282	141.0	25.427881384212952	21.39176892264246	24.461689219883983	4.483048617839813	0
283	141.5	24.412486111245073	20.17913857223838	21.13236193852189	4.374613165855408	0
284	142.0	23.69621821286549	20.361864182134063	23.993934237101808	3.6601707339286804	0
285	142.5	21.676981533908872	19.574311828718297	24.251223337610025	3.250948488712311	0
286	143.0	21.058208955304167	18.030576219272344	23.22058984333367	2.975921630859375	0
287	143.5	23.515699064420573	18.891402552117167	21.02405873932528	3.4402114152908325	0
288	144.0	24.1192542034635	20.709005750087957	20.073480799399867	4.147763550281525	0
289	144.5	24.515506207846187	20.30633122528161	21.72106972397705	3.833107054233551	0
290	145.0	23.158405827952294	20.964455352520332	15.841634398904212	4.041793048381805	0
291	145.5	24.424558405580825	19.725210826359632	19.548448923007037	3.8060596585273743	0
292	146.0	24.698402214772926	18.584371673753736	23.474605729267285	3.6026397347450256	0
293	146.5	25.6159801176386	18.132235039719742	23.607017558979003	3.86554092168808	0
294	147.0	26.418820061571637	17.971035795209346	25.818835529446012	3.6485666036605835	0
295	147.5	28.826044498142807	16.44791146277138	24.920646762335426	4.388205707073212	0
296	148.0	29.9187276367081	15.765712359977108	24.653070601332672	4.090457856655121	0
297	148.5	30.257340706614713	18.579950783052535	21.898987634495708	4.7266969084739685	0
298	149.0	28.276565478974987	14.845084887940233	26.110512625707166	3.6692094802856445	0
299	149.5	25.926901333442032	13.771581804628662	26.39041422647609	3.0924680829048157	0
300	150.0	27.260804111041836	13.906961021942934	27.62122243683015	3.2025349140167236	0
301	150.5	25.922751686872317	15.631173012134168	23.404679496174747	3.261382281780243	0
302	151.0	24.72996217276045	17.313827066186906	26.889444972828112	3.3069100975990295	0
303	151.5	27.02741214053006	19.59954485020009	32.24888902586405	4.334498345851898	0
304	152.0	27.62285386581479	18.77553749145148	32.537442093165325	4.018804728984833	0
305	152.5	26.886386407040447	17.954013049037748	28.92947294905655	3.7694156169891357	0
306	153.0	26.842269389562887	19.826975244121755	26.193219351496964	4.214785695075989	0
307	153.5	27.08651848703144	20.44396363082677	30.200931384034085	4.181002378463745	0
308	154.0	26.333963597165138	19.151947987634195	23.88741480217748	3.7957677245140076	0
309	154.5	25.797754427060283	17.761561050662177	26.382616583228604	3.4836041927337646	0
310	155.0	25.18585507157357	18.748575576747786	29.927095736693907	3.6533063650131226	0
311	155.5	23.69773600743534	17.716140716524368	24.00229402186163	3.078106939792633	0
312	156.0	22.853458552130718	18.637622119741618	26.858421304882146	3.121282458305359	0
313	156.5	21.296336229448883	18.217431318280575	25.657114436997997	2.819797992706299	0
314	157.0	21.97224782758707	19.46421009977298	25.719109696946553	3.351110816001892	0
315	157.5	24.64490659032046	17.826314186857804	27.235428464715497	3.0757305026054382	0
316	158.0	23.05013088154226	18.375527619928963	22.345031744127912	3.198433220386505	0
317	158.5	22.53142272061308	17.645263826519717	23.637065837071848	3.1158894300460815	0
318	159.0	23.05675667524264	19.534512800293477	22.437875735243708	3.5044056177139282	0
319	159.5	26.474722084908308	18.605135616551202	25.91061740749303	3.7021493911743164	0
320	160.0	24.24333275049659	18.208163538713826	27.925536522625308	3.1976819038391113	0
321	160.5	25.143916748043807	16.481215640953707	29.158212228797765	3.2908987998962402	0
322	161.0	24.066090242001906	15.231597037609657	24.893922373151458	2.870977818965912	0
323	161.5	21.65748155917163	17.123646285910763	27.99718512497814	3.114311993122101	0
324	162.0	21.150528413497767	16.624733795168936	27.88279136942391	3.257877826690674	0
325	162.5	22.115372322498786	18.391835412964465	26.775419758621464	3.5114893317222595	0
326	163.0	20.844046780644476	17.789645090278785	19.39738352260636	2.7994638681411743	0
327	163.5	21.212448899310203	19.028667254045118	21.424902813032734	3.3369463682174683	0
328	164.0	19.663934346453715	17.077803809642667	23.566987609764997	2.6949700713157654	0
329	164.5	20.81656180014673	17.960286328632453	26.901709839135105	3.588859438896179	0
330	165.0	18.837223022680433	17.640159979690928	24.756467215874483	2.8943580389022827	0
331	165.5	18.81142535670361	14.021530561637896	26.45072314319132	2.6605352759361267	0
332	166.0	18.540365909569203	14.509075380203841	26.1165332106739	2.7797114849090576	0
333	166.5	19.224708947814975	16.859150798759313	23.117972681668423	3.1404194235801697	0
334	167.0	20.447756723708636	15.69238687967068	23.80100759299565	3.42562198638916	0
335	167.5	18.625647823139445	16.072706161518838	28.080256330739783	3.542613983154297	0
336	168.0	20.38049418956018	15.02553879148292	24.679975594339766	2.936761975288391	0
337	168.5	18.721767369702405	15.952714292080245	25.85490061245705	3.230963349342346	0
338	169.0	19.448906598977942	17.425171996413194	28.581944005994245	3.5060325264930725	0
339	169.5	15.767695958109982	16.49189673496256	26.111097027279563	3.3103707432746887	0
340	170.0	17.587698007820393	16.285046475679952	22.815290392025382	3.1589913368225098	0
341	170.5	17.736978282180786	17.76902660819946	19.90638367579002	2.6826390624046326	0
342	171.0	19.393009551025727	15.527432800028286	19.374150791992747	3.128903806209564	0
343	171.5	19.23989015182238	17.048399553998777	19.92155578637786	2.9621541500091553	0
344	172.0	20.44737262629357	17.455979859261078	17.788631306146026	3.224759101867676	0
345	172.5	20.959712219197684	16.16163270280304	16.575810486561696	3.314228653907776	0
346	173.0	21.797114805544396	15.886563880468081	19.378195985458987	3.360622525215149	0
347	173.5	18.716995033674095	16.579086212503498	21.107406136125807	3.300459384918213	0
348	174.0	20.505243034736907	15.814289305362415	21.268010294996184	3.032865822315216	0
349	174.5	21.064754184764354	14.679093457644782	20.894200290193414	2.8106731176376343	0
350	175.0	21.112560921958334	15.224384981219666	22.760728700137552	2.968713343143463	0
351	175.5	21.038641657931862	16.028252346712762	25.32385205250765	3.39645653963089	0
352	176.0	22.25101290103194	17.48229020705926	24.386783361713636	3.4771502017974854	0
353	176.5	22.696172981078803	15.95468854331744	23.10513907312436	3.279038667678833	0
354	177.0	23.06845233899105	16.668188962339464	25.641813972839454	3.378083109855652	0
355	177.5	22.831861488003085	17.80332964661523	21.09868212637677	3.1009313464164734	0
356	178.0	22.727467960438844	19.69610860284706	19.22182335654123	4.315792620182037	0
357	178.5	21.305068401669274	17.808727865437387	23.26291797853282	3.547825515270233	0
358	179.0	24.177284355009505	16.748443473116758	24.991264792914592	3.9560160040855408	0
359	179.5	21.48757963570847	15.704993814758705	17.583886191239085	3.2993826270103455	0
360	180.0	23.28103165919677	18.46695307392081	24.984058329731287	3.7378698587417603	0
361	180.5	24.496180581570883	14.79171331650541	23.474107178927994	3.4504127502441406	0
362	181.0	24.930120648688813	15.074097134003514	26.669173141601835	3.3772113919258118	0
363	181.5	23.433899679937895	14.536284883567498	19.032327654703817	3.1136202812194824	0
364	182.0	20.54756047743757	15.00124436478983	25.177866159426006	3.0465376377105713	0
365	182.5	19.068013708436865	14.64323293799189	21.367327144896052	3.031892776489258	0
366	183.0	18.53046068777971	15.376085016880053	22.863341571260243	2.752402126789093	0
367	183.5	21.061950062525028	13.74665583100701	26.85642270028087	3.128596246242523	0
368	184.0	16.150673639508312	14.688735640983072	24.1654068713236	2.981935143470764	0
369	184.5	17.267120177043722	14.617899773411377	23.26985020366191	2.827916741371155	0
370	185.0	16.303212456366623	14.059830073382392	22.054417837948936	2.6920488476753235	0
371	185.5	17.96179829350882	14.245494796185616	17.028089716243194	2.528979778289795	0
372	186.0	19.880036121992788	14.096654122441599	22.32489324791976	2.531045079231262	0
373	186.5	20.216259844363236	14.213458220967548	22.568391537081332	2.8059369325637817	0
374	187.0	18.23146180475618	15.848667045112542	20.684966660021882	2.72392600774765	0
375	187.5	16.70936378209811	18.667633683972024	21.386487413049416	3.5341182351112366	0
376	188.0	18.410594263628838	15.518197010512493	20.018855819525	3.4448710083961487	0
377	188.5	16.720540936745124	14.431268716743032	23.159050198651826	2.89228618144989	0
378	189.0	18.440426988282212	15.652762649750683	22.9510515209891	3.493821918964386	0
379	189.5	16.568540836767568	15.352017001748422	19.514418950466812	3.1789937615394592	0
380	190.0	12.845256788452929	15.347199491080644	20.99589522846053	3.26723575592041	0
381	190.5	15.850499980790602	16.089924957832267	21.188051227386325	3.842618465423584	0
382	191.0	14.93712791396564	17.944836329874942	26.48787127642538	3.989569842815399	0
383	191.5	13.050812570119888	16.81902908473105	18.086862164351714	3.158346712589264	0
384	192.0	14.692232403368052	16.921561161716504	18.151256314539488	3.3292758464813232	0
385	192.5	13.461643518859574	15.643451083754911	22.207631635345777	3.6403697729110718	0
386	193.0	12.98425842380982	19.23491082015905	22.95399800223273	3.960151970386505	0
387	193.5	15.261514057185394	17.379378543903588	23.63746172742848	3.5398489236831665	0
388	194.0	13.174720925704605	16.12267192976857	19.79576223818054	3.3560431003570557	0
389	194.5	12.366684952836891	18.824221005823983	21.358165804575666	3.6585918068885803	0
390	195.0	14.256275343954087	16.52380578191407	19.494133389853296	2.881101071834564	0
391	195.5	15.826735722405687	16.57665771329656	21.275055110843834	2.855878174304962	0
392	196.0	17.009538146412496	16.719188366575924	21.18825663382177	2.7656596899032593	0
393	196.5	17.43414586762654	16.867988008922296	18.047033404839443	3.0064961314201355	0
394	197.0	17.65970361085465	20.98158461539828	18.773931317506428	3.968101739883423	0
395	197.5	18.623581621921005	18.007172828967605	20.708376571108335	3.263978362083435	0
396	198.0	16.728759664926656	16.63589861374471	20.42186890706988	3.0172833800315857	0
397	198.5	17.772095716138352	17.734810474110272	23.12313949718167	3.581460118293762	0
398	199.0	15.632262409502516	19.357442665529533	22.213087352831188	3.49431574344635	0
399	199.5	20.183094186633923	17.549509245635825	22.152644129314872	3.308665454387665	0
400	200.0	20.803413903857944	17.658897123720806	20.558950485441247	3.4304052591323853	0
401	200.5	23.225857887659203	20.71244937093961	14.909689546378564	4.4997140765190125	0
402	201.0	21.25485247726914	18.439852985425137	14.260837870162032	3.8306990265846252	0
403	201.5	23.252843887384813	16.880118499908747	16.929639539658506	3.5783743858337402	0
404	202.0	21.408872846924623	18.778205733142684	15.520446854950038	3.6577004194259644	0
405	202.5	21.31769118395013	18.343042794952808	22.66229035989552	3.6198508739471436	0
406	203.0	23.170931211198138	17.45935500473306	26.57353827117931	3.7573155760765076	0
407	203.5	21.271580437287298	18.502989216643588	22.280317051052975	3.486173450946808	0
408	204.0	23.608759830447838	18.12132284911784	20.116958374288547	3.918997049331665	0
409	204.5	23.27293528258238	18.129648736780464	21.581904221354748	3.8078275322914124	0
410	205.0	22.457368954531404	17.83793385941937	20.61098517668331	3.8157454133033752	0
411	205.5	24.241499972375237	19.292342027993318	20.78702311645731	4.286740720272064	0
412	206.0	23.29224561711129	20.625838010831096	23.714807757028368	4.593303799629211	0
413	206.5	24.072440208371063	17.33241845959423	25.284978672471013	4.017176032066345	0
414	207.0	21.03382197668151	18.947197900403104	25.50560139346271	3.805285096168518	0
415	207.5	22.83528448771503	16.381451344424587	23.95969933777337	3.498311936855316	0
416	208.0	20.899983251434577	16.120556143522375	24.679591362649266	3.186351954936981	0
417	208.5	23.013937566112645	16.78236598730815	23.36993154413376	3.2307496666908264	0
418	209.0	21.586312517259643	13.970901041893706	22.473205465786876	3.0572786927223206	0
419	209.5	22.830820039422434	15.585044894492516	20.938542882733962	3.628752827644348	0
420	210.0	23.076249332930786	17.89070270742372	22.84485217746903	4.2565131187438965	0
421	210.5	22.9309948501338	16.872780148160874	21.74470795575483	3.9989957213401794	0
422	211.0	22.872832402421835	14.421138615719652	23.120563572450234	3.6129677295684814	0
423	211.5	22.998223866951804	17.653471468100648	22.932376547387637	4.2343297600746155	0
424	212.0	19.090717714976307	17.732913866541924	16.917453601962375	3.3366867899894714	0
425	212.5	21.429414647882965	16.24502647475991	21.349967800197643	3.117210268974304	0
426	213.0	19.839446974008155	17.28534476805933	20.924218665110086	3.5691270232200623	0
427	213.5	21.42515782914407	18.241940659319248	22.166310918216173	3.7664794921875	0
428	214.0	19.714826222764742	17.247831440674272	22.695781574324336	3.4924209117889404	0
429	214.5	18.312067953781735	17.78119859065773	20.419770871052478	3.5015490651130676	0
430	215.0	18.64694768022912	18.75267010884132	21.038216234979355	3.6811479926109314	0
431	215.5	20.56767950045119	18.910667553569752	19.819401219808064	3.8542672991752625	0
432	216.0	18.668387747160295	17.852766002151352	19.28343912330514	3.4256285429000854	0
433	216.5	21.470561995113513	18.374271361296035	23.07855444908173	4.1141077876091	0
434	217.0	22.707917248163284	18.45326408810846	20.9903164531287	4.000308513641357	0
435	217.5	23.338785997623177	16.975421527364965	24.242607614471392	3.7665608525276184	0
436	218.0	20.694072629629005	18.31743714008024	25.11243722679292	3.9806514978408813	0
437	218.5	21.331279210924436	20.92569883238521	25.229193855417755	4.306759536266327	0
438	219.0	19.959247691646027	21.394535260367164	20.77217066114038	4.140297174453735	0
439	219.5	18.43311988264074	21.42641237702049	22.856341885984197	4.023839831352234	0
440	220.0	19.5514213067066	21.150253865463146	22.553423136897656	4.238395392894745	0
441	220.5	20.20106994981552	19.323889521738035	21.261432402224862	3.770309090614319	0
442	221.0	22.567825347619873	19.877714852967944	22.732002675241304	3.825261890888214	0
443	221.5	19.060594011444323	19.97843898951507	19.08822868185053	3.583446741104126	0
444	222.0	22.447729179830276	19.40774113494084	23.046422623577982	4.197934567928314	0
445	222.5	18.72829693168137	20.049743239935033	18.315235921123463	3.8515684008598328	0
446	223.0	19.91415682413856	18.933190920284595	20.019590360354282	3.765482008457184	0
447	223.5	20.223157426048573	19.389857613569756	24.16671551290637	3.9716964960098267	0
448	224.0	19.08003418510205	21.532102808263872	22.355303649751093	4.273596405982971	0
449	224.5	19.648363423521914	20.027259996822647	23.553763799615872	3.542928099632263	0
450	225.0	21.654384620966283	21.229749802822326	19.464526348083666	4.545063376426697	0
451	225.5	23.98119810571427	21.13269836016801	19.957377732023005	4.403832256793976	0
452	226.0	21.554541186973296	20.142382880222197	21.83532059172811	3.709089457988739	0
453	226.5	20.823310337370543	19.629995669922675	27.353840127205558	3.742626905441284	0
454	227.0	21.282683113853864	19.610708487667814	22.593545202469063	3.685949742794037	0
455	227.5	23.061787888802712	22.23407610347354	24.791991951938257	4.401517808437347	0
456	228.0	18.487806188861924	21.38695769710834	22.380542518570977	3.8330426812171936	0
457	228.5	20.998117119681382	20.782700541189854	23.53412319965908	3.9336127042770386	0
458	229.0	18.631518262835414	20.800751468254944	25.600111248607806	3.475697338581085	0
459	229.5	21.255713032646554	20.499198087813546	25.161952224015334	3.8008809089660645	0
460	230.0	20.40582648537719	20.005449153613007	26.79101607540809	3.5183101892471313	0
461	230.5	19.75625669148633	20.60555698756491	24.65129153271174	3.8004544377326965	0
462	231.0	17.107064115865455	18.889015648923863	26.939039486850074	3.1234312057495117	0
463	231.5	15.97734217422041	22.521735724808583	26.888675732672514	4.1377562284469604	0
464	232.0	20.958501720947083	21.9848086293381	27.94804086817756	4.637418687343597	0
465	232.5	20.156475043322757	19.207564582881588	31.845751975947177	3.978218734264374	0
466	233.0	19.823668488899642	20.637207068738736	31.419495765131362	4.293896555900574	0
467	233.5	22.47907175514348	19.084801542440246	28.91658146025807	3.7896642088890076	0
468	234.0	21.69484997405857	20.40196013631203	30.077093798728516	4.0499147772789	0
469	234.5	21.842506860674547	19.263243206490326	27.524712824341083	3.7037768959999084	0
470	235.0	21.792340115575087	21.572205583705024	28.097161596187266	4.014368057250977	0
471	235.5	21.524728312287465	21.90675196965348	27.53194303194854	4.615436792373657	0
472	236.0	22.199535225350388	20.48476842401609	29.21685231659412	4.064903259277344	0
473	236.5	23.459724304057772	19.768524005944435	30.527455879240822	4.201120734214783	0
474	237.0	23.882318678400054	16.30785987691906	22.654209223077057	3.210339844226837	0
475	237.5	23.397045345570376	18.04121723256159	24.662111559713622	3.722890317440033	0
476	238.0	24.545748958682168	18.741871894841708	27.493643471333773	4.499607086181641	0
477	238.5	22.915770699928032	17.888833061663487	28.34710950276612	3.9239901304244995	0
478	239.0	26.51999875802369	19.757505217046933	28.216726302993926	4.5262449979782104	0
479	239.5	24.157097671258242	19.491327638560325	25.377092090798104	4.417073130607605	0
480	240.0	27.818500681341504	21.19330313572498	28.775913695383977	5.267869234085083	0
481	240.5	24.159571134848875	21.58866832847007	21.649755025545886	4.782593846321106	0
482	241.0	22.483832128943078	21.25089318758467	23.179975673636363	4.287253320217133	0
483	241.5	26.175082000210807	20.67012194805521	28.421346447844257	4.81307327747345	0
484	242.0	24.003369150854752	21.708143781229886	22.32693334178803	4.660406112670898	0
485	242.5	24.435543671811587	21.65101318024501	25.26162692519097	4.287191033363342	0
486	243.0	24.79699055539791	22.258002569735343	27.627936002150776	4.571621119976044	0
487	243.5	25.077658632139645	21.76769383048332	22.531751035661678	4.74822461605072	0
488	244.0	28.326926013949304	21.66053829250009	25.30668908137673	5.18248438835144	0
489	244.5	23.710438483786987	20.486274646932337	25.697502706369782	4.404750168323517	0
490	245.0	27.09176284021612	18.08586756948211	26.188688844006133	4.4358861446380615	0
491	245.5	25.482498111954982	19.475882798501875	26.013539083696582	4.773513078689575	0
492	246.0	23.254901007145918	20.001565831103772	25.200136162450583	4.236975908279419	0
493	246.5	21.57749731003372	19.45603593034522	22.918360061019765	3.6899912357330322	0
494	247.0	22.92422454845081	21.101399436218987	25.745902624261692	4.230009317398071	0
495	247.5	21.49608343951448	22.38164401819958	23.57860143608924	4.724767804145813	0
496	248.0	20.643578221201636	21.404851536954624	26.20059711132511	3.968759775161743	0
497	248.5	22.608345771802874	22.415897096909383	25.886895524195747	4.864322245121002	0
498	249.0	22.69986998662847	21.972023683745267	25.12674626035285	4.876954555511475	0
499	249.5	22.002552831863966	22.225045651382533	25.758190823004057	4.7291916608810425	0
500	250.0	21.422116484373333	21.32477180012472	24.021958305792396	4.287606477737427	0
501	250.5	23.69018551466459	20.781611236306695	29.324111399523147	4.48331743478775	0
502	251.0	26.16470875175139	24.036062641256557	25.706471392840704	5.6211090087890625	0
503	251.5	23.330802864319764	23.95915393070806	24.80907558793201	4.9737149477005005	0
504	252.0	25.028993340471658	22.38524574163851	26.533408689346174	5.076943635940552	0
505	252.5	23.46731376801756	23.00373739559738	25.900208819205538	4.855605363845825	0
506	253.0	25.86620197290003	22.90589562888698	32.7644920893192	5.353249907493591	0
507	253.5	24.014672978727788	22.565311190765108	30.152419066922597	4.801464676856995	0
508	254.0	23.704115250469727	22.815505217785308	25.41784290168523	5.284464955329895	0
509	254.5	24.785784065995358	21.018405922292466	28.15660650329107	5.287814736366272	0
510	255.0	25.22920339232647	21.767834979360945	25.546603230124532	5.271015763282776	0
511	255.5	26.38242764121108	21.874904115354298	28.19127700252517	5.492991209030151	0
512	256.0	24.31697172682283	20.86648934393169	24.583450742324334	4.856204092502594	0
513	256.5	22.97153320509014	21.3254372169716	22.496526344433512	4.926750957965851	0
514	257.0	22.46468566427069	21.05154538529061	23.283897530802385	4.449473321437836	0
515	257.5	22.334636303058403	20.966830352478073	25.859904096071546	4.775127470493317	0
516	258.0	22.541750370512545	21.015107729256236	28.894993202630946	5.181429386138916	0
517	258.5	23.921248040823514	19.72826366915966	33.18232581759733	5.240517854690552	0
518	259.0	24.22170798631342	19.343614714449636	29.0986011071974	4.636077582836151	0
519	259.5	24.216760415056655	19.757760501523418	26.192519230610465	4.293445348739624	0
520	260.0	23.875546381461703	21.59771698997038	24.224101105400013	4.796556234359741	0
521	260.5	22.823538723644674	20.63721734621303	28.633820271723504	4.45163369178772	0
522	261.0	24.839066717255633	24.116543862897604	24.92545292547065	6.0767364501953125	0
523	261.5	21.328749303861628	21.19536624375583	24.8590837783738	4.845499098300934	0
524	262.0	22.190738382981777	22.55182097186196	24.90373326340154	4.8525071144104	0
525	262.5	22.525398599497464	24.00600087173945	22.945028504531724	5.176593065261841	0
526	263.0	21.898426779507048	21.820381430276527	22.64329120146502	4.811833500862122	0
527	263.5	22.049742440890526	21.19684978598781	23.848237177375243	4.515210390090942	0
528	264.0	18.994759785195413	21.74732088339237	25.42528851542194	4.599280953407288	0
529	264.5	20.234744711877568	22.348512191049828	26.003101438120556	4.74262535572052	0
530	265.0	17.254047427280767	19.963263246043525	22.38031954145361	3.5967102646827698	0
531	265.5	22.111675054195473	20.539786742169227	30.19150005295345	4.564914405345917	0
532	266.0	20.920242369824393	21.19314653091368	25.527974037208036	4.528086185455322	0
533	266.5	22.301848558404487	20.196053857167243	28.612432272663995	4.807149767875671	0
534	267.0	21.262313545075386	20.91858544672675	27.945026621036057	4.486253261566162	0
535	267.5	18.361767510168193	22.19541158387288	32.17501706172482	4.62312251329422	0
536	268.0	21.933207651698524	19.858436693989965	31.264542326081582	4.188272655010223	0
537	268.5	20.326075754277213	23.183342904486267	29.856520309007916	5.200946927070618	0
538	269.0	20.99347542050947	21.093622615499044	31.341225402122337	4.693449437618256	0
539	269.5	18.95780636625844	21.28754402414835	32.675476099545165	4.950452148914337	0
540	270.0	19.456706287889773	19.425087469844105	32.74321335478227	4.143884181976318	0
541	270.5	19.53332492486649	20.75646946436718	31.12166890776823	4.36296820640564	0
542	271.0	20.906201313828603	18.788765964930814	29.11824742658704	4.0088629722595215	0
543	271.5	16.66221158477441	18.968474664695094	30.627157025741464	4.035537838935852	0
544	272.0	19.725579448846332	22.81709744261519	30.297978383856297	5.206053853034973	0
545	272.5	17.591551497328908	21.821187066087173	24.322134234324654	4.968492388725281	0
546	273.0	16.867031151467103	21.995892979085433	25.408737734116315	4.853561520576477	0
547	273.5	16.175544190420652	22.56618008402183	28.159525238320022	4.943488836288452	0
548	274.0	17.71657575434162	20.50230989798276	25.855645113132535	4.490942358970642	0
549	274.5	18.031041877589757	19.652553966076827	25.442732291151756	4.452672600746155	0
550	275.0	17.644724219067797	20.55551180309765	27.53519373931405	4.300218820571899	0
551	275.5	19.44202646539611	22.92692924140798	28.58240988431885	4.785005450248718	0
552	276.0	18.89959833040885	22.279039418886555	27.220802766869653	4.676139652729034	0
553	276.5	17.301957161303733	21.396164439603158	29.847794242654903	5.295487642288208	0
554	277.0	18.697688490433848	20.333567534018723	27.456465680214315	4.269776940345764	0
555	277.5	21.251227586151543	20.174398084134896	33.172386672521334	4.923558235168457	0
556	278.0	21.42906615431494	21.57103595088067	29.047736493235316	4.917551577091217	0
557	278.5	20.925335016989123	20.904449083906187	26.87831248508899	4.967227876186371	0
558	279.0	20.83504524171161	21.019655344155286	30.440582322952586	5.1869940757751465	0
559	279.5	19.15576258813809	21.790820158221138	27.651946497907318	4.774998128414154	0
560	280.0	18.456096038516478	21.947908431681476	26.003922939837093	4.474931061267853	0
561	280.5	16.398864526923774	23.470668587962102	24.667513543492255	4.97752457857132	0
562	281.0	18.01916448968464	22.576027198970422	23.59501792893061	4.825296700000763	0
563	281.5	20.805034903809627	21.635426967776148	27.112456460972044	4.850507974624634	0
564	282.0	19.24411980357084	22.743138806041745	22.50037287294378	4.849801063537598	0
565	282.5	17.310541404657357	23.41007466648771	21.48889870078891	4.7687652707099915	0
566	283.0	20.107001056473848	21.275042443097053	26.647563707789846	4.802458882331848	0
567	283.5	18.549787935373843	22.52901130265129	27.47042072085103	5.090798735618591	0
568	284.0	16.445348090258875	21.410406708012395	24.73640410777503	4.09085214138031	0
569	284.5	20.1352001429766	23.172641265557523	29.53297261238106	4.911091327667236	0
570	285.0	19.051929072918853	24.343653231765423	22.53308683980195	4.8290687799453735	0
571	285.5	22.696606036296174	21.422295511723444	26.52746618635374	5.062659978866577	0
572	286.0	22.87374529316108	21.102943889304868	25.611977477678316	4.297963380813599	0
573	286.5	19.475457066822912	21.388009417494143	24.94078979124475	4.475293159484863	0
574	287.0	22.204501262143083	21.839018005189075	28.831928114045883	4.999017715454102	0
575	287.5	24.184598797569492	20.132732830777943	31.074969123607612	4.421485960483551	0
576	288.0	22.416515351850705	19.1517948438587	31.90379371379915	4.421625137329102	0
577	288.5	22.65469393127151	20.200465652922464	26.80283270194836	4.675188362598419	0
578	289.0	23.875408254753125	19.931829385943153	29.884696154490136	4.766510725021362	0
579	289.5	22.650679306557862	23.174576136652515	30.048502401474796	5.764694809913635	0
580	290.0	18.355098545104113	23.054884134934454	26.23386472185596	5.518589615821838	0
581	290.5	26.405833105676805	20.644874906768948	27.05588168910105	5.0323426723480225	0
582	291.0	24.78987149335518	21.641755991224052	29.491966389381396	5.3293925523757935	0
583	291.5	23.812296264881837	20.602746240918925	23.912170232975846	4.629625976085663	0
584	292.0	22.507517987744478	21.803976395865238	26.74484197507962	4.633168280124664	0
585	292.5	22.817176571749457	22.139729482957737	26.261201217223682	5.3167277574539185	0
586	293.0	21.99237305902102	22.160803801400938	21.99489465223012	4.643903076648712	0
587	293.5	23.302525002181397	23.130313356139993	23.112952119000948	4.927009046077728	0
588	294.0	25.414255610914097	23.256769157869183	22.190990846473692	5.170767307281494	0
589	294.5	24.755413177250944	21.5251753188076	24.39132148151451	4.690537750720978	0
590	295.0	24.39483736333125	22.6860076096129	25.910694752487586	4.7839608788490295	0
591	295.5	26.7277482799567	20.24241788791425	24.037419321412425	4.4746333360672	0
592	296.0	24.94446952194437	22.10722433212504	28.184707687622122	4.778913855552673	0
593	296.5	24.450108288318006	19.528371384778964	21.72140143951332	4.114176630973816	0
594	297.0	24.213581031392494	21.20160168748472	25.209075622064915	4.641673266887665	0
595	297.5	26.356098619223076	20.818603072464818	22.747230368674394	4.676419794559479	0
596	298.0	26.05405217239334	21.080555647360775	23.77036307517337	4.907251000404358	0
597	298.5	27.61169967194013	20.154191422712692	24.645358017778108	4.931084215641022	0
598	299.0	27.005220660894395	17.410341675388675	23.657580705353123	4.55828458070755	0
599	299.5	24.281438650826658	18.96012692471787	21.384511502706605	4.122288823127747	0
600	300.0	24.748508876871796	18.302161009863354	26.966945781395097	4.387527406215668	0
601	300.5	24.81929947768927	17.626137348929152	30.024434154023105	4.610543251037598	0
602	301.0	22.42820201173552	18.273678660726173	23.662930812479885	3.7619972229003906	0
603	301.5	22.913012782235285	19.6098300179228	22.870138165375195	4.597098529338837	0
604	302.0	24.16189757233292	18.702651511942726	25.560321829475313	4.364564418792725	0
605	302.5	23.161252706876184	19.47339260398124	22.315194931514053	4.273113906383514	0
606	303.0	26.090686473074356	18.370696433918603	25.304838083864766	4.3902018666267395	0
607	303.5	23.03045020516973	17.098753534364125	27.889880488487584	4.477593898773193	0
608	304.0	25.9345183797206	18.876562958761212	19.331547213019423	4.738321304321289	0
609	304.5	22.362147015748093	20.67434061515952	21.070751344355163	5.025205016136169	0
610	305.0	24.215424574176524	20.795695881758505	18.00528933375228	4.79349821805954	0
611	305.5	22.8063199852013	18.64168750724407	24.670100436632406	4.216623604297638	0
612	306.0	20.442828327879056	19.046527596243312	18.283794280898654	3.829573094844818	0
613	306.5	20.65891826118076	20.058414133070027	18.44439174982476	4.226623177528381	0
614	307.0	22.16491118325044	21.13761466035682	19.396366676284153	4.547972679138184	0
615	307.5	24.26719066950662	21.002196662204366	22.108643850994415	4.927334189414978	0
616	308.0	21.72067483459975	20.560915879833807	22.78958755052105	4.276881515979767	0
617	308.5	21.87614680261285	19.575358128280882	24.61877867998161	3.962773084640503	0
618	309.0	22.64098720220437	19.595210363573443	23.820202506788366	3.8922858238220215	0
619	309.5	23.99960773424135	20.373407239101542	24.48922662747612	4.80180561542511	0
620	310.0	22.04966089264377	20.57490093923384	22.432578410691914	4.178147912025452	0
621	310.5	21.190915818219253	22.076483066213964	26.69344740031865	4.603232443332672	0
622	311.0	21.448750186842886	20.212405267679678	27.66273763822366	4.225944876670837	0
623	311.5	21.340711348689894	20.996612687531286	23.38495445346082	4.479313790798187	0
624	312.0	22.580743092158542	19.434693790100237	27.722175348621573	4.181238114833832	0
625	312.5	21.966730541476664	19.83299506128052	24.79384280025767	4.194890260696411	0
626	313.0	22.19801471661944	19.63976645696674	27.38001000561097	3.8832873106002808	0
627	313.5	20.69099645983613	21.640164065423114	28.0098155474912	4.867277443408966	0
628	314.0	21.653258374265846	18.897140463462588	25.161303521062678	4.120302796363831	0
629	314.5	21.33062225673916	21.08965491090617	23.03076075274229	4.630212485790253	0
630	315.0	20.97904275369487	20.119114557751562	21.753034439364804	4.232322871685028	0
631	315.5	21.037496974310926	21.00231589684572	27.1263515728072	4.619257152080536	0
632	316.0	19.611032053630538	23.27444711742081	27.28817962432582	5.07176399230957	0
633	316.5	19.28168501163188	22.085728131305487	27.569634625069217	4.950104057788849	0
634	317.0	16.890575942588782	21.304599199762347	27.71908079552882	4.383256733417511	0
635	317.5	18.3163658227123	23.62029971184574	30.542605265158198	5.42119562625885	0
636	318.0	16.850310746873276	23.619822453476914	24.42944936026722	5.021578669548035	0
637	318.5	19.248978850189587	22.382884797195164	30.461588107141036	5.135476589202881	0
638	319.0	15.300776273293224	24.973586027546826	26.827138115344294	5.516550540924072	0
639	319.5	17.81902762180937	21.68650144403077	27.088683744498695	4.664660096168518	0
640	320.0	20.017620216671133	21.36124367380423	27.393531683916557	4.94519829750061	0
641	320.5	21.216488902136803	20.620267638523302	26.094801278124795	4.58611398935318	0
642	321.0	23.086915010484006	19.957877552841612	31.223577031581943	4.654732644557953	0
643	321.5	18.97408632064807	21.50747241067633	34.08943115047313	4.991329610347748	0
644	322.0	21.77270049056395	21.254746798538577	30.381760568386976	4.961610436439514	0
645	322.5	22.518290552092054	21.132489655210932	28.11905367189062	4.783342480659485	0
646	323.0	21.06021296073598	21.322433786532063	29.995141711113785	4.848427772521973	0
647	323.5	23.150881207831162	22.467751456835245	33.18747538510516	5.5113184452056885	0
648	324.0	20.651255372324044	19.55555482180162	29.84680907889631	4.642913043498993	0
649	324.5	21.697515340556492	20.239534754214905	24.857484637511874	4.571889042854309	0
650	325.0	23.889851672474492	20.090872653979005	24.950641775102774	4.487769603729248	0
651	325.5	23.831755175214994	20.305681051466937	26.2075650612611	4.376365542411804	0
652	326.0	22.651706418546922	22.39008145627128	25.511283594107677	4.868687689304352	0
653	326.5	24.212841228811754	20.489043459235475	27.631109593274516	5.0339275598526	0
654	327.0	20.30979467418007	19.14589892460912	27.284635161767014	4.007649123668671	0
655	327.5	19.83602615707281	21.87162136961429	22.317928571988478	4.322233200073242	0
656	328.0	17.580096319246508	22.37353364556696	23.14436096912297	4.435150921344757	0
657	328.5	20.160371065273182	21.456961692180023	27.20329455094039	4.679979681968689	0
658	329.0	20.071169331688196	21.891987289832702	24.947342916644416	4.314253628253937	0
659	329.5	19.281898619806242	23.04237790971974	28.027395865245747	5.391498804092407	0
660	330.0	19.635399153383133	22.192370567843813	27.242445674126373	4.775745272636414	0
661	330.5	20.19248474106888	20.00459330476783	30.240187385032183	4.456438422203064	0
662	331.0	21.999090207017588	20.088296292458754	27.512812660478218	4.278191924095154	0
663	331.5	19.837737428531852	20.057514264878737	28.295622530893112	4.156999588012695	0
664	332.0	20.53362036696072	17.945033562815848	29.378143195992966	3.9742311835289	0
665	332.5	21.153809537153137	19.59630838927712	27.684144535680634	4.220012426376343	0
666	333.0	22.338771525069944	16.89670796334635	27.634046993443402	3.890344798564911	0
667	333.5	21.256405670398294	18.707815343742872	26.775509508144907	3.651391565799713	0
668	334.0	20.800846481543374	18.159190033407977	25.466281452757865	3.7071332335472107	0
669	334.5	16.437188443944535	19.601300914501874	24.792596970481803	3.798525631427765	0
670	335.0	18.751768163208112	21.58136759759047	27.53701578939351	4.649820625782013	0
671	335.5	23.301129803461492	19.061338067058866	26.965536380117236	4.203067421913147	0
672	336.0	25.168716060461406	21.291028263002644	28.41340898338499	4.99228835105896	0
673	336.5	20.858896466537118	19.130997712966145	30.569499132338986	4.535937607288361	0
674	337.0	22.359655392529817	20.713431397581093	31.138112076856622	4.6430909633636475	0
675	337.5	22.990419916772368	21.165226798262704	31.561861812843272	4.692398011684418	0
676	338.0	24.271713503178773	20.57513064898374	33.567113094674504	4.810332953929901	0
677	338.5	21.857489321104026	19.668972995463715	33.463238086844235	4.376189708709717	0
678	339.0	22.68150130533067	19.524768572731723	27.341411957444027	4.369668364524841	0
679	339.5	19.670168032849148	19.764292637739363	32.53963678637886	4.356752634048462	0
680	340.0	22.52395596379779	21.078109902028405	31.0379312355859	4.731582999229431	0
681	340.5	20.130567410856628	22.52051850173041	26.463784611300525	4.714233875274658	0
682	341.0	22.407636976006756	20.546464849006842	27.63865472652677	4.413799345493317	0
683	341.5	20.480369164508772	20.515697276447767	26.953776018671693	4.147762656211853	0
684	342.0	21.457699540472788	20.550203217977316	25.681995729408104	4.4597408175468445	0
685	342.5	20.311386427706452	19.69876572752016	22.176860449259774	4.511336982250214	0
686	343.0	21.197299621934235	20.607703330634347	22.183117999770687	4.363797307014465	0
687	343.5	20.794699068882835	21.47098221288822	21.603089063303106	4.776866436004639	0
688	344.0	21.98893144479203	22.787300491611017	24.25177926785478	5.003837943077087	0
689	344.5	22.173908956648006	22.002833602866836	27.537346657378485	4.88663524389267	0
690	345.0	22.126528594831854	22.617462624844766	25.96294835614629	5.099326968193054	0
691	345.5	22.499558684845425	19.906723698879023	29.75413069915175	4.607410728931427	0
692	346.0	21.088175107567423	20.800929779222404	29.54909915843292	4.413767158985138	0
693	346.5	21.064694671895353	19.323805573088922	26.23501080520929	4.103866517543793	0
694	347.0	20.88720282251367	21.8750750396228	32.09468527184193	5.151572227478027	0
695	347.5	21.119121705408304	21.795812262547322	31.722594582481747	4.806863367557526	0
696	348.0	21.458964606060732	20.98104052559574	29.81221261214524	5.126020908355713	0
697	348.5	24.172205149783622	24.405934660220694	31.284988131331232	5.915067195892334	0
698	349.0	23.32339855207556	23.55929362043532	31.796519130071214	5.448969602584839	0
699	349.5	26.46276098841338	23.162080555768835	31.48601026955529	5.953403115272522	0
700	350.0	24.800774233955906	23.0328827195906	35.794505538253766	5.788325667381287	0
701	350.5	22.721708581102718	22.578399841816015	31.199890526447756	5.317656397819519	0
702	351.0	23.244857734830845	20.869306099592453	25.413927146450565	4.521531760692596	0
703	351.5	26.656807218425115	21.105688001733967	28.848946012549213	4.717970788478851	0
704	352.0	24.095137140212074	22.075334296987407	26.31029230025376	4.737376570701599	0
705	352.5	26.14344666597458	21.357016222736398	25.715956085108647	4.660026133060455	0
706	353.0	25.592163301262502	19.273062162889882	23.62179907526839	4.290145039558411	0
707	353.5	26.292733628106447	20.44629348640719	22.10507340276408	5.026130676269531	0
708	354.0	25.864930035699842	20.317399967013444	25.429581834352078	5.041075944900513	0
709	354.5	25.50664442068083	21.09574369994917	26.734797172509335	5.010290145874023	0
710	355.0	28.626769285792818	19.95829818381633	27.70447118084354	4.962525367736816	0
711	355.5	24.94918780383165	22.133822094958532	30.861578641708537	5.554548501968384	0
712	356.0	23.99993338981932	22.241648809569707	28.521522941429517	5.027838945388794	0
713	356.5	25.231451346416833	21.642814159133714	27.648110489980546	5.148775577545166	0
714	357.0	26.28034607383367	22.826238276051846	23.60801841405714	5.619630217552185	0
715	357.5	24.473740379415545	22.38508480669418	20.977861095148437	5.185600519180298	0
716	358.0	26.575305178368097	21.070769221104637	25.778096884544247	5.198480486869812	0
717	358.5	24.17561677965648	23.429217907984558	24.523620773981875	5.364503860473633	0
718	359.0	26.189534445539323	23.11367275529887	24.61339721374927	5.5408018827438354	0
719	359.5	26.088871502365237	22.00162083105937	27.319797123984316	5.271210074424744	0
720	360.0	26.064129770210542	23.90443357436835	25.42209873533676	5.637386441230774	0
721	360.5	28.01450134323767	19.558552484149416	31.20199721396545	5.00734269618988	0
722	361.0	28.847417653528282	22.883329324147912	29.68899858316632	5.793036222457886	0
723	361.5	28.990898480872943	22.32558125426447	27.352277758774946	5.7276976108551025	0
724	362.0	28.384765986112683	19.82329604687519	27.77653626247458	5.127927660942078	0
725	362.5	31.02165125588533	22.226195373264126	27.335378438469185	6.1257970333099365	0
726	363.0	30.128309337590878	19.524445967564365	25.60038140818891	5.409669876098633	0
727	363.5	30.38726988500963	22.639394601850935	26.581946531132687	6.1059170961380005	0
728	364.0	29.985590810355575	23.264148594382185	26.851875482895146	5.932607054710388	0
729	364.5	27.3492969516808	23.090351865367175	29.0167804283618	6.024503111839294	0
730	365.0	26.505582959597973	19.402885524138874	28.28444008981327	4.725124835968018	0
731	365.5	26.058701832491266	21.976050685517496	23.850627993912557	5.278990268707275	0
732	366.0	27.60655551384255	21.545324081518874	26.48259770803376	5.202657580375671	0
733	366.5	28.855997097948006	20.58708240566373	26.56900747724871	4.785212278366089	0
734	367.0	25.99785505886277	20.208678236817143	22.267974221812377	4.418608844280243	0
735	367.5	28.90103613137964	20.734807379497692	26.435429283420525	4.8444995284080505	0
736	368.0	29.286513152792736	20.15352345533559	27.49091997985088	4.9700844287872314	0
737	368.5	25.27989258527805	21.405312951222463	22.43304672597341	4.638116359710693	0
738	369.0	26.98191318662657	22.0669443237488	28.81911943814286	4.965763092041016	0
739	369.5	27.222538719818488	21.47997228023191	23.871517545880508	5.112206339836121	0
740	370.0	27.396668040977886	23.738339351880857	27.68231108863396	5.425462126731873	0
741	370.5	25.356898182204503	21.187880486518583	17.869324700719552	4.734237194061279	0
742	371.0	26.33485585190229	21.76059751452787	21.89764818695247	5.070534944534302	0
743	371.5	24.26593049890326	20.723255807249302	22.282505562103488	4.369528591632843	0
744	372.0	25.560989516663625	22.60848274400738	22.64645153809781	5.354681611061096	0
745	372.5	23.287679300587087	22.148797561324976	22.626110179382273	4.963025748729706	0
746	373.0	24.377176245548668	17.477151889652724	22.47480998215763	4.126709699630737	0
747	373.5	25.58777483468083	19.050989139206322	26.800250530024805	4.431436061859131	0
748	374.0	25.131896694397483	18.753318304558853	22.841179653677358	4.2640843987464905	0
749	374.5	27.083592931835852	21.343142058787503	26.041617888399323	5.2596306800842285	0
750	375.0	23.307492645143384	18.452224385642605	26.26849257633382	3.6356121301651	0
751	375.5	25.49560668894324	17.58067075698159	27.146476996721848	3.8983771204948425	0
752	376.0	26.616477428522785	17.905260509974582	22.95457556146614	4.123790264129639	0
753	376.5	26.119626411688927	20.404040582031897	22.09104266368296	5.088720321655273	0
754	377.0	27.203215908430053	19.531502006201162	24.650397496272735	4.781781733036041	0
755	377.5	28.113233141219865	19.885993857137024	22.232431418827115	5.006015300750732	0
756	378.0	28.200159953069488	18.07361207292574	25.954306416767167	4.801437258720398	0
757	378.5	30.22409221039601	16.365053092072404	26.850112092247304	4.564754962921143	0
758	379.0	28.3552894417127	18.30379754022249	26.955143268805436	4.606795012950897	0
759	379.5	28.025069434797047	17.510029773231594	25.28012043508841	4.301993250846863	0
760	380.0	28.13188322392125	20.08325468038519	27.425983444115	4.976311922073364	0
761	380.5	28.29081676143315	19.47637724308009	26.793197471104655	4.925521612167358	0
762	381.0	28.47991302795583	17.64762528628902	26.758596977913108	4.424687325954437	0
763	381.5	26.779307253889073	17.832626582017873	26.536949244187472	4.4489869475364685	0
764	382.0	28.740924690074706	17.728837201219452	34.735366014561144	4.842644929885864	0
765	382.5	28.127988474204358	19.698760319778295	24.34010506710955	4.914425313472748	0
766	383.0	24.767194929233597	18.871658617462526	27.576140708920118	4.399415552616119	0
767	383.5	29.91804352886507	15.351721842267501	26.584981567368928	4.637258052825928	0
768	384.0	28.358025332689834	17.238471092589673	28.257503713721704	4.8941123485565186	0
769	384.5	25.328067678463896	20.201291973813312	27.479263705133665	4.815005958080292	0
770	385.0	26.920050980375237	19.610417945362503	30.65518178961533	4.632578790187836	0
771	385.5	26.911877599804086	18.797246637879116	22.099513983810564	4.644721150398254	0
772	386.0	27.710888001883774	19.22890977424238	22.73000121271286	4.753847718238831	0
773	386.5	27.65730379224152	19.557514342328993	23.553754354008248	5.010583996772766	0
774	387.0	25.766411114487454	19.755396183881498	20.475588643114147	4.739326238632202	0
775	387.5	26.74518769701217	19.085105718178742	20.170893800711298	4.625331163406372	0
776	388.0	26.001771557507908	20.825957691822936	19.31811214887731	5.141307711601257	0
777	388.5	24.157551716914156	19.972906441832784	20.755289003019215	4.135997891426086	0
778	389.0	26.211903111468985	20.27437732028884	25.731963984934985	4.83006477355957	0
779	389.5	25.88212169577679	19.9780096152656	25.219968502569127	4.730294644832611	0
780	390.0	24.93334831059701	20.455389127853305	18.515138847216996	4.438300430774689	0
781	390.5	22.934687543898292	20.524350488140005	19.319289835561563	4.141609370708466	0
782	391.0	21.181361414684062	19.587683071220443	19.6196515603296	3.703185021877289	0
783	391.5	22.91779205744558	20.252371257424034	22.422478297979023	4.283721446990967	0
784	392.0	25.95033995425058	20.069874088854107	24.558321386909547	4.3688589334487915	0
785	392.5	23.389930990853657	18.446058901093984	25.031378253995875	3.7950173020362854	0
786	393.0	22.00277826735237	21.09779446607785	22.09882488848669	4.23756331205368	0
787	393.5	23.695410669423524	20.89424706578148	23.16530311962478	4.466648697853088	0
788	394.0	22.964657270768555	20.35625027411515	27.138824856417635	4.56764817237854	0
789	394.5	25.369175606878287	19.292591879942727	21.409005942242157	4.856563210487366	0
790	395.0	23.321181410031556	20.7967851780958	22.787948751999394	4.4545236229896545	0
791	395.5	24.103848494446225	18.15322703702674	25.70507630078175	4.188506305217743	0
792	396.0	23.945535281991056	19.164226938641683	25.881220009841066	4.26643580198288	0
793	396.5	25.596564567079866	17.72230653681658	22.428365935561228	4.358018636703491	0
794	397.0	26.930475904311862	18.996692271048254	28.85381921095086	4.941233992576599	0
795	397.5	24.371764989808582	17.768989621981934	23.850115394629466	4.1435617208480835	0
796	398.0	25.10220649816577	17.87759013298791	26.385440927347677	4.260278344154358	0
797	398.5	22.021884637667995	17.400152407330783	23.670177525674298	3.7878838181495667	0
798	399.0	23.12743250078043	17.561432445372084	23.598544408151074	3.9420926570892334	0
799	399.5	22.537848303737576	17.728629142291474	19.890236850021388	3.7326213717460632	0
800	400.0	21.777603714349112	19.102784479351545	22.339006099588527	3.889564275741577	0
801	400.5	21.298444420653794	19.209955570117504	26.557236233342806	3.5519883036613464	0
802	401.0	22.81932614148036	16.881050301573264	25.41838585669616	3.4613487124443054	0
803	401.5	20.268718778232795	18.387471593109346	27.246276958652373	3.8422891497612	0
804	402.0	21.205387353413386	15.921681316971103	26.27039988904593	3.425092399120331	0
805	402.5	19.924774319466508	16.095563530050402	28.201173668617276	3.201015591621399	0
806	403.0	24.146679453777978	18.819315367287235	25.543512968265333	3.958335220813751	0
807	403.5	24.60715141527581	17.840219028959744	22.759484234337332	4.277852475643158	0
808	404.0	25.181698669144055	18.1019153101937	23.474064536815074	4.114590287208557	0
809	404.5	23.025094373029503	17.8851962685001	22.00264906184445	3.828798532485962	0
810	405.0	24.378208187921302	19.194932097252245	23.535230602194222	4.056163132190704	0
811	405.5	26.103971448686252	19.19306828826052	22.665970111497515	4.2845845222473145	0
812	406.0	24.090817615258032	19.343983078916885	23.762828032873863	4.281705021858215	0
813	406.5	27.76521508161943	19.68503938092865	24.418231467774046	5.0411540269851685	0
814	407.0	25.236380032302748	17.412646541169245	24.706436183106764	4.3085262179374695	0
815	407.5	26.36096172599821	16.776238426218075	25.569111984093222	4.20737087726593	0
816	408.0	24.830579953076068	19.50244804591946	26.749194334166628	4.36271607875824	0
817	408.5	23.563892358175025	16.87547139781762	28.6493844731167	4.156168699264526	0
818	409.0	24.512985151693215	18.409561781226195	30.51536939141862	4.46523129940033	0
819	409.5	25.068509550840275	16.921092467872352	31.431983387586932	4.189884960651398	0
820	410.0	23.32702763565453	18.04423222798294	28.602119369168566	4.075810611248016	0
821	410.5	20.42874681637727	19.523622231970894	24.447538760819302	4.088740944862366	0
822	411.0	22.131265395753417	19.136943181083286	24.697229843792204	4.012518227100372	0
823	411.5	20.32432987586995	18.250315165965997	28.125661358770838	3.5020941495895386	0
824	412.0	21.966454705630298	20.268896340585382	29.279022416640263	4.241282045841217	0
825	412.5	21.78145495718863	17.221698418320443	26.89436445263867	3.675093352794647	0
826	413.0	18.873134863939754	17.46236569345002	26.166994925322314	4.145312309265137	0
827	413.5	19.981489554950258	15.876374619185404	29.59923688602733	4.0365758538246155	0
828	414.0	23.455694289874288	15.389307292643165	30.55681592900717	4.149020612239838	0
829	414.5	20.982772644858187	15.32450719584448	27.468080189382686	3.4540140628814697	0
830	415.0	20.11305122045593	17.256994305745735	31.58682078027503	4.3270543217659	0
831	415.5	22.147042865829235	16.213932116146275	27.43231465329512	4.017059803009033	0
832	416.0	20.35757128706655	15.694334807425033	27.040156346500662	3.3927249908447266	0
833	416.5	22.28727810745272	17.080219908979537	26.33278458220318	3.9906302094459534	0
834	417.0	25.109161816574357	16.3214048165785	26.521261936331925	4.252202808856964	0
835	417.5	23.069491713245867	17.20519163156408	26.897304137921076	4.448195397853851	0
836	418.0	22.18964001348874	17.360210035099314	30.99569661530494	4.483056664466858	0
837	418.5	22.983008025585036	18.14314129070637	30.371914889374604	4.632042348384857	0
838	419.0	22.618883298666987	16.868197181067398	31.774152739950196	4.480557441711426	0
839	419.5	25.474920450820548	18.565689234703797	30.29674831032839	5.070164203643799	0
840	420.0	22.8720040102005	17.60798628219082	26.759070395357963	4.397328794002533	0
841	420.5	22.57286977855921	21.419768420012506	29.95683919861064	5.27588963508606	0
842	421.0	23.231481373341865	19.787166195915265	26.90794997672939	4.8813557624816895	0
843	421.5	24.703837293340513	18.259026676455754	26.36043436057712	4.7753265500068665	0
844	422.0	23.213327788803866	17.901554088297843	25.96641962056851	4.710349142551422	0
845	422.5	20.737662623621077	17.867034284602077	28.91867013377132	4.525975286960602	0
846	423.0	23.619614065374492	19.47222175072381	30.782949933056496	5.103117227554321	0
847	423.5	22.93348113688961	18.827205974817357	29.64936090134968	5.088560581207275	0
848	424.0	22.61770794598266	18.380827303283045	27.95784230291627	4.915578365325928	0
849	424.5	23.488542616597726	19.02481886663289	23.532838414446513	4.660317003726959	0
850	425.0	25.836432355806664	18.46292336999203	26.875380777855668	5.018882155418396	0
851	425.5	23.2537816582022	17.931592605746207	27.142378671749693	4.818100929260254	0
852	426.0	23.283775567154407	19.1033145357528	22.91386248620564	5.105836987495422	0
853	426.5	21.57613442240782	17.96512891487694	20.961764207893722	4.260845184326172	0
854	427.0	22.849953918397404	18.099728190065147	20.164986910390923	4.352245926856995	0
855	427.5	25.323653859352703	18.22740565354832	24.44906384637914	4.643799662590027	0
856	428.0	24.066354688379107	16.971648822376093	23.075515794407508	4.076312780380249	0
857	428.5	24.44180869605958	17.716788477226448	21.441270795319817	4.345235526561737	0
858	429.0	21.74544086886928	15.857915030894095	24.25270231508495	3.7460944056510925	0
859	429.5	24.612414833842905	15.452672613889638	25.713813225596436	4.011355936527252	0
860	430.0	25.8170777705663	15.55902130066122	24.965975628442443	4.1317155957221985	0
861	430.5	28.723278646756256	16.47032085497892	22.73109818385812	5.110697150230408	0
862	431.0	24.982371169682438	15.416797530667418	23.470687326912486	4.1103434562683105	0
863	431.5	28.101492544259173	17.872712904603492	26.847344942024076	5.070365071296692	0
864	432.0	27.485704432032264	16.924898831530875	26.579273704140533	4.790306389331818	0
865	432.5	25.215385524144324	17.5421576366196	23.349408330048526	4.294147193431854	0
866	433.0	23.354205172951822	16.23237625388477	22.75457915458215	3.9483800530433655	0
867	433.5	22.364360569941823	18.026949024322867	22.24227124904813	4.00772899389267	0
868	434.0	19.791675444887233	18.444981326638324	17.66213370016357	3.8818588852882385	0
869	434.5	22.42488638122157	16.92371056185354	23.370093854825484	3.8649138808250427	0
870	435.0	23.446410484815203	18.21418838902158	25.318095247086426	3.846186101436615	0
871	435.5	24.176314234227675	17.136459555483253	23.226499760562792	4.028511941432953	0
872	436.0	21.653674406234273	17.599839025496383	23.606569709482834	3.9263916015625	0
873	436.5	22.579065043992358	14.950102377230259	21.892752098049957	3.668847680091858	0
874	437.0	24.625788336761246	15.034513877805983	18.3573199532698	3.78461092710495	0
875	437.5	24.02161705437169	14.30698339040548	22.9269076880605	4.0626925230026245	0
876	438.0	22.54035317590825	16.537718684834978	21.390834401311306	4.106603562831879	0
877	438.5	27.666699789005293	15.333521429268304	23.679009489083402	4.619075655937195	0
878	439.0	22.73345353809478	17.390435176667186	23.360722786689596	4.252448379993439	0
879	439.5	23.369216128808745	15.226349490456698	24.097664995788037	3.926612138748169	0
880	440.0	22.36350530023404	16.547820114041464	20.812348364117643	4.181023836135864	0
881	440.5	24.879717545553405	15.970791831180518	22.71044751164918	4.12598729133606	0
882	441.0	25.656728395495122	16.85598051926197	23.54869619818194	4.507825970649719	0
883	441.5	22.997442034872876	15.161387674706887	26.556663119751608	3.862432837486267	0
884	442.0	24.77445580985551	13.757256261846788	22.234624176451632	3.578122854232788	0
885	442.5	20.854899995825747	16.250271135922407	22.523523875225095	3.7783002853393555	0
886	443.0	20.35749597502314	13.45379536969562	26.45608149028232	3.050769567489624	0
887	443.5	20.100244520709822	14.595440073270353	18.402467111391488	3.0836305022239685	0
888	444.0	21.96416171272989	13.39538463750113	18.94508110289286	2.8865844011306763	0
889	444.5	21.677946956398586	15.037659327854106	20.94790543040821	2.9654470086097717	0
890	445.0	23.772581499752192	16.896813280131557	21.085616186709043	3.536311984062195	0
891	445.5	20.422744279110617	16.508581695905892	22.19455760747008	3.1546851992607117	0
892	446.0	22.837399651285466	17.016850234165034	25.695966152207685	3.8930606842041016	0
893	446.5	23.07698113257817	16.109750868147803	24.344826082060237	3.506162464618683	0
894	447.0	26.401564093450247	14.840405409110952	25.906715880284956	3.7335488200187683	0
895	447.5	22.349256995728496	13.295642439510944	26.728827804852738	3.295506238937378	0
896	448.0	20.763637066252414	14.928953793869084	25.147382322702914	2.719568610191345	0
897	448.5	19.65189108044052	16.567912632154496	26.43988059827404	3.0332747101783752	0
898	449.0	19.281429740445702	18.131238977681654	22.79666951278839	3.438667356967926	0
899	449.5	18.006147555221588	16.18585744996902	23.296029674519247	2.693513333797455	0
900	450.0	18.573873889501186	15.763356503125848	27.406011051897462	3.2711973786354065	0
901	450.5	18.376592565601868	15.414077226781071	24.869646108145016	2.79888778924942	0
902	451.0	17.73850651621433	16.157577046074945	22.346011427473254	3.125471770763397	0
903	451.5	21.183259299149114	14.895270832250946	26.017988966396977	2.853771448135376	0
904	452.0	15.821617520845194	16.925652670762567	25.76132834807358	3.256862759590149	0
905	452.5	19.852579382960414	15.83790514843782	24.329163604235653	2.8269970417022705	0
906	453.0	18.099022627995964	15.70856015283303	26.574384742563026	2.895316779613495	0
907	453.5	21.7209612479017	16.700771844506363	22.29406772587329	3.0627062916755676	0
908	454.0	20.43777754431008	16.94375302309691	23.151859730628498	2.977970242500305	0
909	454.5	17.407321118914354	15.664863542609607	23.45273372563349	2.5879475474357605	0
910	455.0	19.489343251936162	14.855849805076376	24.162306866893644	2.5942131876945496	0
911	455.5	19.087049912909123	16.7402951488347	25.113426605521212	3.000611662864685	0
912	456.0	16.43955004342888	16.467075045676133	23.70643208901742	2.722807824611664	0
913	456.5	19.29595020792368	17.608835514659983	25.982839255267088	3.1969717144966125	0
914	457.0	18.844483920078915	17.216950945546376	25.765371781490632	3.593292236328125	0
915	457.5	18.230722535897343	17.20766065443689	23.546307475890615	2.7895736694335938	0
916	458.0	17.613852318929844	16.17301152162231	19.924394244892582	2.521388828754425	0
917	458.5	18.290612644480916	16.329561910167023	18.53834770905413	2.640693783760071	0
918	459.0	17.476317857473873	17.87055150338975	23.095577349870553	2.9017403721809387	0
919	459.5	16.66779075973247	18.029595815419526	18.667073135076524	3.1634923815727234	0
920	460.0	17.100214603800936	18.238525375675934	20.759761525995433	3.176209330558777	0
921	460.5	18.464813952895156	17.591494700336266	20.11971244484348	3.070986270904541	0
922	461.0	15.863408911766754	17.853194085742473	19.151861427678526	3.2519719004631042	0
923	461.5	17.930826204333414	16.91455114633784	23.00956346633158	3.2084429264068604	0
924	462.0	16.61372315388934	18.508490981004865	25.88804681750152	3.532286584377289	0
925	462.5	15.983575487729752	20.347548651615597	25.471715459469745	3.6331596970558167	0
926	463.0	19.03472176396349	18.101611641575513	25.46120138156502	3.483339846134186	0
927	463.5	18.641571132628428	21.149917597276858	24.278547207417905	4.360848069190979	0
928	464.0	16.043651172555457	21.562357691531766	20.922857306537793	3.9923375844955444	0
929	464.5	18.023106445951584	19.842998512110782	22.51451261830918	3.664313554763794	0
930	465.0	16.69516078874588	18.66451592942537	20.17334557863987	3.1622660160064697	0
931	465.5	16.404082196265193	18.631856893629	17.82418369559075	3.2183775305747986	0
932	466.0	16.764015394715187	17.83715766519442	22.200299803908134	3.090604841709137	0
933	466.5	17.068433089642355	20.069087649208434	21.311179192013615	3.339838981628418	0
934	467.0	17.591663185017637	19.708178899083144	23.071575481711324	3.413691520690918	0
935	467.5	19.350954028921734	21.170419539675816	25.733373720078244	3.715367615222931	0
936	468.0	16.102064729059663	19.500550238964355	24.588630357233676	3.2375767827033997	0
937	468.5	16.82021544525233	19.582049514570485	21.84436791341472	3.2160061597824097	0
938	469.0	17.624425279142912	17.756700208760112	24.43355850827136	2.5686827301979065	0
939	469.5	18.07140699499564	16.020954815077186	19.385673994301627	2.202922999858856	0
940	470.0	20.604536749219506	15.424760749169213	25.622553747191883	2.3371273279190063	0
941	470.5	18.636254463035385	16.108735272502713	22.40985807126477	2.4930545687675476	0
942	471.0	17.151297262970928	16.146598300722175	26.574421028781284	2.59491503238678	0
943	471.5	17.415077534994936	15.500009526269674	23.446532651111806	2.2228839993476868	0
944	472.0	14.791861369229395	17.39532258544269	23.963087443516198	2.7570870518684387	0
945	472.5	15.218035095253896	18.809455673340526	21.975266135856256	2.890421152114868	0
946	473.0	12.122491279543794	20.866136556014716	23.820827620907526	3.7980499863624573	0
947	473.5	13.080562608136859	21.341055895837336	28.623173079210797	4.441097378730774	0
948	474.0	17.050439811201272	19.89869133951908	25.34187921470758	4.187581539154053	0
949	474.5	15.377398823269885	16.574009046207486	22.901137801724015	2.6297134160995483	0
950	475.0	18.164150776351534	16.040153657807767	22.50187848586002	2.5069239735603333	0
951	475.5	18.93154024931991	17.644374678987155	22.780518168042843	3.354540467262268	0
952	476.0	16.880989498974458	16.487038043785493	21.772257413844383	3.120896816253662	0
953	476.5	14.88672885564543	18.921492453534444	14.55765057951446	3.79496693611145	0
954	477.0	15.350882600351923	17.997280475650697	19.20279068455572	3.277360200881958	0
955	477.5	16.112218923665864	18.164864912196514	21.418730215700304	3.4776169061660767	0
956	478.0	13.479502315667077	18.251151168726178	15.783484066853505	3.541218638420105	0
957	478.5	17.620711059042947	18.29287691407197	20.796554522728147	3.3194470405578613	0
958	479.0	18.087501201256686	18.917145693167292	17.949911522257104	3.38081032037735	0
959	479.5	17.230537009727982	18.50406898968434	22.039490738028352	3.23586642742157	0
960	480.0	16.972852300230812	18.173449009140842	18.752374034679026	3.367025852203369	0
961	480.5	17.589324638953087	17.513113597759396	24.873375688932718	3.6690160632133484	0
962	481.0	17.917008872810356	16.617381300944878	17.692847887877413	2.7146607637405396	0
963	481.5	16.901192174466075	17.217232430906	20.09759997434218	2.994718551635742	0
964	482.0	16.511478337484505	18.779511628818994	14.804409777285423	3.6525553464889526	0
965	482.5	15.782152448591262	17.15209868199148	17.000954006668806	2.91436105966568	0
966	483.0	14.799991868089819	17.817551129204407	18.163374965088522	3.0516767501831055	0
967	483.5	14.567405140533253	15.988700868839674	22.365935715951156	2.877708673477173	0
968	484.0	15.300482631590086	18.22985237932161	17.530611033804536	3.3602961897850037	0
969	484.5	17.581617915229515	15.616807781821953	26.026015287553836	3.1018882989883423	0
970	485.0	14.733614684213052	15.444792244835353	24.97813306195784	2.8017407655715942	0
971	485.5	14.667575920018464	15.522394518022589	22.81928019453875	2.6628684997558594	0
972	486.0	18.128870841128162	15.406768690644121	24.291398293552493	2.9383599758148193	0
973	486.5	15.147620345568356	14.847755326250551	22.045932055302966	2.2154955565929413	0
974	487.0	14.614609192619923	15.742019151766087	19.583438685152675	2.5096729397773743	0
975	487.5	14.791969500730346	14.662626837981733	19.78568141372958	2.4283000826835632	0
976	488.0	15.288264202988415	16.36120795591815	18.12226038795004	2.8010234236717224	0
977	488.5	15.7936728285284	14.231420438347147	18.83590209081882	2.5619912147521973	0
978	489.0	16.224503927798366	17.436156102555923	19.921777761510555	2.9032927751541138	0
979	489.5	18.557691938555024	17.01327178587891	26.784543335883917	3.075513243675232	0
980	490.0	17.626055536348844	17.777629007244126	22.79496532307062	3.6073273420333862	0
981	490.5	13.35970391615686	17.728432781985386	15.346681237658354	3.1285133957862854	0
982	491.0	13.007665642725442	16.587206001761817	17.400716394102798	3.0261483788490295	0
983	491.5	16.309386256348375	15.406490701841125	20.31554979878836	2.746714949607849	0
984	492.0	17.10214666382214	15.940329820017151	20.932016812296645	3.0678918957710266	0
985	492.5	15.74316028966382	15.024084410807024	19.05743300527057	2.8185322880744934	0
986	493.0	13.237359707398554	14.87459833204884	22.40504707554466	2.8880703449249268	0
987	493.5	16.380757661483187	15.8334804901787	24.44580075779601	3.287021517753601	0
988	494.0	16.25872486138246	14.876953376920227	24.64720175702985	2.860996127128601	0
989	494.5	17.88526004295656	16.133034225504943	23.20942370725616	3.609274923801422	0
990	495.0	18.91143028989623	13.661940487181761	21.990826971984898	2.9228708148002625	0
991	495.5	18.891911814587957	13.359637598635624	22.089311008653567	2.640220820903778	0
992	496.0	18.109109316466686	14.848838708896597	21.317081051799292	2.5121843814849854	0
993	496.5	18.356737236687877	15.547809386962678	20.18819875326014	2.731983959674835	0
994	497.0	16.70051649579338	16.305476380684148	20.96052173883526	3.2198545336723328	0
995	497.5	18.738542328878054	16.87329484018953	23.434877485476456	3.826974630355835	0
996	498.0	19.62221089215282	16.986530894611594	22.837262553466537	3.488190770149231	0
997	498.5	18.76237824174504	15.81030156929789	22.664271675830975	3.372131884098053	0
998	499.0	19.316441339889877	17.460077442694836	26.025137933336985	3.3597716689109802	0
999	499.5	17.44465393242635	17.35943397146161	24.764208553855884	4.066055715084076	0
1000	500.0	17.304936880460872	18.92750136592585	24.138741675035586	4.214366674423218	0
1001	500.5	18.12109426087079	20.80099928654734	23.951970210892366	4.642764925956726	0
1002	501.0	15.662324356092626	18.497630719885763	23.49749265104849	4.0863534808158875	0
1003	501.5	18.003235537626324	20.210653210342276	25.53441812106515	4.72768247127533	0
1004	502.0	18.115953433023577	19.91552267971761	29.16063131986822	4.927759170532227	0
1005	502.5	16.26772662533878	21.23808537981824	27.431267758887667	4.6837615966796875	0
1006	503.0	17.513670545279723	20.978126422248607	25.56329545145684	4.633447825908661	0
1007	503.5	17.469618493382598	21.64050031619916	29.95518174945164	4.936828017234802	0
1008	504.0	15.970969384481236	19.80677286101243	23.815250324334233	4.22172874212265	0
1009	504.5	16.892806481892308	17.478636296570212	25.195697475907522	3.535555899143219	0
1010	505.0	14.760799123558314	20.518164879406722	23.495383838985287	4.468406140804291	0
1011	505.5	17.331262487809823	19.794130009291838	25.947412091457466	4.53568160533905	0
1012	506.0	15.70634197918045	18.11076441107365	24.379051157199566	3.7873992323875427	0
1013	506.5	15.607956014584317	18.268819582437576	17.90145661299605	3.396732211112976	0
1014	507.0	16.204524865268098	21.32368705692023	17.877148028903857	4.180987477302551	0
1015	507.5	16.826592678166378	20.874837132325357	24.27876424818721	4.075269103050232	0
1016	508.0	19.057448785715366	19.669804569130246	22.28710893509133	3.66496741771698	0
1017	508.5	18.024164767121846	18.398890107329738	27.160804407620834	3.688138723373413	0
1018	509.0	18.446807845619105	18.66609132136146	23.96612703545788	3.641684651374817	0
1019	509.5	18.811500180692008	20.5692533665413	23.70170225553437	4.068072140216827	0
1020	510.0	16.732831659073213	21.152582734588037	21.850937036867936	3.9425987005233765	0
1021	510.5	15.004434135222624	20.612139380755057	23.142200053497454	3.7933632731437683	0
1022	511.0	15.89886583369804	18.136881721619275	29.10175735098071	3.6388251185417175	0
1023	511.5	17.422377305063264	19.68227053379351	25.25065112152199	4.151558876037598	0
1024	512.0	15.445689415395094	20.77450952042557	23.839311914407347	3.7558677792549133	0
1025	512.5	16.558086003991917	18.728810289666324	28.619490184096716	3.638441264629364	0
1026	513.0	17.906157422594077	17.735236079051703	25.29712948483099	3.380271792411804	0
1027	513.5	17.803882066478565	18.121455984112888	25.891596770583288	3.2436469197273254	0
1028	514.0	14.883209385261154	18.720004462994385	25.200350879414113	3.633681535720825	0
1029	514.5	17.54182774759434	18.329285571929525	26.174003845412464	3.1753897666931152	0
1030	515.0	17.778279245847926	17.503728759949514	26.89088567370336	3.3306586742401123	0
1031	515.5	17.73079860416459	20.505385719428908	27.784302785679376	4.168144166469574	0
1032	516.0	16.915172610537212	20.295481524340506	21.187611151295094	3.5684984922409058	0
1033	516.5	19.011838601706728	17.60821353828068	23.321507746765725	3.023081421852112	0
1034	517.0	20.189965009236744	21.815606540296002	26.591612809830668	4.615291655063629	0
1035	517.5	15.66274962072518	19.868476589169273	24.327561665514924	3.7560397386550903	0
1036	518.0	16.2877969893795	18.97043673593138	27.095461130948866	4.015339612960815	0
1037	518.5	18.166779677903662	20.65204013250225	25.32863479900195	4.086909592151642	0
1038	519.0	15.955133041924626	19.325625898062828	24.1483173303512	3.3974644541740417	0
1039	519.5	16.55833727759773	19.242529138805313	18.583723597431007	3.7463876605033875	0
1040	520.0	17.534805680888354	18.458603301588344	22.35165661997638	3.4054389595985413	0
1041	520.5	20.06016295755262	17.54714145064976	23.856600456993178	3.2249486446380615	0
1042	521.0	19.741631404870702	16.766077825331365	23.189573239441902	3.197833001613617	0
1043	521.5	19.698218165896634	17.457016626668626	27.069696305350806	3.6725831031799316	0
1044	522.0	16.491554954721124	18.648182790750297	22.438702822965855	3.7386801838874817	0
1045	522.5	18.238777235299324	17.06902738655091	22.39569120653153	3.1848451495170593	0
1046	523.0	18.227770339953537	17.16902290781404	21.200417957060555	3.034908175468445	0
1047	523.5	19.509169795069084	18.926353537694325	17.427854347100762	3.4351083636283875	0
1048	524.0	20.12254682909645	17.587760276005984	22.632513315337143	3.297603130340576	0
1049	524.5	17.700631062421536	17.149246084856188	22.078667757111205	3.182050585746765	0
1050	525.0	15.572437363813947	18.911481117974525	21.329064701585747	3.501533567905426	0
1051	525.5	16.023493789089827	18.948014265904607	22.21035068797494	3.5950613021850586	0
1052	526.0	16.74061632695026	16.371004452799713	20.999985624892034	2.7002498507499695	0
1053	526.5	15.421612215813695	17.739514825743075	22.12992125384912	2.9863694310188293	0
1054	527.0	17.327364526969205	18.3144523732784	24.755804837747938	3.553456664085388	0
1055	527.5	15.344045396115433	19.997743479951936	24.005336367363462	4.042941331863403	0
1056	528.0	18.233320355258172	15.826139744336379	19.579475163031876	2.736607789993286	0
1057	528.5	18.352594140636143	14.435351409142454	23.295673409178544	3.0627381801605225	0
1058	529.0	18.530384643267297	17.716830349341436	22.065861085836072	3.2885390520095825	0
1059	529.5	19.224863905782257	18.944236793994047	24.629439199181775	3.7896737456321716	0
1060	530.0	17.25675902253937	18.568327964681117	24.985017932071568	3.7142539024353027	0
1061	530.5	18.3402322911314	16.78963913518662	22.054359980418337	3.174755275249481	0
1062	531.0	17.67901860549773	18.309871277904683	25.610386831489734	3.718346655368805	0
1063	531.5	18.7209303889245	17.59957078455354	21.118794724760395	3.5347571969032288	0
1064	532.0	19.529808722433387	18.217974187001477	22.6507307127986	3.9120307564735413	0
1065	532.5	18.56435277086942	17.990018886647228	28.698992434399287	3.7450727820396423	0
1066	533.0	18.495633661797825	18.210397162814346	26.86402672469132	3.5493409633636475	0
1067	533.5	17.625164682162193	18.866270601484796	25.526876453701213	3.944801986217499	0
1068	534.0	17.11581523820496	19.639021190042797	23.743018547950353	3.8972070813179016	0
1069	534.5	16.62588448037144	18.02149107534655	20.93577494140562	3.0848824977874756	0
1070	535.0	17.427584811729986	18.44617698266026	22.733484886404447	3.4346866607666016	0
1071	535.5	18.702401840704454	16.04076100185876	23.091468985625664	2.652513086795807	0
1072	536.0	16.2786831819856	18.57631425756839	20.704911293812977	3.0191850662231445	0
1073	536.5	18.221761506130406	19.542057216199524	23.65328034473361	3.784675896167755	0
1074	537.0	15.4243218758497	18.228778227463124	20.83332373514545	3.2445529103279114	0
1075	537.5	15.276288355952289	20.480027113566315	21.627969382483432	3.5455721616744995	0
1076	538.0	19.54386865400204	17.207774075602355	24.909448211261818	3.1093987822532654	0
1077	538.5	16.60260925845975	18.332920338335192	23.409764709513432	3.178648054599762	0
1078	539.0	18.57867821786286	18.28443626588845	21.062426982088272	3.1954598426818848	0
1079	539.5	21.040707215574088	19.386295102082173	21.70676694647604	3.8769394159317017	0
1080	540.0	20.087524827635377	17.87934815300271	23.08492806077143	3.605540096759796	0
1081	540.5	18.098333485861104	18.786900980979976	21.384135305056045	3.019927740097046	0
1082	541.0	17.716838970769174	20.898617248343758	21.881437880810147	3.719305992126465	0
1083	541.5	17.430727637368904	21.15451141033544	22.65621854258081	3.7626034021377563	0
1084	542.0	15.026732931664355	20.508808347315107	21.830703766281644	3.8514381647109985	0
1085	542.5	17.025485250308094	20.570113193533462	24.773767775558525	3.9861896634101868	0
1086	543.0	18.46868166809341	19.256732183879766	28.024712836985646	3.6304357647895813	0
1087	543.5	14.835718095891792	19.638428428647725	25.008065218196315	3.6284008622169495	0
1088	544.0	17.867795583222147	20.71900897867649	26.240792036979837	4.125795364379883	0
1089	544.5	16.946130668278983	18.83127869437362	25.121572168728648	3.401145040988922	0
1090	545.0	16.797953734075634	16.76367631837753	26.248034007829887	3.2193830609321594	0
1091	545.5	16.59047072090152	16.325124841286677	25.127062596832747	2.827131152153015	0
1092	546.0	15.179909318063977	18.02826860967745	26.02773610242947	3.1595492362976074	0
1093	546.5	15.117659864496005	19.14246190739235	19.487665077757597	3.547581434249878	0
1094	547.0	14.782780006133095	21.33709968749267	20.224250127735125	3.6032280325889587	0
1095	547.5	12.798789036198542	17.67332328718767	24.01418366092946	3.0415281653404236	0
1096	548.0	11.395290345085044	17.54625549957112	18.739725873223616	2.8333693742752075	0
1097	548.5	12.849170257063435	19.02414184378043	24.589239767232094	3.589041233062744	0
1098	549.0	10.595264836428498	21.313279367316493	23.185422372779602	4.298066794872284	0
1099	549.5	12.742376252111256	19.311869594414414	22.869586274585032	3.47060889005661	0
1100	550.0	14.099318419129872	18.771442555881613	25.780789164635465	3.2812923192977905	0
1101	550.5	15.85642636980188	18.111225014383	27.125133707109356	3.1668558716773987	0
1102	551.0	15.834230401729485	20.230870388960184	24.805912750650005	3.443913757801056	0
1103	551.5	14.517023323546482	17.26625863220215	23.59791576951727	2.9520660638809204	0
1104	552.0	15.469727407237514	20.044797588890553	23.000534640331484	3.5276368260383606	0
1105	552.5	15.363934683914522	19.758781939746633	24.180718832959368	3.44512939453125	0
1106	553.0	14.784764144189637	21.875868850532406	21.49190107488312	4.141300618648529	0
1107	553.5	17.382912880488334	20.85665092989874	26.833829259367924	4.086609780788422	0
1108	554.0	14.433983994451978	19.60060886608792	24.18519559123963	3.314110040664673	0
1109	554.5	11.765468444077328	19.69050072929753	23.35790962366722	3.621106445789337	0
1110	555.0	12.872286594527253	19.97608174874512	25.17388386974645	4.024888873100281	0
1111	555.5	13.532836327936081	20.108876299986544	19.343073936585334	3.576442301273346	0
1112	556.0	12.78204212357113	19.89548653736697	20.47602948318476	3.495056927204132	0
1113	556.5	10.574090290430917	17.77106162256218	20.467510940671122	3.3160942792892456	0
1114	557.0	11.663980047732935	19.651459753445845	20.631347932417864	3.474133014678955	0
1115	557.5	10.984719112982674	19.780488976347222	18.687661927757862	3.8022196292877197	0
1116	558.0	10.83845620236545	18.601038487573742	17.304588355029924	3.4278351068496704	0
1117	558.5	10.044889153855024	17.36489903684133	14.471992038209041	2.9479408264160156	0
1118	559.0	12.136700819029528	19.340363556296815	18.98418592792521	3.4408405423164368	0
1119	559.5	14.074516403624472	18.615969578640147	18.501307177572645	3.0756649374961853	0
1120	560.0	13.12318398911728	18.20356073888053	22.46143406664128	3.2670164108276367	0
1121	560.5	15.014039604291384	15.918070462013507	19.083299747081135	2.4499575793743134	0
1122	561.0	9.510434509153669	17.76275114626704	20.42231078721847	3.233616054058075	0
1123	561.5	10.55995423175051	16.15802433769781	20.35834546401507	2.8736108541488647	0
1124	562.0	9.153415631089103	18.541401544462786	21.59451047338228	3.5910573601722717	0
1125	562.5	8.522274012318775	16.111814677633692	23.393469262733554	3.3143767714500427	0
1126	563.0	11.966420430430958	17.250426082805674	22.003115467086655	3.059706389904022	0
1127	563.5	11.559345291384801	18.238287011926158	23.452453600815712	3.2041478157043457	0
1128	564.0	11.825793033359815	18.37632053312544	25.004827268188432	3.269171714782715	0
1129	564.5	8.6278439693437	15.816054015471634	20.5496271759699	2.944996654987335	0
1130	565.0	9.3002248614429	17.78645726290121	19.409783709268474	3.370184004306793	0
1131	565.5	7.60117022937132	17.333415609723215	23.326080053599007	3.360731303691864	0
1132	566.0	9.317782704388662	16.942623033749197	18.45308028253784	3.217213451862335	0
1133	566.5	9.939671029883527	17.72224112447088	15.695920747088367	3.5684317350387573	0
1134	567.0	11.938236645318227	16.214234345825147	19.85333942087171	2.9255932569503784	0
1135	567.5	11.947429804700079	17.687454376914975	21.739171463796502	3.1145140528678894	0
1136	568.0	12.178781159351558	18.422510042304616	23.21597869120008	3.229849636554718	0
1137	568.5	12.946863264464639	18.030750825354108	20.811129851779533	2.712545394897461	0
1138	569.0	11.245689644981951	17.465483423910662	21.515484324826755	2.899625301361084	0
1139	569.5	12.053578744168874	16.055037697780154	18.284954486211056	2.9115575551986694	0
1140	570.0	14.615376165883788	16.656765120133297	21.469452193399874	2.6510435342788696	0
1141	570.5	12.613585377498254	16.814755504063616	20.79506062289613	2.6433077454566956	0
1142	571.0	11.490597149881324	18.169713262940913	22.896551923979782	3.317166268825531	0
1143	571.5	11.877938550293266	18.26182288438717	24.642215148609566	3.064211905002594	0
1144	572.0	12.746541253354764	18.60927965825467	27.591468872347043	3.171478509902954	0
1145	572.5	12.192564031389907	16.99521268892315	24.819244702619727	2.6895329356193542	0
1146	573.0	14.110701830931418	17.580976013548455	26.845870068300087	2.632327079772949	0
1147	573.5	11.734581146594365	17.842875114090166	22.317317832173323	3.047342002391815	0
1148	574.0	13.109072130252883	16.339939183200308	24.026390912129198	2.6571911573410034	0
1149	574.5	12.042542402090504	18.430637969063692	22.193364620064308	3.0819201469421387	0
1150	575.0	11.847554169375798	20.75848884228164	27.003528042032563	3.7403666973114014	0
1151	575.5	13.411597477507257	20.828113110401436	22.700537930553615	3.360050916671753	0
1152	576.0	9.969369022603729	21.782754249802554	22.834526882360617	4.216421842575073	0
1153	576.5	16.821877823111492	21.750015117143324	29.207432667065888	4.280576705932617	0
1154	577.0	13.812321992690158	21.51363765574691	23.402632363273785	4.08173531293869	0
1155	577.5	14.69715144191943	21.82042270038655	21.212322576355266	4.431731402873993	0
1156	578.0	14.91898662202533	20.585429823718698	25.946662276841717	4.041975438594818	0
1157	578.5	14.251855007455589	21.70804619309769	23.980353464159716	4.1120246052742	0
1158	579.0	15.182744665433319	18.031003546256077	28.400893737759638	3.597312271595001	0
1159	579.5	15.817144547399465	18.058106946435196	24.185412968683565	3.21065217256546	0
1160	580.0	16.439917684810126	18.192266638240525	30.648555050489346	3.723476231098175	0
1161	580.5	14.013191254709426	20.540251637450105	21.481513763130803	3.6599883437156677	0
1162	581.0	12.006107798878958	20.547188386052813	21.91313168414993	4.177067279815674	0
1163	581.5	13.749834514261352	17.86618334503165	24.26377613512409	3.440912365913391	0
1164	582.0	11.164467728422864	19.33671041455255	22.95408636119252	3.5122862458229065	0
1165	582.5	11.68027951665249	20.267085298531043	25.761396107534182	4.294495582580566	0
1166	583.0	13.583820770374786	21.27986720692086	25.90482641175089	4.2138513922691345	0
1167	583.5	12.029117573919251	19.43598800226225	30.569681813850774	4.030546247959137	0
1168	584.0	11.778425643704963	19.1375986674334	28.469178117376792	3.604012429714203	0
1169	584.5	11.027335453018338	18.86145438566492	27.753645371558687	4.0370601415634155	0
1170	585.0	12.568500777811835	21.1277415151749	27.436157900243455	3.9862844347953796	0
1171	585.5	13.70662884078763	20.460235634600462	26.684898754335652	3.719911277294159	0
1172	586.0	15.51066049535362	21.804621860340497	26.487747701738588	3.9470842480659485	0
1173	586.5	17.22678592067851	24.276745576270024	28.398249685728484	4.894510805606842	0
1174	587.0	11.471108380714156	25.776750365310544	23.540659355154784	5.154371857643127	0
1175	587.5	13.262969999138733	23.50361405535009	27.59243804129846	4.552376568317413	0
1176	588.0	14.385570098561914	23.21393501333507	29.15953267114161	4.418737590312958	0
1177	588.5	12.869657824452133	23.36247678189404	28.69371746046703	4.4431450963020325	0
1178	589.0	12.170019482442854	22.35814593904129	31.429199409015133	4.436050057411194	0
1179	589.5	9.675973760936785	23.201172078024467	29.893971759998394	4.5193177461624146	0
1180	590.0	8.556474110561282	22.99602529495333	32.48487000473161	4.965366423130035	0
1181	590.5	10.326244472374128	22.832366869465847	28.975874193365282	5.042619109153748	0
1182	591.0	11.865941292402226	22.220064010378383	31.167135632703154	4.543306529521942	0
1183	591.5	12.995699702451105	21.507586228407177	32.09126016157945	3.9760568737983704	0
1184	592.0	10.577138114456488	20.538828494771444	30.280172309669553	4.342305362224579	0
1185	592.5	8.439283778430053	21.86001628340009	25.536896520398873	4.559696912765503	0
1186	593.0	5.042518033473698	21.195155697961113	23.146652505386697	4.658699035644531	0
1187	593.5	9.944670586587591	21.720526905555197	23.06114605370494	4.223868250846863	0
1188	594.0	9.418271787732067	18.57910558223673	23.770923608809348	3.547450304031372	0
1189	594.5	9.454909843882518	18.372454381818624	21.241747707301453	3.529447019100189	0
1190	595.0	8.845639858402649	18.93933092322542	22.127475100511038	3.674843907356262	0
1191	595.5	9.827638508199868	23.60560101321356	23.691027799803877	4.564587473869324	0
1192	596.0	9.662915139080923	19.665865036325968	21.516142878748344	3.7407517433166504	0
1193	596.5	9.983860583315419	20.875675652651744	22.230950062881988	3.7899592518806458	0
1194	597.0	11.241614566640294	18.51340258783457	20.080448679799545	3.2021230459213257	0
1195	597.5	9.883960971638317	19.411191547136283	21.275541546691386	3.75917911529541	0
1196	598.0	8.624709512026868	19.94089765701424	22.30396431158331	3.8217875361442566	0
1197	598.5	7.577866035530803	18.180668316559043	21.897353547487317	3.702148199081421	0
1198	599.0	7.41001190873601	18.231458752283388	23.13727902007136	3.8753682374954224	0
1199	599.5	6.1118504284243045	19.61817946262128	25.74939266469819	4.144261479377747	0
1200	600.0	5.962521820468908	21.878722099365433	19.066840786408417	4.68658834695816	0
1201	600.5	5.018416118673258	23.140005638977453	17.197786040488094	4.807823896408081	0
1202	601.0	5.466016774550127	22.44701986831065	18.1549501179796	4.636842310428619	0
1203	601.5	5.618953629669107	22.79539258705292	18.423095565376155	4.854596853256226	0
1204	602.0	6.2029235875554605	21.458107106085492	17.829118125320885	4.458404183387756	0
1205	602.5	3.9174698811628446	21.85277096842834	19.806547631339654	4.853028059005737	0
1206	603.0	7.299007164740431	21.289991363244603	16.466149560507667	4.19324666261673	0
1207	603.5	3.57740762747531	23.363563088657326	15.312307790132317	5.181124210357666	0
1208	604.0	5.655752348816549	22.616147359945543	21.513456729848755	4.859355092048645	0
1209	604.5	8.63024207526746	23.74241771449161	17.927669299136923	4.638597369194031	0
1210	605.0	8.12607076058623	22.63645845023804	22.66584991482278	4.79993611574173	0
1211	605.5	9.53930422056581	20.44681025411456	24.662913145796228	4.076830148696899	0
1212	606.0	9.53756645865272	22.90137236401212	20.75884689769727	4.481486082077026	0
1213	606.5	9.715478447924	21.055542950329663	21.97526109594744	3.9617937803268433	0
1214	607.0	8.634170292105011	19.031061248730772	20.691732374634658	3.5458332300186157	0
1215	607.5	7.223783695806816	22.45129492436153	19.50193452143362	4.453965127468109	0
1216	608.0	8.29808319970428	22.15049020708194	20.228814985747515	4.121431410312653	0
1217	608.5	7.962526370533084	23.301958259241598	19.72759579732908	4.54798549413681	0
1218	609.0	10.440582542083092	20.578127937197635	24.295885613205645	3.641407787799835	0
1219	609.5	7.266369022494615	20.838780937408192	21.454111177037454	4.2729076743125916	0
1220	610.0	6.84236100823739	21.08831778992334	19.96965791386513	4.462342858314514	0
1221	610.5	6.463720180414214	22.862175645588913	19.50400542035627	4.8538970947265625	0
1222	611.0	7.482493161781093	22.571272671148357	20.132229815972178	4.628016948699951	0
1223	611.5	6.995635369355512	22.613216200817654	18.89680817495481	4.61354523897171	0
1224	612.0	6.710852995341639	23.63850837134824	19.243144515959166	4.995199143886566	0
1225	612.5	5.665491090291482	21.701494387496112	20.604294052903498	4.714658260345459	0
1226	613.0	6.193828389711001	21.16166327359269	18.675778313878777	4.731568396091461	0
1227	613.5	5.429995220261247	20.211201899680844	15.426125000174977	4.567745327949524	0
1228	614.0	6.269021906862264	19.77058915756312	16.458271585631167	4.574176371097565	0
1229	614.5	9.065952967326211	21.460113598401374	16.013820061180564	4.425206482410431	0
1230	615.0	10.128627560103808	22.102041478015273	20.338987959072867	4.156489968299866	0
1231	615.5	11.93161734914213	20.765947675327162	20.09655388253466	3.7713223695755005	0
1232	616.0	12.018871745708168	21.237215665494972	22.114445147430153	3.806341290473938	0
1233	616.5	10.654565104679165	20.575055910520017	19.358893534135838	3.836841881275177	0
1234	617.0	12.265770518337177	21.384972625475683	18.532322041734414	3.9013519883155823	0
1235	617.5	12.803020682055802	23.923596848937148	23.65876699953865	4.812489748001099	0
1236	618.0	11.822676766958438	23.48527911169085	20.514229455297794	4.333670139312744	0
1237	618.5	8.705322268438834	23.028950201203205	22.04341475291923	4.566753804683685	0
1238	619.0	9.918479802795815	23.95343669417611	23.775275286125332	4.695343971252441	0
1239	619.5	9.79649935652597	22.624211631858387	19.192453613093395	3.969796299934387	0
1240	620.0	8.733337089174341	22.429682727063177	22.207193723810427	4.429652690887451	0
1241	620.5	9.535745640957913	21.628834926634102	19.648788909711325	3.753229081630707	0
1242	621.0	6.527635008412773	23.73978828136956	17.595345537917016	4.827291667461395	0
1243	621.5	8.74754718066157	22.021516746538854	16.74661146859751	4.099326729774475	0
1244	622.0	6.704187319152595	22.45076118446153	16.53903427052932	4.51086163520813	0
1245	622.5	8.445140302597395	22.14208994057084	23.27973439607891	4.359135329723358	0
1246	623.0	7.55529388923307	21.993126892335408	20.80668600365439	4.085654318332672	0
1247	623.5	4.742623507888254	21.743769031236447	18.43718929194773	4.560202360153198	0
1248	624.0	3.794176265995276	21.47865395164529	18.749200434708253	4.412234425544739	0
1249	624.5	5.695190390880896	20.479075961042646	16.208499555817962	3.9166271686553955	0
1250	625.0	6.409955312825559	19.994819116508605	19.373204223163324	3.6806675791740417	0
1251	625.5	6.792558681505028	17.985289581756444	18.225709117688517	3.4427663683891296	0
1252	626.0	9.023447284164433	18.285410921274803	19.605155718749376	3.144816756248474	0
1253	626.5	5.613495512057398	18.945604622161984	16.53010755359891	3.9167818427085876	0
1254	627.0	6.124278377648295	20.822943005147724	19.635644635007306	3.9624255895614624	0
1255	627.5	4.3846663248431526	19.227216917260062	19.596443381481073	3.9155706763267517	0
1256	628.0	4.685748407987603	20.518412221468953	20.940385194672107	3.986937701702118	0
1257	628.5	6.647866220797852	20.94875792077322	19.7601854134853	3.77921462059021	0
1258	629.0	5.894735776335239	18.392516199853855	22.693891807533912	3.4667065739631653	0
1259	629.5	6.205969900770157	21.105493431840905	20.52337740036487	4.22853410243988	0
1260	630.0	4.181859167772274	20.60863665442542	19.199664458360093	4.206134378910065	0
1261	630.5	5.227411716653592	23.78442691843425	20.195872468085543	4.984360039234161	0
1262	631.0	6.362380087822714	22.83007721638649	19.404582736387702	4.558291137218475	0
1263	631.5	6.658733602424576	22.598035341072418	20.808075606543	4.629705548286438	0
1264	632.0	6.077183225042944	24.01157855657675	21.14794811275616	5.154712796211243	0
1265	632.5	5.184663506757232	21.996644654599837	20.368147317845057	4.888081252574921	0
1266	633.0	5.78467551226197	19.352844141880947	23.2901350304292	4.459905624389648	0
1267	633.5	7.088816267057041	20.185855227911606	17.814051266232532	4.1405269503593445	0
1268	634.0	7.254895803102471	20.69079193447548	17.82230253163758	3.983667492866516	0
1269	634.5	3.138710358697921	21.29565974311002	18.580220876663777	4.613884389400482	0
1270	635.0	4.89774511824524	19.531305839085157	19.275432023285983	3.96589994430542	0
1271	635.5	6.618170398516099	19.360158072499257	18.09931151301659	3.618243634700775	0
1272	636.0	5.324375965184913	18.739055122963066	15.774880974798243	3.811522424221039	0
1273	636.5	5.002609786735803	18.741643198126724	15.313516957212942	4.0017169713974	0
1274	637.0	3.552572471035944	19.98465989910136	16.493758604832017	4.201129078865051	0
1275	637.5	5.146757749971329	20.553736124704347	18.1988106210606	3.998054563999176	0
1276	638.0	6.838080447547924	21.289690650077127	15.654092934899227	3.983936607837677	0
1277	638.5	6.1840534615188005	19.160881661180838	17.608024427594238	3.6251074075698853	0
1278	639.0	6.930590576429893	16.9251494037002	16.020549276406012	3.2530587911605835	0
1279	639.5	4.760957278696964	16.434522111618833	20.505016702960734	3.680911064147949	0
1280	640.0	10.355266623520322	17.272078798262623	17.351384878055473	3.0805566906929016	0
1281	640.5	9.261664338204668	18.36308744659541	15.657762427829296	3.37997704744339	0
1282	641.0	7.922895207431054	17.57574460106555	17.436456065105876	3.2862120866775513	0
1283	641.5	6.780847821996474	19.518509225089566	15.946750890151412	3.630206286907196	0
1284	642.0	6.980155932792542	16.61408970366301	13.89092239780253	3.2984471321105957	0
1285	642.5	7.942176795003547	19.111941607211143	15.139288758754816	3.654593527317047	0
1286	643.0	7.706101168426727	20.531913534459814	16.43914255810676	3.7484723329544067	0
1287	643.5	7.081930089047944	19.14329587876914	15.02696043881077	3.485925793647766	0
1288	644.0	10.654369461143574	17.593494102264653	19.82390631482402	3.0566465854644775	0
1289	644.5	7.749382132997482	18.104516285756976	20.719577195283403	3.550785481929779	0
1290	645.0	8.082276465794763	18.51610332723514	18.401905237792285	3.5225221514701843	0
1291	645.5	8.228240883926844	19.311229774554278	15.172918586493209	3.51866751909256	0
1292	646.0	5.673712745243108	19.048979720171484	18.096083568478665	4.049271941184998	0
1293	646.5	5.181330771476212	17.560314682898376	20.18658358777625	3.7753650546073914	0
1294	647.0	6.6687423303502555	18.524161710944735	20.501670701167534	3.665524125099182	0
1295	647.5	4.343501785862145	19.659936551438314	19.207544540002704	4.122191667556763	0
1296	648.0	4.1740870453857895	20.426024762930428	22.302749627473418	4.295785427093506	0
1297	648.5	5.707892699594936	18.57112007858805	17.15853205581943	3.872244358062744	0
1298	649.0	6.3724776482629295	18.407455232160174	17.94513949347901	3.7837082147598267	0
1299	649.5	4.260712941395781	20.127397039330532	20.441999778612256	4.444465339183807	0
1300	650.0	5.876042330742024	18.570113965996455	18.048744544260614	3.7134048342704773	0
1301	650.5	6.6076744549203	18.024917261302296	17.93949615852394	3.4606263041496277	0
1302	651.0	3.866827741579044	20.78379532849545	17.695542273326282	4.250591397285461	0
1303	651.5	3.8323321480611696	18.83059792988802	18.221151706022635	3.980620503425598	0
1304	652.0	3.4066201044106776	18.29064058783922	17.630709612703043	3.9988714456558228	0
1305	652.5	5.794180492038464	18.170785311613432	18.193561396940503	3.5830211639404297	0
1306	653.0	6.8424998554785645	16.310746237149548	17.941030134663247	3.078869581222534	0
1307	653.5	5.029447535087172	15.656118943244381	20.0378298430721	3.608197867870331	0
1308	654.0	8.029859614402568	18.887038278151753	23.68810394973088	3.7617403268814087	0
1309	654.5	4.03233238691945	17.913867806919246	21.688706982977763	3.9881056547164917	0
1310	655.0	5.602665017711331	17.280288808661908	22.586337745314744	3.6252740025520325	0
1311	655.5	4.0554649720281475	15.646758195631454	24.342299197814704	3.8027405738830566	0
1312	656.0	4.823363765774701	16.935819732033718	20.91174409735587	3.6688601970672607	0
1313	656.5	4.3974121808351185	17.80309915905668	20.72722639797921	3.9720726013183594	0
1314	657.0	6.285831138244532	19.597790429566853	20.183847259024216	3.7843316793441772	0
1315	657.5	8.329934894280456	17.228488763674793	15.01884526449837	3.1618136167526245	0
1316	658.0	6.265297938137252	18.720387670165017	20.638296685894904	3.745049834251404	0
1317	658.5	8.071381075306647	18.380547828566183	18.25179567131364	3.4868329763412476	0
1318	659.0	8.612199678490043	19.25152951230214	18.49209712186873	3.551630973815918	0
1319	659.5	6.084740210010494	19.585078792345545	16.45831468585744	3.8458263874053955	0
1320	660.0	5.509262041347881	18.146261170890106	16.74102100714744	3.578313887119293	0
1321	660.5	4.6335798874548	19.31256068705696	19.083039327841256	4.280404448509216	0
1322	661.0	5.576642971934717	19.39894268243854	20.714866321032737	4.110744595527649	0
1323	661.5	4.02654764082115	19.156778814858367	21.14770831116662	4.597373306751251	0
1324	662.0	3.925482001229966	19.527239526179045	22.054891073570484	4.728463292121887	0
1325	662.5	4.781029122923172	16.969831514454572	19.375490707078256	3.880501687526703	0
1326	663.0	5.00937698687747	16.459076879760016	19.708427667664335	3.9420560002326965	0
1327	663.5	5.121460463636907	16.033944482496842	20.47541086306693	3.9287760853767395	0
1328	664.0	6.939092345745053	16.916060431789422	17.268253894877358	3.6270689964294434	0
1329	664.5	8.93860821646183	17.895528208785745	19.146426833637832	3.418911099433899	0
1330	665.0	8.007797074165467	16.8576038853135	17.70895580456065	3.3313730359077454	0
1331	665.5	9.55441851945946	16.425208988884	19.134174019508325	3.2533618807792664	0
1332	666.0	6.5695883696315605	15.169302139640243	14.851672745468285	3.3839794993400574	0
1333	666.5	5.005052673479497	17.556970996454968	19.272141383496134	4.1620707511901855	0
1334	667.0	4.971909465881083	17.826280776109837	15.044992929051213	4.167362749576569	0
1335	667.5	2.660221833898021	17.384992192900175	15.62386345754342	4.126631021499634	0
1336	668.0	5.574901778126389	16.59228506731913	15.252378219396268	3.66474449634552	0
1337	668.5	6.446791593666092	18.044056349617524	13.91557684744443	4.047273695468903	0
1338	669.0	6.374572946752238	20.60297759870046	16.352831453932435	4.201472699642181	0
1339	669.5	5.492973306237332	21.042142073164648	14.12176900596219	4.427647888660431	0
1340	670.0	2.126706089172302	19.745308965251635	13.236572876636306	4.625292122364044	0
1341	670.5	4.318126060439056	22.078821587222485	16.331206390007228	4.858894050121307	0
1342	671.0	5.44089406975948	21.302834258868717	17.4479092866087	4.733783304691315	0
1343	671.5	5.938693929559264	18.79305669702116	11.124272475072402	4.0320464968681335	0
1344	672.0	4.1725212942045005	18.93755671029605	13.94933655425496	4.091865718364716	0
1345	672.5	4.2859173847105865	19.029495067087716	12.894576555000748	4.43074107170105	0
1346	673.0	4.2449251776392884	17.98277231779157	16.063612647394862	4.28034245967865	0
1347	673.5	5.734658820083979	17.537669947638474	18.34557144517537	4.215928614139557	0
1348	674.0	6.517895300932423	15.575463548668369	21.640364072381946	3.6819472908973694	0
1349	674.5	6.849662460650251	16.516460327408048	18.171891884084843	3.863886594772339	0
1350	675.0	4.224312369823451	18.26968154368847	17.950126775709858	4.508015215396881	0
1351	675.5	4.4568260274116085	16.773953303451215	19.632924926425634	4.33984249830246	0
1352	676.0	4.239825234179364	18.403280341692792	14.381632447104833	4.343214631080627	0
1353	676.5	6.438744743755194	19.611422340210574	18.730640391835262	4.424626529216766	0
1354	677.0	8.678190511220294	18.89758761720068	18.051349512913227	4.196996688842773	0
1355	677.5	5.893615614738991	18.6553816563738	18.37840558636022	4.373359680175781	0
1356	678.0	1.9656242075978128	18.824017095861798	19.176726863342015	5.049768090248108	0
1357	678.5	3.5621981424770297	17.856439992114232	18.329234289993803	4.679546356201172	0
1358	679.0	3.661326004638596	17.115799126753995	23.273742009473818	4.445246160030365	0
1359	679.5	3.801124164507314	19.80635559958861	21.234756644236285	5.2456289529800415	0
1360	680.0	0.6581208739237354	18.808554901095015	19.82305259674537	5.096758604049683	0
1361	680.5	3.4412426509459806	18.89532455078448	20.871542814531235	4.970163404941559	0
1362	681.0	5.116401533165913	17.379032286099086	21.370185216816992	4.482411742210388	0
1363	681.5	2.079264374991425	19.838156909368813	20.046795081092686	5.294240117073059	0
1364	682.0	3.9345617398988395	16.21098326483472	20.54622280545604	4.405542612075806	0
1365	682.5	2.8602737240817078	16.54004157849234	20.526057457160544	4.823029339313507	0
1366	683.0	2.7325655779135047	19.10406986574571	20.671363161556094	5.2563124895095825	0
1367	683.5	5.512857783838996	18.06557687889152	18.130978635565377	4.397581517696381	0
1368	684.0	8.017813585218306	18.691183519672855	23.334873672065324	4.717154800891876	0
1369	684.5	6.082602534086988	17.949575364466536	21.707548746105665	4.605972468852997	0
1370	685.0	6.6883912072091505	18.490917113434584	21.0825313238487	4.700191020965576	0
1371	685.5	4.834959852801717	19.49685409077786	20.457594517907868	5.018177032470703	0
1372	686.0	5.574366525530905	19.844768332332652	22.34262047758522	5.353882908821106	0
1373	686.5	7.943304673812463	18.734824893264836	20.56277259165621	4.655881822109222	0
1374	687.0	7.953064698103475	15.592077488815963	20.683096192354	3.704843521118164	0
1375	687.5	7.41304858201633	16.125564293028177	18.515604138667452	3.815375566482544	0
1376	688.0	11.177700053262782	16.465130052205055	23.613683420797763	3.8754528760910034	0
1377	688.5	8.288936130480465	16.86491222453152	19.035861359658192	3.711828291416168	0
1378	689.0	9.010824693913293	15.163353196866344	17.96007291903587	3.4903213381767273	0
1379	689.5	9.266580922886106	17.868848568224767	18.75623213256096	3.892255127429962	0
1380	690.0	10.265359900190816	19.109323612908153	18.037982729131606	4.408109486103058	0
1381	690.5	7.428650554101978	18.548697266380795	13.466526160429568	4.492080509662628	0
1382	691.0	9.174245904110023	18.332603451807007	16.985645487135894	4.312639236450195	0
1383	691.5	10.351759926131166	16.928216886321536	17.535979639919283	4.083359241485596	0
1384	692.0	7.317694520256566	17.806364214758904	14.686943590555607	3.829030394554138	0
1385	692.5	5.203412355444868	17.67996594628074	18.18552925375745	4.407587349414825	0
1386	693.0	6.989879042395842	16.7512860980324	15.786046223856381	3.789716362953186	0
1387	693.5	6.902544286526279	18.99580590391836	15.747597764236403	4.209604859352112	0
1388	694.0	6.343057239134424	17.30554863755723	18.405622553887397	3.8869717717170715	0
1389	694.5	5.365160117369015	19.024606713850012	15.774724046887165	4.26528662443161	0
1390	695.0	6.537069168843232	18.085128099231827	18.86093842441892	3.9764750003814697	0
1391	695.5	6.197911595840679	15.237745666058064	14.566120762678544	3.736167550086975	0
1392	696.0	4.896309333875166	18.279343216279234	19.202766965657815	4.427868723869324	0
1393	696.5	7.405458324328919	15.396686208771106	13.66267008007018	3.58096182346344	0
1394	697.0	5.701887126380882	16.485031832658922	15.52914281215022	4.128287136554718	0
1395	697.5	5.0804073421500675	17.79089828512111	22.605394892126764	4.517390727996826	0
1396	698.0	5.895371859627204	17.724061557201523	14.965581292798905	3.990800976753235	0
1397	698.5	4.5412946785006625	17.658293180768034	20.85326398134989	4.103522896766663	0
1398	699.0	5.0468448942120006	18.921691806039835	19.869729574088726	4.239819645881653	0
1399	699.5	5.85162361578918	16.6708310505943	20.085436348484365	3.9893239736557007	0
1400	700.0	5.469022668781946	17.79836244797788	18.908905938738737	3.912883698940277	0
1401	700.5	4.549619724329631	18.75338895932257	17.417216429473775	4.3825167417526245	0
1402	701.0	3.3946597089373256	18.34022245235347	18.268081461493164	4.405931830406189	0
1403	701.5	6.167072624283634	17.855953482416364	18.19001721110865	4.0905314683914185	0
1404	702.0	5.120640646250308	19.527947401361413	18.038101946245398	4.590648412704468	0
1405	702.5	2.6543080648160355	19.46268456324659	15.3239543529449	4.84740823507309	0
1406	703.0	5.020073907612755	19.96530451737893	18.97115741986007	4.62026834487915	0
1407	703.5	3.467583153521417	16.552353323026722	19.227477302212716	4.504311680793762	0
1408	704.0	3.8392959474444694	18.65475095006512	18.647369888952635	4.774470627307892	0
1409	704.5	6.658277324467377	17.40392137194708	18.980918649357697	4.0746840834617615	0
1410	705.0	3.478302060863257	17.375619660193042	19.215132147277366	4.364255666732788	0
1411	705.5	5.078640952226465	17.712491827094222	18.598445859444865	4.213209450244904	0
1412	706.0	4.74009615499358	18.553468704352174	17.242536613849026	4.405856728553772	0
1413	706.5	2.509587063774376	18.306259942071513	17.78066948001621	4.7220778465271	0
1414	707.0	0.7186209301216593	19.59173169132197	21.959232584674666	5.435875654220581	0
1415	707.5	2.4861661700133197	17.23087859776614	20.874418967239407	4.74137157201767	0
1416	708.0	2.6637801415810145	18.26539554547131	17.324111965690005	4.75776880979538	0
1417	708.5	3.5503772724233897	17.72832133906916	18.965783947763764	4.370532035827637	0
1418	709.0	0.30926464391038166	18.214450862577536	21.840915532307527	5.053364634513855	0
1419	709.5	2.0954669642370334	18.694352946113014	16.279564035429733	4.928012192249298	0
1420	710.0	6.297601296023714	16.75777102483502	19.874687010088	3.480670154094696	0
1421	710.5	4.200186192142866	17.293802604604448	12.442740486112957	4.1454532742500305	0
1422	711.0	5.877355449974317	19.173724365057943	18.186818152683315	3.9609715342521667	0
1423	711.5	5.078398628695112	17.0093858418262	15.274738652313438	3.899996280670166	0
1424	712.0	4.1517304707809615	18.495214866409288	16.899111014631103	4.418427348136902	0
1425	712.5	5.918701455594089	17.88096998017051	19.970039922909923	4.0927451848983765	0
1426	713.0	3.15815565902318	15.902670824241017	16.546291072292064	4.05803918838501	0
1427	713.5	3.743512966423424	18.46279616254825	10.493653164613258	4.172666966915131	0
1428	714.0	2.959312524449018	18.068161475733845	14.899416592552242	4.3839231133461	0
1429	714.5	6.953337932882249	19.343925857708843	15.258747407823503	4.326364696025848	0
1430	715.0	5.219187949733424	18.324657252337044	15.140679825893095	4.486225843429565	0
1431	715.5	4.453700299429556	19.787025571077493	16.0112305812386	4.6165695786476135	0
1432	716.0	5.065778882205649	19.565241092661687	15.346208876099766	4.1808924078941345	0
1433	716.5	7.555005131835429	20.3858896146746	16.599470062427375	4.283754825592041	0
1434	717.0	7.169088852995685	19.129093088367814	17.719831185418723	4.055415391921997	0
1435	717.5	7.722593989177341	19.064974802470108	19.28413031309119	4.05726432800293	0
1436	718.0	7.511057507930019	19.133073762605967	17.34255736358546	3.9041107892990112	0
1437	718.5	5.882640555578632	20.805194040230585	17.869251846197223	4.958337247371674	0
1438	719.0	6.055908827233338	21.313951688633235	20.86734329105282	4.789934456348419	0
1439	719.5	7.015459887044329	19.792900105163078	23.55022548681731	4.277245402336121	0
1440	720.0	5.856531438226028	19.661254010938777	19.105377557450485	4.313130974769592	0
1441	720.5	2.6898677251945458	19.133075977577832	19.224719780225744	4.797083735466003	0
1442	721.0	1.6353794777665485	19.287712410075017	21.321419931733868	5.137280225753784	0
1443	721.5	1.038556890573517	18.74420750031918	22.136536426240013	5.212751030921936	0
1444	722.0	1.1696473946233823	19.737249124738188	20.66339667615219	5.2429598569869995	0
1445	722.5	1.6893102598277778	19.949587608788352	20.717013967306237	5.376359820365906	0
1446	723.0	1.8855702352405785	19.469054021700018	18.875755439860416	5.275418758392334	0
1447	723.5	1.7894860771962158	18.189083089039357	22.046936584651785	5.235080122947693	0
1448	724.0	1.9458952263288154	18.803267020511086	21.328901027942038	5.522387623786926	0
1449	724.5	4.149189400275361	18.56119941478765	24.321210685517737	5.116832256317139	0
1450	725.0	3.1365313973736306	19.23226881950044	16.30835012178049	5.145900845527649	0
1451	725.5	1.2691914690984731	20.36490143737036	21.00961708151655	5.458933711051941	0
1452	726.0	-2.8804502713153397	19.530076130838378	16.60842291446958	5.953283905982971	0
1453	726.5	0.5219976492012393	22.3579770665152	14.679298192684392	5.6102728843688965	0
1454	727.0	2.73005496526892	19.04868570356915	13.067285661313148	4.5692455768585205	0
1455	727.5	5.885106924056515	18.417336258663166	19.202185241721914	4.313677549362183	0
1456	728.0	4.519936221241267	20.235179600819247	20.036896708591215	4.746522009372711	0
1457	728.5	4.511809023256859	20.07994563668302	17.96001058134354	4.496453702449799	0
1458	729.0	3.8972399486792995	16.201006865144404	16.732469649749074	4.198639988899231	0
1459	729.5	5.856467298095396	19.583062645334344	12.888245029643816	4.197858273983002	0
1460	730.0	2.991727263592338	21.02606606002911	13.290337692456625	5.259234309196472	0
1461	730.5	5.290863744906147	17.368039518127414	12.870385275980814	3.876081705093384	0
1462	731.0	4.518152766431768	17.173035231651248	16.967782479510912	4.012528359889984	0
1463	731.5	4.660323191229878	18.731199759457493	14.980478400873194	4.247919023036957	0
1464	732.0	4.64156580010615	16.824809443789757	14.136580303656807	4.197230637073517	0
1465	732.5	7.494164786213531	17.788864223823357	17.341539816059417	3.837379217147827	0
1466	733.0	6.273920359707688	17.869465902680325	16.87675225525754	3.7667521834373474	0
1467	733.5	3.1524228683852016	19.661842691401766	18.109706939119707	4.512720704078674	0
1468	734.0	0.1712895264448946	18.006119916763783	14.53991578733715	4.745341241359711	0
1469	734.5	0.4268911612166164	16.755605163117536	13.35348114509016	4.501082599163055	0
1470	735.0	0.9163607224801353	16.904824415992433	10.839524182653605	4.469839930534363	0
1471	735.5	0.15042654697160174	16.83121588181413	16.68006473663923	4.673753976821899	0
1472	736.0	-0.08410839975775275	18.967944621092165	15.380994492497766	5.034472346305847	0
1473	736.5	0.8497347409476674	19.06009937575032	11.673393446533773	4.964998960494995	0
1474	737.0	3.284396898054922	17.999209259061143	12.741982211842775	4.2589738965034485	0
1475	737.5	-0.5154014488927601	18.7878087395142	11.747475739594641	4.994284212589264	0
1476	738.0	0.9528342090040383	18.007004996256978	16.87882810421226	4.944500625133514	0
1477	738.5	-0.4528379886673122	17.904174855087767	14.271587273070182	5.047770738601685	0
1478	739.0	0.20577394978536745	16.482835381569014	13.625095658092564	4.748774468898773	0
1479	739.5	2.036694802127215	19.18285311366991	11.668314460719628	4.527237713336945	0
1480	740.0	2.2734529320735533	17.772589267922356	10.045916862868932	4.456085562705994	0
1481	740.5	2.1175718928984963	20.950073939154876	9.874051001271445	5.003464221954346	0
1482	741.0	1.7715201780649181	19.865635123511314	10.508669167326047	4.495266079902649	0
1483	741.5	3.213467355607122	21.966033263315847	10.17026484830945	4.9019452929496765	0
1484	742.0	2.6034030166666753	21.19737075236675	11.174898621288744	4.956103265285492	0
1485	742.5	2.7936449853911824	20.306374470220593	8.50121320046336	4.747903943061829	0
1486	743.0	1.5076615947557457	19.70059491829421	8.193275957504252	4.96575266122818	0
1487	743.5	0.9682679096163724	22.48786998663617	5.582545028237455	5.608437657356262	0
1488	744.0	2.6396369014148036	22.82544901211892	5.87400055831184	5.269496440887451	0
1489	744.5	5.020229908199042	19.725585229662236	10.009470018602117	4.234484136104584	0
1490	745.0	3.509621074520055	21.049301455051058	9.924050189622594	4.946128726005554	0
1491	745.5	2.423387045295101	21.521783154623265	9.24398575497157	5.028102993965149	0
1492	746.0	6.048517069018743	21.733840530905265	11.604134735808644	4.514256417751312	0
1493	746.5	2.393781214156178	23.640462577867172	10.550155197200404	5.620031952857971	0
1494	747.0	4.517376185892601	21.43240347722299	11.690723934920838	4.733205735683441	0
1495	747.5	2.197949912744548	20.12784434829851	9.334473501323318	5.265320539474487	0
1496	748.0	0.4603607891382069	20.45212214984607	13.309517248551415	5.061577558517456	0
1497	748.5	1.2131110490223023	19.602390627930273	12.947383609200115	5.007045269012451	0
1498	749.0	0.12533344081140285	18.883608521360976	20.109843350964386	5.263793468475342	0
1499	749.5	2.0420906138448345	21.460906457483222	19.615146509595473	5.556795597076416	0
1500	750.0	-0.6235176283429666	20.496933153599066	17.602886566520397	5.607191324234009	0
1501	750.5	-0.1913463217139224	19.399366937400043	15.312595821736481	5.3094810247421265	0
1502	751.0	-1.7206804961679723	21.476168375870547	10.983013627055682	5.874239802360535	0
1503	751.5	-1.068382189998971	21.766294110812254	15.535288045849331	5.81642210483551	0
1504	752.0	0.27819661954512753	22.884165048483144	16.56465283832656	5.9153687953948975	0
1505	752.5	1.2019891181664093	20.80198454387443	14.017034118687198	5.336611866950989	0
1506	753.0	0.1603512521659809	23.20000252362869	15.8517031087797	6.042057275772095	0
1507	753.5	0.7565660876870197	21.276245222830426	17.433687541187172	5.54868221282959	0
1508	754.0	3.8088094607077494	19.708360480706375	21.3278949393041	4.549964070320129	0
1509	754.5	-1.294267653605914	20.251157921692865	15.400200115030719	5.694750547409058	0
1510	755.0	-5.007373532151433	21.749858825911133	17.218061861392023	6.667274236679077	0
1511	755.5	-1.892673426807903	22.323351320936705	18.277324153951234	5.810713171958923	0
1512	756.0	-1.8978074818782602	23.4122440266281	17.524747119634657	6.328978538513184	0
1513	756.5	0.23029433851942827	24.23895380629407	18.09288662071317	6.301952600479126	0
1514	757.0	0.9369833905519727	20.591808132711417	19.8116252293711	5.305991768836975	0
1515	757.5	2.2416885283568604	20.774899336311858	14.728246842649439	4.894169270992279	0
1516	758.0	4.324640333292535	20.351173893053815	16.689362427001505	4.5095837116241455	0
1517	758.5	3.470918632028827	20.69038039157347	17.495082509803307	4.612978100776672	0
1518	759.0	3.6302347779596005	19.76732423670267	14.48581773578602	4.488375186920166	0
1519	759.5	3.960525262536237	20.16638758758662	12.664709013709718	4.45673406124115	0
1520	760.0	5.5563487002128795	21.772119045500133	16.361538070647043	4.463130831718445	0
1521	760.5	4.474391566098291	22.813724403542693	14.543883523733498	4.847879409790039	0
1522	761.0	3.59475202821082	21.317960410329068	16.01452202354869	4.917889833450317	0
1523	761.5	1.656747292622498	21.6110028287084	18.71048992546401	5.221298933029175	0
1524	762.0	0.853640463884858	20.90633373820752	13.20006176214901	5.363888144493103	0
1525	762.5	-2.0245912116882323	22.72840249735716	12.78370312728019	5.814312100410461	0
1526	763.0	-1.688025353013046	21.964433837339126	16.92842647328216	5.7136619091033936	0
1527	763.5	6.253804097667427	23.658442771667325	20.96351505638215	5.10113000869751	0
1528	764.0	0.3242957542670979	20.5972830837146	17.73893552942182	5.335345268249512	0
1529	764.5	1.0963142868685907	21.39937570620336	13.846324269525658	5.047532916069031	0
1530	765.0	0.9623482179347889	20.04177002296182	16.862817844708548	4.939237833023071	0
1531	765.5	-1.694890309467496	22.952319316705083	16.01272793875227	5.941333770751953	0
1532	766.0	-0.21042389399300987	19.94965220090148	19.071322540561066	5.133259892463684	0
1533	766.5	-1.5252416365244983	22.796609624119384	19.64230478536721	6.024193167686462	0
1534	767.0	3.183828973691078	20.994376682668157	18.40458042562674	4.923454523086548	0
1535	767.5	1.5974564880422975	19.78476863724796	19.62213408100074	4.84652578830719	0
1536	768.0	0.3717765406437934	21.95282014908988	18.224783465296124	5.395036935806274	0
1537	768.5	3.2604236561067523	20.777803669836423	15.796221288717351	4.926930367946625	0
1538	769.0	1.6360882392326346	21.11158353097576	16.6422667288237	4.99796599149704	0
1539	769.5	5.32160263127642	21.860163177742283	14.546530218406176	4.686331152915955	0
1540	770.0	2.960074490595929	21.791391899250787	15.413637372840306	5.076739192008972	0
1541	770.5	3.9013127601679116	23.088685730863624	16.287972924895577	5.154886841773987	0
1542	771.0	3.1207939659191766	21.794824332922015	16.89435187918302	4.850817918777466	0
1543	771.5	2.203035930146882	20.57176373372692	17.99251762172806	4.786261022090912	0
1544	772.0	1.209370354035883	18.519107898254966	16.841256828138427	4.377442300319672	0
1545	772.5	-0.20176995224372263	22.94483449235847	18.571676215328537	5.615053772926331	0
1546	773.0	3.1285686433384114	23.56640096466719	15.761477635551994	5.2059584856033325	0
1547	773.5	4.794913148935819	21.948580480282278	17.33587010258046	4.7182270884513855	0
1548	774.0	3.3610823616114374	22.92890382515947	19.499219185153557	5.019253492355347	0
1549	774.5	4.039569657892599	24.413494091117	21.7447016483264	5.51527202129364	0
1550	775.0	2.4674117317214552	21.447487361192234	16.676484778558795	5.043331980705261	0
1551	775.5	3.659368879995043	21.601808063412445	15.79752245441501	4.992002844810486	0
1552	776.0	1.5857682831214959	23.576578272094036	14.745247067108988	5.760481357574463	0
1553	776.5	3.8431550078036025	22.251316454524105	17.199365287450245	5.410864949226379	0
1554	777.0	1.8301519818658107	21.478112345998007	15.437428540898082	5.313909649848938	0
1555	777.5	2.223575833761231	21.932998260040215	15.802545234178433	5.383209586143494	0
1556	778.0	3.720172404192965	22.70118809805082	14.565913183719234	5.436802506446838	0
1557	778.5	3.2342392140821516	22.4884198898168	19.632506703529234	5.210919380187988	0
1558	779.0	4.5480620509444805	22.22705237986753	16.848062093974317	4.989472925662994	0
1559	779.5	5.003315887516038	21.94686186129284	17.569730760218164	4.716063737869263	0
1560	780.0	4.062253756307001	20.726766227777205	16.880935414436696	4.603867530822754	0
1561	780.5	6.240020959036485	18.60482243772077	17.436496382488798	3.739212155342102	0
1562	781.0	2.2170862707200456	18.981952777094303	18.51842480437344	4.48104202747345	0
1563	781.5	5.254138183822988	19.655101480919182	17.44380231304485	4.073094129562378	0
1564	782.0	5.676318895786466	17.463404222839902	14.749739726872003	3.7289512157440186	0
1565	782.5	4.607069599949483	17.45772021886504	14.37497209431991	3.9032647013664246	0
1566	783.0	5.005503070134353	19.788761691304405	14.434610224530068	4.3698495626449585	0
1567	783.5	5.6796968488428945	20.99001733813222	15.370316997027205	4.703328907489777	0
1568	784.0	3.088065951088197	19.44053062681925	15.507480097699382	4.691808223724365	0
1569	784.5	4.6113136742069685	18.641669316210187	15.655646411582888	3.9368093013763428	0
1570	785.0	4.4780576865672685	18.55497221805904	16.093385307723047	4.199939072132111	0
1571	785.5	2.0336572803157082	20.99658406887475	15.543233906463056	4.969084858894348	0
1572	786.0	3.2143865031331984	21.984024484769332	13.972517714716908	4.979161322116852	0
1573	786.5	2.6347919822167114	22.770929151528318	16.21385901277109	5.281360149383545	0
1574	787.0	3.7525837425977784	23.023600881050655	16.536808059457886	5.484356880187988	0
1575	787.5	3.7843703345959625	23.370480231726866	18.587394890221084	5.379388332366943	0
1576	788.0	2.409811235362497	22.48573746099009	17.02855275764961	5.305497646331787	0
1577	788.5	4.227825585855555	23.732086592876126	23.938189791146364	5.304375886917114	0
1578	789.0	2.4312342050939435	22.87428279839668	22.979525341720272	5.399336814880371	0
1579	789.5	3.4434161417453595	24.41148904019534	24.19082213849813	5.785729885101318	0
1580	790.0	5.266330854031509	23.238411912771234	21.18619400926133	5.314428210258484	0
1581	790.5	2.147399406429116	21.075611916666954	17.718253202628517	5.086827874183655	0
1582	791.0	1.2870729807299313	19.768627167501858	16.23584419990391	5.075286626815796	0
1583	791.5	1.812094389601981	21.369046894283496	13.716565434264817	4.885087311267853	0
1584	792.0	1.1991743909216268	21.88088396986795	14.07176828407082	5.301800966262817	0
1585	792.5	-0.8085267623079062	21.913598506204483	14.862805501273002	5.589209794998169	0
1586	793.0	-0.8542640447488736	23.488867216517843	11.983931022761233	6.118815541267395	0
1587	793.5	2.3889225721471234	24.611217797718947	13.390078200090871	5.72935163974762	0
1588	794.0	1.012304970067845	22.78069528879655	15.536744314980144	5.499343276023865	0
1589	794.5	3.339903764362589	22.639951351762644	14.027091407210907	5.082873702049255	0
1590	795.0	5.396015965471491	21.659612254325772	15.038866718342817	4.611956775188446	0
1591	795.5	2.404179255649751	21.338837743526696	19.00575867635292	5.193002223968506	0
1592	796.0	3.0308315906597443	20.587347671731955	14.893169614519268	4.714968502521515	0
1593	796.5	5.585472207071064	21.958552303982398	17.357639190971213	4.929692447185516	0
1594	797.0	4.352746910410019	20.745094323102787	18.53171469313942	4.67622309923172	0
1595	797.5	4.002059418846471	19.893545260486142	18.14068584175501	4.241750538349152	0
1596	798.0	2.9604077354323692	20.401029074388767	12.739590686571605	4.76227879524231	0
1597	798.5	-1.9141806054182382	21.28582481732855	12.47017501626946	5.642750859260559	0
1598	799.0	-0.380486081482303	20.397890234162546	16.535044101716156	5.183725357055664	0
1599	799.5	1.5245347954370345	19.12566619505053	18.628189422381684	4.8879364132881165	0
1600	800.0	4.696330277591414	20.331639854394663	19.439679471670594	4.865225553512573	0
1601	800.5	1.735026457659444	19.59058642737499	15.871420735243555	4.915599524974823	0
1602	801.0	1.2750494089993083	19.259002045193327	13.249487932368572	4.749489426612854	0
1603	801.5	3.555532720661745	18.539818255777334	20.073563823186685	4.623993337154388	0
1604	802.0	2.1003442073129577	18.84634105615288	14.320791587167536	4.79642391204834	0
1605	802.5	1.2542633082754833	21.744056621786815	16.56812047002553	5.409197807312012	0
1606	803.0	1.841728287360496	20.555147057848117	21.311624210983624	5.054277181625366	0
1607	803.5	2.774882397068154	19.698210632803214	18.198863276209085	4.490310847759247	0
1608	804.0	1.913514727465241	17.79161359454551	20.21167406837472	4.453001320362091	0
1609	804.5	2.53403077954988	19.246315420923622	21.525002581741955	4.66192364692688	0
1610	805.0	2.689279357578016	20.659873084541342	19.02856341373715	4.694918990135193	0
1611	805.5	3.8767900385655025	22.173716080217538	22.547309374506458	4.812991619110107	0
1612	806.0	1.7797514571624333	20.734212922958207	23.550069062296963	5.067776441574097	0
1613	806.5	2.705729339053903	22.078877655873782	23.141556344883252	4.969623684883118	0
1614	807.0	1.4035563882122517	21.23641721131981	19.23844729132459	4.922999739646912	0
1615	807.5	-0.48913615163075974	24.037698485063213	18.72340178374166	5.959684252738953	0
1616	808.0	-1.0805744504492907	25.055036815665684	17.02685088687872	6.305868625640869	0
1617	808.5	-2.2291046063133706	23.782692997977495	15.994513662847616	6.008957028388977	0
1618	809.0	1.3172864884564603	23.548875682119046	17.722865813689335	5.4994940757751465	0
1619	809.5	1.6190256210547318	23.412938029532572	20.365966823502035	5.448015332221985	0
1620	810.0	3.447021467480596	21.251682576312774	21.394892838757837	4.925090968608856	0
1621	810.5	0.9349369445798743	22.401746245056007	20.6440664915645	5.257927775382996	0
1622	811.0	0.9622066036272656	25.34303618828677	19.94045001745364	6.00101113319397	0
1623	811.5	1.2788178163716566	21.867948481678827	17.683177939268198	5.251949429512024	0
1624	812.0	2.4425327354564104	20.580536657334143	19.223854514908336	4.855161607265472	0
1625	812.5	0.5033627327411807	20.136779403117394	21.52621742543371	5.229864716529846	0
1626	813.0	0.16873693123818612	21.71908397807022	16.43754226440231	5.2910298109054565	0
1627	813.5	3.523029133921085	21.175496480958802	21.54217171999344	4.7615256905555725	0
1628	814.0	4.5693917000327815	22.312334611061612	19.381855390754097	5.042089819908142	0
1629	814.5	4.430065694256541	21.049777158272693	21.619491631176285	5.023718476295471	0
1630	815.0	1.5246353468083953	21.693196586596148	18.134681948691966	5.267748832702637	0
1631	815.5	1.3878332967707365	20.054098292008785	19.368157425441357	4.842708110809326	0
1632	816.0	1.1777008933069908	17.686076042462343	21.448006447711965	4.640277922153473	0
1633	816.5	-0.14963515312817322	20.18768385686827	17.14452463531087	5.178561806678772	0
1634	817.0	1.2686462453583829	20.99194675125445	15.361101663340815	5.075384974479675	0
1635	817.5	-0.23572322933549117	20.096413657996038	17.36198963708245	5.230346322059631	0
1636	818.0	5.4160175229430365	20.51073436873685	17.97505320304405	4.357336461544037	0
1637	818.5	2.715251382543215	21.704894164211705	19.760371640829913	4.888033866882324	0
1638	819.0	6.235330440378192	21.28207265551217	17.74768385950267	4.421049654483795	0
1639	819.5	7.4981848973745	22.610611608352865	21.626179080602842	4.652416408061981	0
1640	820.0	6.467523591149359	21.9328933449727	21.366111729054392	4.385995864868164	0
1641	820.5	4.965285113526932	23.512921575543796	20.504473536412373	5.059939026832581	0
1642	821.0	4.102538772515231	23.27436586800397	20.132406177541846	5.2789366245269775	0
1643	821.5	5.992553564428135	24.558798622684513	22.40386789063287	5.252050161361694	0
1644	822.0	7.893158114735343	23.446651226431097	19.818176667674816	4.905816614627838	0
1645	822.5	6.1999215779123915	23.00648152361302	25.225683304536936	4.989870190620422	0
1646	823.0	6.129760790652597	23.36504288661834	26.416082771344108	4.968275725841522	0
1647	823.5	7.182980442193383	21.67559331305034	23.199088258422364	4.5726478099823	0
1648	824.0	6.287148906655091	20.730539719919523	20.808802717269657	4.716373980045319	0
1649	824.5	6.977310451368709	22.1867764581236	24.17293418570766	4.758707284927368	0
1650	825.0	5.192679316502023	23.205177592644514	21.52958864503144	5.031585693359375	0
1651	825.5	4.256364334782688	24.027971690387457	23.700935611876144	5.489516258239746	0
1652	826.0	5.631924035284328	23.24157215428722	22.591702304117998	5.222194790840149	0
1653	826.5	2.910772480518631	21.976354969604454	21.64306177578174	5.184695720672607	0
1654	827.0	3.2862642117413543	22.260654180817653	23.979052973083295	5.253979563713074	0
1655	827.5	3.9823158135737344	21.369527300235728	20.05382046737586	4.913592636585236	0
1656	828.0	2.7824791996320357	22.810571404820575	20.182200335001564	5.351120233535767	0
1657	828.5	2.710405783017336	20.432157891418296	21.931535901077044	5.173456072807312	0
1658	829.0	4.29863856957499	22.38994179201138	19.498079494682454	5.138580799102783	0
1659	829.5	4.0644784314199	21.93401654256686	21.246219295122394	5.126417279243469	0
1660	830.0	4.171705512480827	20.634778880237548	19.652386572794338	4.90570604801178	0
1661	830.5	1.9335539841719651	19.365178335054676	17.575908133133318	4.762951135635376	0
1662	831.0	0.4003261545963426	21.01760547351874	15.871110990919249	5.208494067192078	0
1663	831.5	1.9537409924443807	18.223378159561353	22.79229790781413	4.98618870973587	0
1664	832.0	-1.3866619298613045	18.844582604508492	19.36772136254649	5.631163716316223	0
1665	832.5	1.5702160460654397	19.922307167180673	22.053094900473173	5.503506660461426	0
1666	833.0	0.9773411360382909	17.20834007817651	18.588826829859634	5.021724700927734	0
1667	833.5	1.2315726085442975	18.857701825754457	19.243900095754658	5.07473349571228	0
1668	834.0	3.9755195500343916	16.999283828057997	19.81754169285024	4.444939196109772	0
1669	834.5	3.2422135222074076	20.778275938176964	18.171021117936178	5.21078884601593	0
1670	835.0	3.434673605787907	18.341486302673264	21.53546762154424	4.675967991352081	0
1671	835.5	4.594355599704727	18.38615240433129	22.61486759142151	4.5045724511146545	0
1672	836.0	2.6931377359720443	18.01528731060446	18.0616170350669	4.595204591751099	0
1673	836.5	4.4819728124949165	18.298368845069174	22.771321694868842	4.655038416385651	0
1674	837.0	2.737185438245888	19.193198689884728	22.618432140403748	4.736338555812836	0
1675	837.5	4.151851244882579	20.678384545023235	21.114182063891842	4.936946928501129	0
1676	838.0	5.6772968104439485	20.664992170158143	23.6174119600257	4.933108687400818	0
1677	838.5	2.2129620722115533	19.2506223533231	20.52468463642291	5.0104522705078125	0
1678	839.0	2.285794049874198	19.301503781601557	16.721536406560634	4.69554603099823	0
1679	839.5	5.315060007619479	21.409638478850933	22.958440753735587	5.173700451850891	0
1680	840.0	2.8690073130167946	19.803510069960197	18.51584621592007	4.698976278305054	0
1681	840.5	1.6271583202679665	20.194930037224598	19.863465975383363	5.169060826301575	0
1682	841.0	2.616119204809877	19.73828287908077	21.916773005808626	5.250086188316345	0
1683	841.5	3.2580558650014666	18.166700708635833	19.937423902974448	4.488811492919922	0
1684	842.0	4.649306549199764	21.47699247621276	19.166803298441366	4.950542747974396	0
1685	842.5	5.216418349000861	18.69192237608741	17.748667043584167	4.132146835327148	0
1686	843.0	3.137115874138857	19.63746546241172	19.124758115628676	4.5684897899627686	0
1687	843.5	6.852033560027337	19.43783559151602	20.739479311482743	4.070425927639008	0
1688	844.0	4.831453037317715	23.310007843945176	20.93846627450498	5.542664527893066	0
1689	844.5	6.965511178657124	21.948553772038004	17.161660021204387	4.997935593128204	0
1690	845.0	5.958923658401062	20.922894301643733	20.034155459449178	4.709063172340393	0
1691	845.5	6.2668286677858305	20.43957146269708	18.53259458044994	4.545228481292725	0
1692	846.0	6.301549156701668	21.306890732497315	17.955227346931377	4.79764997959137	0
1693	846.5	6.462134235390607	21.115725899212315	16.78018545857097	4.79341447353363	0
1694	847.0	5.03402542920503	20.58204576121783	19.198447749622574	4.968164563179016	0
1695	847.5	2.75466002834537	19.928144927182945	14.639309210994774	4.791059195995331	0
1696	848.0	3.1670751020988064	18.403694925517577	17.56646167246051	4.513372480869293	0
1697	848.5	0.9618169809499761	18.33400675247496	16.883112903973643	4.83438104391098	0
1698	849.0	2.7198114151752577	18.539975685030072	16.99251517199628	4.622174501419067	0
1699	849.5	-0.21451487517344958	21.17557499009587	12.315752622665755	5.527305006980896	0
1700	850.0	0.508764649988251	19.122755005208326	16.81227425638889	5.113112926483154	0
1701	850.5	2.6695069136166865	21.62349672029428	13.11107062358564	5.35070538520813	0
1702	851.0	-0.943669324297332	19.535939094801456	18.667349811502792	5.5615973472595215	0
1703	851.5	4.107652677787883	16.9493640357234	15.862480100912988	4.425785839557648	0
1704	852.0	1.141147084228777	18.066479551136666	16.72933456188788	5.2034807205200195	0
1705	852.5	0.8992842094046978	19.71613728126988	14.77755360893052	5.035759210586548	0
1706	853.0	2.1937906166178323	19.86721108439372	20.518093856886207	5.163336396217346	0
1707	853.5	0.2683242512673587	17.583677458592405	15.310402163028828	5.131984353065491	0
1708	854.0	-3.1815242190211848	18.555476180292448	15.26661849375941	5.705340504646301	0
1709	854.5	0.34187413461933147	18.99028782576718	18.002575579830868	5.1984089612960815	0
1710	855.0	0.07793212104533609	17.8642758091692	11.510048611268632	4.949754774570465	0
1711	855.5	0.13417689506164265	18.679966952776763	12.190566836399405	5.0859153270721436	0
1712	856.0	-2.214175087611494	18.053148922469756	12.08738372488342	5.383990406990051	0
1713	856.5	2.208617745930354	18.796559752780954	14.762473473363537	4.989712238311768	0
1714	857.0	0.40421657534014344	20.714642772315173	13.278624506113896	5.44823944568634	0
1715	857.5	1.2808358000608848	20.327773156077132	10.428379472185446	5.204569697380066	0
1716	858.0	-0.2524523486768828	22.11811561520584	14.022264564206143	5.727141499519348	0
1717	858.5	-2.3896171080263855	20.034590508383534	9.490568732423004	5.63463032245636	0
1718	859.0	0.8021655801879319	19.860026881378953	16.038501540356677	5.159931778907776	0
1719	859.5	0.08392419309154775	20.56099976123195	13.95805768970534	5.192280411720276	0
1720	860.0	-0.48636592690417046	19.419271775705255	15.322530284942712	5.052194595336914	0
1721	860.5	0.9099096159899034	18.669864838739027	14.551805050100436	4.795275628566742	0
1722	861.0	2.8501777801042465	21.144061936378908	15.46987330302297	4.9376994371414185	0
1723	861.5	5.659060044875162	22.827613924775005	16.604911019972043	4.984246492385864	0
1724	862.0	4.756230092171194	22.358981476554707	20.145616383738957	5.444233417510986	0
1725	862.5	7.667180916195036	19.379200843073296	17.45632022404303	4.3465656042099	0
1726	863.0	4.484715794269903	21.137932478947395	15.98091727233695	5.09821891784668	0
1727	863.5	4.894734324306057	23.633064014435906	17.18830056844173	5.714644193649292	0
1728	864.0	1.0157644488062374	21.88253028210896	20.539445301995777	5.527456998825073	0
1729	864.5	4.377068313412991	23.724560354153944	21.741574421400795	5.48314094543457	0
1730	865.0	2.4269213056587375	22.83660304536929	16.085582928798598	5.637600421905518	0
1731	865.5	0.7495071335403907	20.686175913294267	18.392074907025215	5.180022120475769	0
1732	866.0	2.997920405711568	20.379240823505548	17.299004351316615	4.809998869895935	0
1733	866.5	4.986559157232165	22.081563672356918	18.245592479746232	5.0453609228134155	0
1734	867.0	0.6360659968649429	24.54673700544258	14.126502693394393	5.706627368927002	0
1735	867.5	2.607941984182361	25.23830654783491	11.647297217931362	5.605967044830322	0
1736	868.0	1.775123262180017	23.502857127282677	13.556375549732277	5.4772233963012695	0
1737	868.5	3.834237479358194	24.555791959659157	17.468358712949083	5.279736518859863	0
1738	869.0	5.528302942177419	24.695124021261602	14.282074001501526	5.266321301460266	0
1739	869.5	3.3283161081852484	23.607864274538446	18.125646222525752	5.2622562646865845	0
1740	870.0	5.002055259273931	22.498000907508512	16.445645032151198	4.706491827964783	0
1741	870.5	7.255314388282841	21.89539301227292	18.450124974608677	4.805829226970673	0
1742	871.0	9.685762655236914	21.762646302364242	20.92812108134497	4.296073913574219	0
1743	871.5	8.487057181879578	21.387506007042838	19.349287993386337	4.127267301082611	0
1744	872.0	10.293087451454682	20.875042258393858	23.583076078978912	4.151576459407806	0
1745	872.5	4.780919003604168	22.123250685559025	15.047987953611628	4.953702986240387	0
1746	873.0	6.079589413202228	20.330064270094734	19.815797840737172	4.240589737892151	0
1747	873.5	7.183636532573388	21.01859532745447	18.98995455041273	4.153276979923248	0
1748	874.0	6.448698084618087	20.864446794574636	17.78309254777374	4.259309768676758	0
1749	874.5	4.476757970723867	17.486030713909823	15.927132660354625	4.1498008370399475	0
1750	875.0	6.601530697332322	18.64432745827393	21.958804077062037	3.9934751391410828	0
1751	875.5	3.221258431443772	19.788396189203578	14.961826562905024	4.490743577480316	0
1752	876.0	4.296522005216275	21.20218572960457	15.44546815421904	4.619552493095398	0
1753	876.5	4.3323823325780495	19.07046332219542	13.837281132589396	4.64617133140564	0
1754	877.0	6.159850556705578	18.011771334842617	16.327567549361888	3.7324991822242737	0
1755	877.5	5.318970310578493	17.63022946532718	16.430621162323074	4.134946763515472	0
1756	878.0	4.395883645298369	21.28973783147798	13.540707894912824	4.810453653335571	0
1757	878.5	6.1568968469811125	21.270522681878283	20.423683292241787	4.62624192237854	0
1758	879.0	4.820853097548735	22.277301504347683	23.168879083044526	5.357919931411743	0
1759	879.5	6.155963722434819	21.047759935858444	19.4313595583343	4.598546326160431	0
1760	880.0	8.398274611291129	21.706260840730568	22.267992479528594	4.615809917449951	0
1761	880.5	8.443364389754151	19.879150036070815	20.149118102138853	4.323405921459198	0
1762	881.0	9.001356798730825	20.13113437550209	19.875057794471363	4.07245934009552	0
1763	881.5	6.553021600735832	22.381726058030075	15.897331944836035	4.83195573091507	0
1764	882.0	6.582573420616285	20.038562877747022	18.52403117871731	4.0540459752082825	0
1765	882.5	6.494661036350351	16.332660277918137	16.93914579404764	3.447290360927582	0
1766	883.0	5.598621017545327	16.669473017425688	18.713597663975627	3.8180333375930786	0
1767	883.5	6.821749244539063	18.84861748765687	20.795699113604375	4.109616577625275	0
1768	884.0	6.799257757092306	16.469358868413032	17.223881925228024	3.527325391769409	0
1769	884.5	9.530866909546688	20.5142650441043	23.427042482810275	4.27431046962738	0
1770	885.0	5.3240505926656	18.781260719393508	19.910475314308368	4.223018288612366	0
1771	885.5	5.688787916024552	19.805076180429065	24.086054228623297	4.623222053050995	0
1772	886.0	8.4261264840884	18.23364680149504	25.328682186578593	3.8631048798561096	0
1773	886.5	7.098907876593415	21.908066915591274	23.743400286867303	4.642886817455292	0
1774	887.0	3.742422827637938	18.805962653579765	19.410743274272463	4.470865428447723	0
1775	887.5	3.1908488709518394	17.554520804109767	23.42887773447861	4.332045614719391	0
1776	888.0	5.471450877662846	15.153478076245671	23.36481687791701	3.687134087085724	0
1777	888.5	7.857044765883273	16.900810307158192	24.764978990235	3.754637837409973	0
1778	889.0	7.792448341762963	15.80676529096542	29.48740880847322	3.9058640599250793	0
1779	889.5	7.6397097953550315	15.92831677691683	23.973848441363696	3.334672749042511	0
1780	890.0	7.230653529194967	16.866015523389017	24.265754476303055	3.8652420043945312	0
1781	890.5	4.341156999311863	19.109551498650966	21.340897023508333	4.272924065589905	0
1782	891.0	6.57104024628137	17.559347542401603	18.38739126627852	3.4945663809776306	0
1783	891.5	6.028910612525834	20.22052114831169	14.918205185929015	4.296384155750275	0
1784	892.0	5.88839894606167	18.398952009057865	17.012868211719415	3.933291733264923	0
1785	892.5	7.273599194664428	16.567710487533777	18.56323620492147	3.7804028391838074	0
1786	893.0	6.76099817830584	17.25223988363901	19.636101778298404	3.8560736179351807	0
1787	893.5	7.512360049274008	18.065774828326678	19.300867214411678	3.5717257857322693	0
1788	894.0	5.787274906034327	18.55986484417648	21.540432112504536	4.043944478034973	0
1789	894.5	4.5922276130552575	18.28361717255324	14.400248051697561	4.462774097919464	0
1790	895.0	6.656797163633769	20.1635915410181	16.11049299594193	4.440306723117828	0
1791	895.5	5.125282352867686	19.758106095147408	17.733819380930093	4.2928630113601685	0
1792	896.0	6.237747025934198	19.437596361353478	16.911448925628065	4.454787373542786	0
1793	896.5	6.413475431749873	17.80691194483083	14.688066135729825	3.784518837928772	0
1794	897.0	5.343657300574392	18.867118525624242	14.017979214260132	4.567659795284271	0
1795	897.5	2.113757838128919	18.138804249473342	15.836195203382347	4.613389670848846	0
1796	898.0	0.3024450395485587	17.620758250237564	14.028806074980322	4.792584776878357	0
1797	898.5	3.614131862498027	18.739629406461802	14.588739631572476	4.1824862360954285	0
1798	899.0	2.36387313298124	18.159989634261187	16.773612770148215	4.432911574840546	0
1799	899.5	0.22791661693651122	20.088265406820266	14.990127525364288	5.084534287452698	0
1800	900.0	2.6699952345537383	20.31576698756577	15.668985687912063	4.724354147911072	0
1801	900.5	1.206538604037462	20.607474616291682	11.71241146822923	5.304590463638306	0
1802	901.0	2.17716198474983	19.241784709277034	13.480390293548554	5.077388882637024	0
1803	901.5	1.9759888369305258	20.00756281052231	10.801760826203981	5.085210800170898	0
1804	902.0	3.4830324821529928	19.703137915834862	9.611167401580154	5.1538461446762085	0
1805	902.5	3.7628547330442927	17.49236366470588	10.31858104941542	4.525899291038513	0
1806	903.0	2.0684398938630295	18.268831457705538	9.930616633557321	5.116320848464966	0
1807	903.5	4.35818571470034	20.6190983401184	11.16111420899299	5.055844187736511	0
1808	904.0	3.4840890753376925	19.48792136226566	13.750865034349754	4.749619364738464	0
1809	904.5	3.0265901452618778	19.100486409112825	12.270853989659413	5.065600872039795	0
1810	905.0	3.96849801916656	17.14740951106043	11.234526157730723	4.6509915590286255	0
1811	905.5	2.385545458728984	16.996156356368356	11.101150806780261	4.514257907867432	0
1812	906.0	2.2594664487521072	21.640997313899128	17.17538949680669	5.207706093788147	0
1813	906.5	0.5158232108623793	22.33667482666957	12.163200390461856	5.405402183532715	0
1814	907.0	0.5388615485781827	19.667986668152054	16.562222507152754	4.927952289581299	0
1815	907.5	-2.2243456314949412	19.47716182322229	13.386344301784224	5.462619662284851	0
1816	908.0	2.9404588094106714	21.931215499061324	12.32638172826229	5.274569392204285	0
1817	908.5	1.8433442692361837	19.30172253915528	11.036745673989936	4.99675065279007	0
1818	909.0	2.989478973083152	21.105559387567304	13.257677373856826	4.876368343830109	0
1819	909.5	3.21161181624592	22.063607289381075	13.494481596748512	5.180097222328186	0
1820	910.0	4.899670329120738	24.218081042063957	16.236672219658303	5.220295190811157	0
1821	910.5	3.655926998143002	22.178417070558087	18.38357503666231	4.645610153675079	0
1822	911.0	1.7448668724487675	21.888866690384674	16.329671638595016	4.851759076118469	0
1823	911.5	2.4372726091764036	21.421696812424905	13.41063319284317	5.0022828578948975	0
1824	912.0	-0.687595216388388	22.629255540348804	14.926143263978586	5.483022332191467	0
1825	912.5	-1.1887933427006772	22.68077939476657	14.070053687183114	5.5978018045425415	0
1826	913.0	-0.8346889406756475	23.021149351917686	17.98121106198693	5.651267766952515	0
1827	913.5	-1.3628115247845187	24.6183605229417	12.627868579759138	6.125510931015015	0
1828	914.0	-0.25034694361326615	23.14964715901342	10.305747323010312	5.991718769073486	0
1829	914.5	1.675271539873819	21.15118553636236	13.864665128784369	5.146055817604065	0
1830	915.0	2.245955658738268	18.31548732730734	10.355369940215661	5.102210640907288	0
1831	915.5	2.8359659914424924	21.664507554941682	10.75757221742768	5.463029146194458	0
1832	916.0	1.2220049730105416	23.368859737603167	10.729083912119178	5.9916335344314575	0
1833	916.5	0.019013858983754517	21.720840286246315	11.905856785992636	5.488759875297546	0
1834	917.0	-0.6554239177903014	21.321342734499865	11.508669270323045	5.734159350395203	0
1835	917.5	0.2691580518053627	23.22388773581437	15.834032270142947	5.7606041431427	0
1836	918.0	-1.2703126242004714	19.576805146521604	13.936793455985683	5.5387943983078	0
1837	918.5	-3.045615819837735	20.59404137402679	16.18093140253112	5.826873779296875	0
1838	919.0	-1.0473182181568177	22.96062755360044	17.10438404205754	5.7994455099105835	0
1839	919.5	-4.93664039121083	20.71658772001422	11.933114044221952	6.145879626274109	0
1840	920.0	-4.548865591026868	20.844610174400522	10.455508493369292	6.199092268943787	0
1841	920.5	-5.069936903018629	20.29822229835149	15.30161801279729	6.086524724960327	0
1842	921.0	0.38863403980582234	21.06454923220936	17.21787531411172	5.301659107208252	0
1843	921.5	-1.4738744536412867	22.820014641217966	16.85332349593586	5.891128182411194	0
1844	922.0	4.281439303832684	21.37940169309755	20.686651467906916	4.854647219181061	0
1845	922.5	-0.7908044490932582	21.40022310640816	19.11921704165863	5.311715602874756	0
1846	923.0	1.4404841548161187	19.731471200047377	15.145126389857623	4.725882709026337	0
1847	923.5	-0.5491924858149559	20.672392197952817	15.4156056259297	5.381314754486084	0
1848	924.0	-0.8812634741934176	19.966072822627577	13.803970971418426	5.368074178695679	0
1849	924.5	-2.6282560463394873	21.49181486609811	14.015594052032144	5.738372206687927	0
1850	925.0	1.8890790951820122	21.94954198879295	14.139897400534492	4.926601350307465	0
1851	925.5	-0.049782281970863096	18.56644715328037	17.436924615723534	4.744111597537994	0
1852	926.0	1.9377093124467706	17.105588603818006	15.820329634159732	4.244711697101593	0
1853	926.5	0.8656677973603735	18.70205351883308	15.734207590298002	4.574258327484131	0
1854	927.0	1.74997255999466	18.76852633752761	10.274490341867105	4.82869952917099	0
1855	927.5	1.4939065309066848	20.092746102971997	17.387033625072625	4.894255101680756	0
1856	928.0	4.1705523385139145	17.214329611448942	18.61417530774472	4.100163280963898	0
1857	928.5	2.688327396226441	20.209994704904975	19.317818268628624	4.947482347488403	0
1858	929.0	0.5103195274872405	17.470048965324345	16.6829899564419	4.818489253520966	0
1859	929.5	3.40284001789081	19.378078006446426	20.090192242957432	4.5361655950546265	0
1860	930.0	4.769541285097716	17.340314471749092	21.72131835725144	4.0178510546684265	0
1861	930.5	1.6197264962586644	19.69133496382838	11.743169546583534	5.079562067985535	0
1862	931.0	1.7793021001916713	17.429083684073113	15.045821641532324	4.435713887214661	0
1863	931.5	2.1654056409247744	18.57549198251257	14.675165796533928	4.799046218395233	0
1864	932.0	4.320291661835853	16.533189399279838	12.650840837960521	4.148003458976746	0
1865	932.5	2.873594001214599	18.733693905621863	12.878086342024694	4.571342170238495	0
1866	933.0	1.027946587368831	19.918349873977345	17.103420249833597	4.8127105832099915	0
1867	933.5	2.9325413206877045	18.421509318865592	15.056569720184415	4.531000554561615	0
1868	934.0	2.231601001205405	19.120614266840942	15.215661535701038	4.678330719470978	0
1869	934.5	1.903666996839405	18.857534074616325	15.12238738857104	4.560362696647644	0
1870	935.0	4.669948260497733	19.74172919722314	17.345421641680446	4.206284284591675	0
1871	935.5	3.80321136723353	19.458922106300644	13.461974515671846	4.634249210357666	0
1872	936.0	5.553846326717718	20.811609354060202	18.476953111959634	4.494051039218903	0
1873	936.5	5.404563763712218	19.181077020655263	12.614826232564926	4.379830956459045	0
1874	937.0	5.465551133575673	18.403804117848505	13.796628411086933	4.145824611186981	0
1875	937.5	6.555402176729302	18.98365306685239	16.244965104880038	3.997476100921631	0
1876	938.0	5.636069164939187	19.944585908196828	16.31190101267917	4.317998588085175	0
1877	938.5	1.6693455770946457	18.934723498841016	13.318109007512696	4.608725309371948	0
1878	939.0	3.798794144911966	17.365803719270378	16.365846776537918	4.244690835475922	0
1879	939.5	3.4596037254625003	18.911107505747765	16.391747959911385	4.630140662193298	0
1880	940.0	2.362438278220594	20.786766917141478	14.24138225565107	4.798863232135773	0
1881	940.5	1.5182792766013904	20.415432137207688	16.424370897371325	5.007653832435608	0
1882	941.0	1.3319058207989087	20.012944343029403	16.889557999080235	5.079793334007263	0
1883	941.5	4.140091316884735	18.508972342643588	19.86986807568894	4.351912140846252	0
1884	942.0	4.459401449073397	17.992516590002484	18.354441842039076	4.206409156322479	0
1885	942.5	2.2885872912547995	18.486664308969683	16.02069734958517	4.65417742729187	0
1886	943.0	3.033357628902422	19.125341971723383	15.223203787405916	4.80570524930954	0
1887	943.5	4.281126800298409	21.387671867644983	11.436300240708293	4.855164885520935	0
1888	944.0	2.949581908238571	18.124388215469406	14.709064281624904	4.446858167648315	0
1889	944.5	3.3469501874389778	19.286799070619036	16.73826234278368	4.570828974246979	0
1890	945.0	0.6526542329612823	19.044454333375842	11.45740032307103	5.195775628089905	0
1891	945.5	4.655036953343597	17.44720660007422	16.466536103324536	3.8719603419303894	0
1892	946.0	1.9589748967290177	18.949189685888573	11.126913416073442	4.892295300960541	0
1893	946.5	2.6955327201889645	16.97963990730994	14.44356767901564	4.356604218482971	0
1894	947.0	2.1491498162014864	15.991896995241202	17.51115024694385	4.2890313267707825	0
1895	947.5	3.2949172571272243	19.877501332869134	14.20622699716653	4.621081054210663	0
1896	948.0	1.9616370270503296	22.388281693592045	15.876987339026185	5.148113965988159	0
1897	948.5	0.6412932730443117	20.586582676435935	17.19951907558642	5.173778533935547	0
1898	949.0	3.6130291788102795	22.715104156973123	16.74051501574707	5.319632887840271	0
1899	949.5	4.065527224570616	23.127645047853914	20.758528475478062	5.304321050643921	0
1900	950.0	3.9940689123367576	21.519470282418716	19.877797355492003	4.768871068954468	0
1901	950.5	4.081902656806534	22.43558427571205	16.5565302833809	4.891611933708191	0
1902	951.0	2.260859173969152	21.63454115353883	19.20792331643467	5.1725852489471436	0
1903	951.5	1.901275133869575	21.942757386503548	15.302742908185204	5.276110768318176	0
1904	952.0	3.368180768704633	20.381763607042302	17.596803883054363	4.714994728565216	0
1905	952.5	0.9794986917741539	21.6091711813301	13.420742399546237	5.326059460639954	0
1906	953.0	2.0316931187056184	22.78113968450468	15.293038878708268	5.524481534957886	0
1907	953.5	0.9782084107839353	22.351846311456043	19.672075490558765	5.659201741218567	0
1908	954.0	1.240027074648964	20.68350277498327	20.307401495077805	5.329248309135437	0
1909	954.5	2.9390348402388042	20.610569599694852	16.483878338913684	4.9976447224617	0
1910	955.0	2.2242807307922874	20.33257824571651	16.34818044737306	4.920944273471832	0
1911	955.5	2.906624595818755	20.73039455750726	17.863572655327335	5.0714027881622314	0
1912	956.0	-0.9782614179712255	23.807473321394543	16.121566006439576	6.249886155128479	0
1913	956.5	-0.17615040661479497	22.98373129222919	17.348885064936788	5.750666856765747	0
1914	957.0	-0.4251202371937097	18.33850364950975	16.033362349460585	5.116703510284424	0
1915	957.5	1.1068177182956163	17.59969548677336	17.722410115468012	4.6332478523254395	0
1916	958.0	0.7559684740170951	21.641183931818563	20.675604461709252	5.453035831451416	0
1917	958.5	0.17754863771111218	20.789520915062678	13.242220752151454	5.458751320838928	0
1918	959.0	2.155559226207032	20.277841199377338	18.90477106195058	5.030496120452881	0
1919	959.5	0.020358742225084825	22.31577512018326	16.004117425003777	5.621394515037537	0
1920	960.0	-0.03831310840857327	20.941381858014452	16.267104617875905	5.423492789268494	0
1921	960.5	2.1213474899355447	19.865419405641408	18.544000833204823	5.195071697235107	0
1922	961.0	1.257017308949969	22.271832013637617	16.801864821022416	5.570302605628967	0
1923	961.5	2.25004936415408	22.271223884894503	19.71995253436421	5.204617977142334	0
1924	962.0	1.6466146255835383	22.53438573986545	15.040473771780094	5.50898551940918	0
1925	962.5	2.4602079416161757	24.07199762533245	17.610082959442202	5.654177665710449	0
1926	963.0	-2.0783262057289846	21.69606634503764	15.617331075864952	5.6450581550598145	0
1927	963.5	0.7912962774853156	21.433528682911234	20.03102075953612	5.496842861175537	0
1928	964.0	0.12293482284655965	20.73438645812141	16.212060657738487	5.6774210929870605	0
1929	964.5	0.7517574598199133	21.429342897589407	17.927025454587977	5.479437708854675	0
1930	965.0	-1.0482056445468402	18.32187043413611	17.446707360534706	5.255687236785889	0
1931	965.5	-1.010665250496828	20.221642979683335	18.965020824462506	5.392138361930847	0
1932	966.0	1.4223780807735977	16.812559727586752	21.924838024582574	4.829605221748352	0
1933	966.5	-1.625808277003074	19.62139699398935	18.612263628290815	5.818978548049927	0
1934	967.0	-2.0584052867345406	19.570021795434766	18.754110792564884	5.886786580085754	0
1935	967.5	0.04830071347348053	18.061492499248956	20.669052533966692	5.045480728149414	0
1936	968.0	1.6364852915650943	23.248414104284688	21.398835913843406	6.022284626960754	0
1937	968.5	3.638605727196193	20.83758621266986	26.462102102200124	5.363216400146484	0
1938	969.0	0.8606367247419939	22.526045591792627	20.868703573673468	5.690432786941528	0
1939	969.5	4.114015634197983	20.512021614725427	24.312357386241832	4.9553316831588745	0
1940	970.0	1.858080668785675	24.138344327849854	21.76714866976889	5.941063165664673	0
1941	970.5	2.2682345012250096	20.405361377756922	21.260821375814775	4.789917469024658	0
1942	971.0	1.1092803504307938	21.12596439813782	19.520451290478018	5.044139623641968	0
1943	971.5	-0.32983027421786915	22.670378002464602	14.525957281627775	5.496655702590942	0
1944	972.0	-2.1045462099285714	22.971899215228234	13.841440856322516	6.065503358840942	0
1945	972.5	-1.7542382138275343	22.942339832331438	15.06180394161675	5.922591686248779	0
1946	973.0	-2.3207216070466927	23.180682473953528	18.30908808978345	5.836060643196106	0
1947	973.5	1.0194391236344984	20.38294048131499	19.296901391255066	4.93537962436676	0
1948	974.0	1.5559299778203979	23.47400560411298	16.655286139479283	5.609707236289978	0
1949	974.5	-4.308437296108082	22.896841016830166	17.748174201680786	6.223898530006409	0
1950	975.0	-0.25843553530273766	20.41131416402495	18.12877691648067	5.181049704551697	0
1951	975.5	4.717132038001978	22.96689765245717	21.28724172921415	4.902479946613312	0
1952	976.0	0.23999208480611856	22.521083876835306	13.102928633487565	5.669525861740112	0
1953	976.5	1.1450822545574226	22.061342944926793	16.131642035980654	5.475034713745117	0
1954	977.0	-1.3643960692500627	24.00443372844766	9.849181411471351	6.3559889793396	0
1955	977.5	1.9154873324393975	20.99684520299829	19.920045367932765	5.256888270378113	0
1956	978.0	1.6846265146584756	19.92882333200442	17.832705579870417	5.347082018852234	0
1957	978.5	3.3988200763840553	23.986273619116176	16.842005314526045	5.672813653945923	0
1958	979.0	1.377337594497476	20.793158293411462	18.579781745633184	5.265496373176575	0
1959	979.5	-0.5829340583440512	22.792165249924096	17.165231531688924	6.223935484886169	0
1960	980.0	-1.5899258022762126	20.967657775180243	17.24578388344993	5.730623006820679	0
1961	980.5	2.7499378511046473	21.56177380616733	17.009923369151768	5.4679423570632935	0
1962	981.0	3.1046062891869894	20.711733678602464	18.45498284270739	4.8529040813446045	0
1963	981.5	3.6470096368193765	22.51051419328536	17.88337113389491	5.074257850646973	0
1964	982.0	-0.007923820460433717	24.19132604006701	15.071336683802222	6.099298000335693	0
1965	982.5	3.5639020952671103	23.402657189806977	15.484991354548821	5.729928612709045	0
1966	983.0	4.107548921834223	23.397567213383386	16.93722620097543	5.483598709106445	0
1967	983.5	3.507391073852773	22.29928387604767	20.693003201413838	5.52206814289093	0
1968	984.0	6.5819210785682	23.658292772288394	20.06092266947618	5.590580105781555	0
1969	984.5	0.43847134868173043	22.74634641044522	13.347787510142368	5.840628147125244	0
1970	985.0	2.4524718826598644	23.29883105777523	18.258544999264068	5.921978950500488	0
1971	985.5	0.8000737729378216	21.90997796925536	16.215927394015022	5.358061790466309	0
1972	986.0	0.9653312358827861	21.011647425093916	21.48298039215091	5.393192768096924	0
1973	986.5	0.20512047128661948	21.235241899196755	18.177718314532004	5.185518860816956	0
1974	987.0	0.6612324508912764	19.41738040634472	19.81037015406387	4.798926413059235	0
1975	987.5	-1.0923341235353519	21.581849309932245	16.434893420819385	5.464102029800415	0
1976	988.0	-4.02249725267643	22.991341003067753	11.537720431539453	6.138869524002075	0
1977	988.5	-2.6417518859690574	22.27766289780336	9.647979643564101	6.095876693725586	0
1978	989.0	-0.11821600512726604	23.677444363526426	13.488472515979174	5.791206359863281	0
1979	989.5	0.9176259008601448	22.739076806021924	13.546649421990965	5.496672987937927	0
1980	990.0	2.8363304146525934	23.349918069246623	16.25090284009875	5.241119861602783	0
1981	990.5	0.39660325834549326	22.77629277468878	16.878628572312405	5.735152959823608	0
1982	991.0	2.8918873053760876	23.461785925405856	15.044715336387917	5.381743311882019	0
1983	991.5	2.529682019006401	24.932457196245533	11.628176178269994	5.916828513145447	0
1984	992.0	4.424640804671924	22.396175220911346	17.202524862889494	5.042473673820496	0
1985	992.5	3.225144188261197	23.703307872618062	16.821900868358476	5.393651127815247	0
1986	993.0	3.344110620662775	21.652791201836834	17.21890140069429	5.073694586753845	0
1987	993.5	3.9803661177786864	21.207860073677857	14.204531880308878	4.845641851425171	0
1988	994.0	3.0980889817612365	20.58228695367159	17.23047624769423	5.1915669441223145	0
1989	994.5	4.780468652648068	20.291836956354686	14.351866902007668	5.174162983894348	0
1990	995.0	4.501786976355049	20.10855014958906	20.29746898562677	4.8561155796051025	0
1991	995.5	0.5366137290427275	20.623414998124197	12.307097829103562	5.22371768951416	0
1992	996.0	-1.1336096706533567	21.412869422129713	17.565355532693946	5.650150179862976	0
1993	996.5	3.9910303838311165	20.317032885878277	20.606509269370743	4.7703298926353455	0
1994	997.0	2.930149236122986	22.059679296683292	21.659580453815323	5.189921855926514	0
1995	997.5	6.154663843091413	18.51248353585482	22.63149902855091	4.505538642406464	0
1996	998.0	5.376836879946694	20.356197081048357	20.29781816246431	4.686712324619293	0
1997	998.5	3.897354204783568	20.910098242601805	16.946122036423414	4.985848069190979	0
1998	999.0	4.37512389098427	20.32801342367635	18.826127485823665	4.530872702598572	0
[truncated: 22,011 more rows]
