# Supplementary material for: Structural details of a Class B GPCR-arrestin complex revealed by genetically encoded crosslinkers in living cells
Source: Nat Commun. 2023 Mar 1;14:1151. doi: 10.1038/s41467-023-36797-2 (PMC9977954; doi:10.1038/s41467-023-36797-2)
Supplement: Supplementary file 12 — Source Data [file 41467_2023_36797_MOESM12_ESM.xlsx]

## Sheet: Supplementary Fig. 2a
	1:2000 anti-HA

## Sheet: Supplementary Fig. 3
	3a
	1:2000 anti-HA
	3b
	1:2000 anti-HA

## Sheet: Supplementary Fig. 4
	4c
	1:2000 anti-HA

## Sheet: Supplementary Fig. 5
		cAMP
		PTH1R_wt
	PTH(1-34) [M]	E1				E2				E3				E4
	1e-06	103.14	93.34	101.22	86.44	93.01	89.95	97.57	102.53	88.09	95.78	88.45	87.36	87.72	88.78	85.55	82.94
	1e-07	84.25	93.37	83.93	83.41	85.75	83.81	77.34	72.18	77.47	88.74	88.02	73.66	68.24	71.79	75.2	73.99
	1e-08	46.15	52.72	46.72	49.61	41.28	40.81	39.89	42.31	56.47	57.92	58.63	57.9	45.81	42.61	41.02	39.74
	1e-09	16.27	17.53	14.99	14.69	12.74	9.62	9.9	10.2	36.6	36.45	38.1	37.8	26.07	24.28	22.83	26.09
	1e-10	4.45	4.32	3.72	3.76	2.38	2.78	2.41	3.01	18.77	21.06	21.12	19.06	8.98	8.47	8.78	9.1
	1e-11	0.01	0.27	0.35	-0.01	0.25	0.36	0.13	-0.04	5.73	5.85	5.53	5.51	2.61	2.4	2.37	2.42
	1e-12	-0.68	-0.62	-0.59	-0.71	0.29	-0.44	0.27	-0.44	4.23	4.18	4.14	4.34	1.84	1.64	1.81	1.69
		PTH1R_C217S
	PTH(1-34) [M]	E1				E2				E3				E4
	1e-06	81.21	85.59	90.2	85.44	78.73	90.66	91.47	70.37	66.55	74.9	81.28	86.65	73.63	84.43	88.7	77.11
	1e-07	61.82	63.94	67.14	62.56	55.09	58	57.3	53.81	54.5	60.5	67.04	66.92	58.93	61.96	61.08	61.65
	1e-08	30.11	32.97	31.7	30.89	24.64	26.23	26.63	25	37.44	36.95	37.9	40.91	35.46	35.39	35.49	35.22
	1e-09	12.99	12.7	13.84	13.74	8.31	9.56	7.06	7.87	24.9	26.64	28.01	27.8	17.43	18.89	18.28	19.09
	1e-10	3.51	3.45	3.39	3.64	2.57	2.36	2.02	1.87	10.09	11.44	11.7	11.63	6	5.55	5.75	5.64
	1e-11	0.68	0.61	0.6	0.62	0.9	0.67	0.49	0.47	4.51	4.37	4.32	4.21	2.19	2.05	2.03	1.93
	1e-12	0.4	0.52	0.36	0.3	0.37	0.35	0.39	0.34	3.83	3.87	3.95	3.84	1.91	1.83	1.83	1.9
		PTH1R_C397S
	PTH(1-34) [M]	E1				E2				E3				E4
	1e-06	95.9	109.36	106.88	106.87	90.9	98.38	94.87	99.12	86.06	95.87	105.01	93.9	90.96	94.01	90.82	93.11
	1e-07	88.83	105.29	99.3	104.74	76.32	86.88	84.55	87.54	97.03	97.03	97.28	95.82	83.78	90.18	86.14	84.65
	1e-08	50.91	64.2	54.95	59.72	36.43	37	40.51	41.02	83.94	72.38	78.43	77.24	52.27	59.17	51.13	54.38
	1e-09	28.46	30.26	30.26	28.75	11.79	13.17	9.83	11.68	43.21	46.52	45.99	41.2	31.21	30.41	29.62	27.39
	1e-10	10.8	10.42	8.12	8.2	2.01	2.28	2	1.95	23	21.56	22.11	21.86	11.75	11.23	10.79	11.02
	1e-11	1.1	1.09	0.98	1.1	-0.61	-0.62	-0.78	-0.45	3.69	3.49	3.35	3.62	2.36	1.88	2.32	2.21
	1e-12	0.14	-0.04	-0.05	0.11	-1	-0.98	-0.96	-1.07	1.4	1.43	1.53	1.45	0.96	0.93	0.95	0.93
		PTH1R_C460S
	PTH(1-34) [M]	E1				E2				E3				E4
	1e-06	118.37	101.14	85.46	94.8	101.72	84.51	91.88	100.43	85.41	88.2	111.3	89.9	98.37	76.97	92.01	93.52
	1e-07	84.07	80.4	76.37	79.62	78.63	66.35	81.29	83.22	86.7	89.14	105.51	84.86	75.9	66.48	71.69	77.86
	1e-08	55.14	49.41	48.79	49.29	44.05	40.18	43.9	45.61	57.51	55.77	66.95	61.1	59.62	45.05	51.97	53.11
	1e-09	16.15	17.86	16.34	16.45	12.99	9.87	14.19	15.29	35.3	34.65	39.92	37.37	28.82	23.4	29.81	28.02
	1e-10	4.53	4.23	4.47	4.55	3.84	2.39	3.15	3.39	10.96	9.48	13	10.97	11.54	9.12	10.84	9.83
	1e-11	1.27	1.08	1.17	1.21	0.86	0.64	0.68	0.72	2.99	2.56	2.83	2.72	3.68	3.52	3.61	3.51
	1e-12	0.96	0.94	0.82	0.91	0.42	0.4	0.4	0.51	2.03	2.02	2.02	2.12	2.96	2.87	2.99	2.96
		PTH1R_C462S
	PTH(1-34) [M]	E1				E2				E3				E4
	1e-06	107.89	90.24	100.93	101.12	93.64	100.55	100.37	90.45	89.23	86.78	89.78	94.34	92.37	89.25	94.13	87.7
	1e-07	87.22	95.73	83.7	71.69	80.88	78.8	81.72	64.48	82.77	79.51	86.56	87.96	77.65	79.3	86.28	68.32
	1e-08	50.41	47.14	50.4	39.98	26.51	27.6	27.43	20.44	45.66	45.19	49.55	47.33	43	42.51	49.49	36.42
	1e-09	26.6	25.33	27.55	24.01	6.16	6.43	6.96	4.73	28.31	28.9	29.28	30.26	20.03	20.85	22.75	17.14
	1e-10	8.59	8.62	8.17	10.58	0.97	0.6	0.95	0.2	8.52	8.34	8.78	9.78	5.57	6.64	5.66	7.72
	1e-11	0.45	0.27	0.69	0.33	-1	-0.86	-0.61	-0.65	1.74	1.61	1.73	1.75	0.56	0.76	0.8	1.29
	1e-12	-0.33	-0.31	-0.46	-0.49	-0.98	-0.94	-0.91	-0.84	1.38	1.25	1.28	1.17	0.29	0.12	-0.07	0.12
		BRET
		PTH1R_wt
	PTH(1-34) [M]	E1				E2				E3
	1e-06	106.597	105.156	92.1383	90.1756	90.1391	96.8519	92.7656	98.6676	91.2524	101.838	89.623	82.4542
	1e-07	102.351	90.6371	86.456	96.8413	104.812	94.2072	96.929	96.1978	100.13	97.8735	96.1855	100.433
	1e-08	70.4447	61.2562	59.8449	72.5026	65.9771	56.3342	55.5327	55.3588	83.2644	91.5513	87.9442	84.006
	1e-09	6.84776	8.27052	10.5294	8.57403	11.6432	0.0365836	10.0194	5.78565	11.9402	0.33503	3.68964	10.8278
	1e-10	8.58247	-7.39718	-1.69513	0.566151	0.961151	3.0089	-7.5282	-1.33988	2.55476	1.91935	0.0020758	9.47915
	1e-11	9.04854	2.67532	4.13278	-2.89876	0.175277	2.07873	4.05346	1.95084	-3.05526	4.85772	11.3796	1.15857
	1e-12	0.880961	5.1445	-2.76186	6.25379	-4.88596	6.34006	8.08555	7.23714	4.76508	-1.95552	8.40362	6.28664
		PTH1R_C217S
	PTH(1-34) [M]	E1				E2				E3
	1e-06	120.503	121.721	112.362	116.034	109.276	110.403	108.762	124.431	101.064	111.12	105.899	105.851
	1e-07	115.456	109.21	107.353	100.195	105.608	113.737	106.85	115.066	99.9232	103.568	90.8303	95.2788
	1e-08	75.0472	74.3305	64.0993	68.5419	72.9745	67.5751	62.4816	63.6537	83.0517	82.6012	72.7657	80.358
	1e-09	7.03597	6.10505	10.9833	6.67019	11.631	3.909	10.7759	3.43359	11.7473	14.4058	8.7504	11.3911
	1e-10	8.70335	10.9668	6.29273	8.87817	1.89062	0.540888	3.62737	-0.832578	7.61486	-3.22158	10.8466	0.0588283
	1e-11	9.4057	7.70142	6.93871	2.01305	-0.825322	9.75664	5.24457	2.93018	0.759472	6.51283	1.17783	0.802002
	1e-12	10.8073	3.28651	8.74399	6.63497	3.01491	8.96111	1.63387	-1.85105	-0.654829	-4.38116	2.81098	-0.473515
		PTH1R_C397S
	PTH(1-34) [M]	E1				E2				E3
	1e-06	110.098	115.484	106.235	91.8825	105.596	84.4638	95.9324	102.874	109.023	83.5768	121.839	110.75
	1e-07	101.756	102.154	97.8379	99.2598	86.1229	89.4151	89.8235	79.5513	120.724	99.1249	88.8866	92.2392
	1e-08	70.7857	60.9026	67.7799	62.1683	36.8821	31.6496	27.5641	32.2156	82.4116	79.8982	70.6968	85.5358
	1e-09	11.7381	4.31209	9.42636	3.9219	9.83861	10.2988	2.61069	-3.43372	9.07068	10.5746	20.1033	14.2749
	1e-10	10.1653	-1.58938	5.89334	1.08047	-1.68551	-2.40416	-4.43938	3.12205	4.31141	0.0334128	-1.12853	-3.08016
	1e-11	-2.96781	-1.24447	6.0989	2.38237	-4.93401	-1.51313	0.229972	1.97813	11.7403	10.93	0.330948	4.47948
	1e-12	3.92316	0.390885	1.45575	7.43109	-3.5574	3.22109	1.05711	9.74523	-2.54396	4.02781	7.03655	10.8991
		PTH1R_C460S
	PTH(1-34) [M]	E1				E2				E3
	1e-06	103.575	103.145	105.219	105.38	76.7085	86.2169	79.759	100.872	105.358	83.1867	107.399	110.902
	1e-07	105.159	91.1767	90.081	106.46	82.149	73.0017	86.826	86.3899	100.942	87.8124	112.573	93.9177
	1e-08	94.3541	65.0521	88.0334	78.871	44.0007	27.2283	35.6575	50.5798	83.1039	73.4176	105.901	85.2508
	1e-09	24.3178	18.2094	10.2663	12.749	-0.1338	0.601402	6.25102	3.5398	30.8928	10.1341	26.4835	31.8842
	1e-10	12.3318	1.48198	6.67694	-3.56873	5.21397	-2.89863	-2.04576	-2.95264	13.1255	18.8862	11.8656	22.3118
	1e-11	6.40062	9.49339	0.381166	4.471	6.34405	3.58667	-10.738	-6.02433	-1.47786	8.82952	-2.87406	4.28675
	1e-12	6.84621	7.61371	0.527013	-1.89002	-0.766718	2.19052	6.57279	-1.44189	0.626083	10.2849	7.72861	8.69186
		PTH1R_C462S
	PTH(1-34) [M]	E1				E2				E3
	1e-06	98.4676	108.216	118.896	109.563	81.4955	90.2752	80.6278	77.9537	98.8588	92.7666	95.982	75.758
	1e-07	104.218	88.4808	92.2843	108.724	83.4765	75.2787	86.8902	73.893	111.532	123.316	87.4385	91.4276
	1e-08	81.0719	66.6987	71.3008	72.4064	28.6367	37.1577	18.4272	31.2958	70.9094	90.6244	75.7971	64.1423
	1e-09	5.42274	11.049	18.071	4.55548	1.47482	-4.10518	14.5419	-1.70457	26.38	6.69152	3.36555	9.50067
	1e-10	4.04913	10.5713	8.56262	7.76725	0.163955	-0.473569	-5.25651	-1.3574	5.30607	-7.9002	12.2719	-2.9635
	1e-11	5.01963	8.96044	5.30773	0.520184	-4.18577	-0.404206	-7.3006	-2.23371	0.644043	17.9122	10.3538	9.11713
	1e-12	1.86183	8.36635	14.5737	8.07426	-3.33613	5.338	4.54858	-4.52599	-0.852037	-6.96442	3.99119	4.61241

## Sheet: Supplementary Fig. 6
	1:2000 anti-HA

## Sheet: Supplementary Fig. 8
	1:2000 anti-HA
	1:2000 anti-PTH1R

## Sheet: Supplementary Fig. 10
	PTH1R(1-593)/wt-Nluc + VE-arr2
PTH(1-34) [M]	E1				E2				E3				E4				E5				E6				E7				E8				E9				E10				E11				E12
1e-12	-3.82893	-1.27756	-0.0567391	1.9262																									1.99537	2.68575	5.06664	2.02523	1.2514	3.31008	0.0715555	1.17137
1e-11	1.01298	2.71763	-2.94922	8.15748	4.50076	4.94482	-1.3073	7.24276	4.8018	6.24762	7.78597	5.47204	7.09594	-1.69157	3.80218	3.22336	2.90535	0.846912	2.55696	0.705	1.02338	3.73989	-0.997542	-1.24675	3.58604	2.63742	-0.595349	3.80806	2.18119	2.37696	-3.29628	2.02579	1.66839	-1.21206	2.62116	7.13584	2.78416	5.2229	0.969885	0.74616	0.739826	13.1009	-0.827653	-0.898956	8.54056	8.03518	0.235079	-4.00702
1e-10	-2.46638	0.102679	1.93019	17.6867	11.9687	5.53969	7.4629	2.76456	3.23303	5.40479	2.84615	10.2874	9.26135	3.77195	1.3188	-0.720774	4.25807	3.65695	2.86498	3.65526	-1.44064	0.678159	-0.321267	3.344	-1.62652	0.999601	4.52384	1.73326	3.61464	5.94285	3.30745	5.36134	11.0838	5.35089	-1.17789	-1.62032	0.572099	2.47424	1.57701	4.86749	-5.55569	5.42253	4.64612	1.19765	12.3431	2.18256	-0.136771	3.69353
1e-09	10.2148	13.2246	11.0649	18.9458	12.4983	-3.52494	12.2459	13.9146	9.38571	8.14999	9.57438	11.1662	17.612	11.9796	11.4431	14.204	22.024	16.2934	20.2414	18.1872	2.15931	1.168	9.81682	7.66378	26.1897	19.867	20.8574	19.095	44.0251	43.3633	46.8608	46.8025	19.5161	11.4264	13.895	17.9211	3.80394	2.91399	10.6784	8.74556	1.85515	12.4644	5.73658	-2.74146	12.2235	19.4917	19.0635	24.4826
3.16227e-09					39.4842	34.0219	37.0615	27.2694					38.1279	47.2939	39.9191	39.3301	46.9285	42.5142	45.7851	48.2965	14.8266	13.9807	11.0096	31.4746	52.4939	58.3461	58.4367	62.8571									15.176	14.4165	11.7493	30.1216	21.5012	22.4845	19.2809	18.2934	62.7368	58.8744	53.5189	66.0392
1e-08	79.7275	68.445	74.397	77.8558	76.822	80.1313	85.055	111.267	93.9099	93.5738	90.1523	95.8658	83.4615	78.0969	79.6082	68.2645	85.5924	77.6506	76.5825	81.9625	53.933	47.7238	64.8422	55.5616	60.8838	75.4303	79.4637	65.1906	93.6778	100.606	92.4499	98.6817	96.8006	86.5622	79.2318	73.0821	50.2836	44.7093	60.0773	51.7457	39.2895	64.4082	34.6028	44.9806	87.9094	71.9328	89.3216	82.7281
1e-07	83.4051	101.971	84.3341	78.4379	62.7339	95.2713	95.4266	115.025	94.0834	93.9099	93.5738	90.1523	103.196	97.3545	100.292	90.9547	99.4179	91.9525	91.5242	96.2142	99.2621	103	98.1772	100.295	97.4062	94.8287	93.3027	94.4863	90.5203	102.2	87.2808	105.719	103.385	82.4844	82.5968	93.0787	90.9777	94.3329	90.0037	91.9053	92.3293	93.4726	95.818	96.8783	108.111	94.6355	97.9261	77.5261
1e-06	103.359	105.6	98.9352	113.822	91.8887	98.7142	91.8168	102.15	97.5215	94.0834	93.9099	93.5738	108.155	90.4646	93.8636	88.0744	112.604	88.3286	95.4741	98.6225	86.2707	116.005	104.442	110.219	98.2508	111.641	103.623	101.028	99.8485	92.1223	88.127	108.872	104.793	103.141	102.885	94.5833	79.3147	106.008	95.6278	100.814		100.691	93.9974	98.765	108.31	98.2708	110.034	81.1466
	PTH1R(1-569)/del24-Nluc + VE-arr2
PTH(1-34) [M]	E1				E2				E3				E4				E5
1e-12	5.54812	7.84896	-3.13924	7.01237
1e-11	9.73993	4.76474	-4.00324	1.51044	4.89915	-2.23003	-2.10986	-5.49848	5.62708	1.92714	5.31775	5.86976	6.6972	6.99135	8.33552	11.2014	1.43636	0.0706087	-1.6275	-0.613542
1e-10	6.19899	-3.48458	11.0184	1.71419	5.93538	1.79656	-9.73796	-16.4515	6.25726	3.76199	4.97568	3.15148	2.85772	2.10036	7.35465	0.782946	-0.459774	1.20384	0.132146	1.35472
1e-09	33.1275	24.9809	23.0536	10.3297	10.909	13.1243	8.12358	15.7787	12.9975	8.17107	9.71484	5.5549	19.3612	12.8796	16.9674	20.4621	16.2003	21.2658	20.8315	20.3381
3.16227e-09					59.3292	53.2311	40.3336	66.9638	39.9413	31.2171	33.4548	30.3814	42.6866	40.6807	48.3908	47.132	52.8991	50.5326	69.4334	70.5813
1e-08	100.565	116.919	99.0572	80.9189	127.715	112.273	123.143	130.018	84.9051	88.9427	77.5968	70.3373	94.344	87.552	97.8529	103.324	98.6236	88.1915	90.0557	96.0482
1e-07	116.54	93.7958	92.0617	122.66	136.995	122.953	129.844	129.252	105.315	109.966	107.279	94.7431	111.361	111.462	108.214	123.739	103.186	117.817	119.076	119.105
1e-06	121.628	110.387	111.859	104.856	130.047	151.943	152.255	167.21	107.958	108.041	106.873	103.76	115.205	125.494	118.746	126.049	104.73	115.313	116.301	122.857
	PTH1R(1-557)/del36-Nluc + VE-arr2
PTH(1-34) [M]	E1				E2				E3				E4				E5				E6
1e-12													4.75246	-1.39286	-0.448538	5.10701
1e-11	7.5258	-2.10867	6.15197	2.198	7.16589	2.81219	8.45704	9.63952	6.63217	-5.08562	-13.4141	-3.93137	-0.323559	-5.01324	2.68952	0.00612245	8.38827	4.43751	9.55993	10.633	5.00241	8.30185	9.70122	15.8018
1e-10	7.56809	13.8337	6.20117	5.87479	4.94035	7.50474	6.71519	-1.93567	5.90894	6.90232	8.20214	-4.5824	-1.07202	7.81543	9.60877	19.9977	6.36871	8.69576	7.97929	0.129063	50.7652	63.5073	13.872	-3.64098
1e-09	59.2538	62.893	51.0297	37.9154	18.3298	15.4604	14.0856	18.2148	52.905	39.7464	55.9282	40.2161	79.9057	79.0914	100.731	91.6784	18.519	15.9151	14.6675	18.4146	29.2639	35.1431	-0.227179	27.108
3.16227e-09	99.5534	93.6585	89.5701	81.7322	39.8237	23.242	36.0235	21.1226	83.6677	55.6142	67.781	88.7825					38.0236	22.9765	34.5751	21.0533	26.1527	53.9499	53.6081	60.1462
1e-08	109.648	102.574	104.874	103.095	62.7521	95.3771	87.7577	89.8267	71.5921	70.7473	78.0549	92.1918	127.996	121.037	129.154	132.973	58.83	88.4356	81.5213	83.3988	82.3426	89.9685	93.4693	42.2959
1e-07	125.341	113.746	124.454	111.497	102.729	110.081	108.808	99.6306	118.696	116.286	107.912	109.29	134.665	144.364	130.815	165.823	95.1071	101.779	100.623	92.2954	103.774	95.6536	106.653	106.628
1e-06	142.751	134.6	126.612	132.972	103.598	107.747	114.474	95.8945	89.816	98.843	87.6861	106.073	141.298	157.644	166.112	143.138	95.8954	99.6609	105.765	88.905	84.8303	89.5168	116.835	117.114
	PTH1R(1-545)/del48-Nluc + VE-arr2
PTH(1-34) [M]	E1				E2				E3				E4				E5
1e-12	1.13372	0.80821	-0.949206	-11.1647
1e-11	-12.7134	-4.46118	9.37762	6.28414	-0.674843	-3.83556	-5.893	14.8604	3.37761	2.47279	8.13406	6.246	5.32899	5.30675	4.19092	3.82052	4.58009	-2.71165	-0.364406	0.548957
1e-10	-2.10209	-4.0099	-0.68498	-2.17794	8.71515	-1.86475	32.1512	-2.6106	4.147	4.27371	3.7263	3.57657	9.38586	3.8395	4.15253	3.35406	4.00207	0.609392	-2.10436	8.21853
1e-09	14.9592	10.6589	-0.126025	15.8426	23.2351	12.3436	15.066	16.0113	13.2803	10.4179	5.05731	16.3512	22.4371	20.3976	17.9341	15.6004	31.3371	31.6282	31.0325	57.05
3.16227e-09					58.7757	63.656	76.5186	76.6356	31.6255	31.453	35.9246	37.4957	64.2403	8.0497	59.3196	54.3992	88.7967	86.1091	83.3144	89.9686
1e-08	89.19	84.7146	70.9772	102.294	145.34	129.568	141.163	130.167	75.666	74.6786	80.1613	82.092	107.755	113.169	98.2079	98.7392	110.339	115.294	107.693	102.082
1e-07	91.2678	73.8082	93.6601	111.358	160.543	147.41	146.121	152.679	112.78	109.798	119.677	111.667	121.577	121.412	131.732	113.184	123.729	118.772	126.931	119.692
1e-06	62.7265	105.285	95.9478	130.587	126.673	155.273	152.745	166.01	115.69	121.883	118.804	118.076	123.269		143.189	137.361	129.089	122.341	117.714	122.826
	PTH1R(1-533)/del60-Nluc + VE-arr2
PTH(1-34) [M]	E1				E2				E3				E4				E5				E6
1e-12					-6.79294	-2.33941	-7.61016	-0.920669	0.0144548	-3.33023	-2.63645	-0.401287
1e-11	6.68784	6.04546	-1.05727	-5.6591	-3.85642	-2.19763	-2.01872	-6.42583	0.16971	-3.08254	-0.535991	-2.27072	7.95447	7.37154	0.926168	-3.24976	1.95179	0.12079	6.56361	1.64019	0.796009	0.685918	3.31911	4.08925
1e-10	4.41564	1.55581	6.7854	0.505484	-3.65348	-5.1388	-0.867587	2.92404	2.82719	0.637019	3.54141	9.27184	5.89256	3.29741	8.043	2.34429	-6.33822	6.2029	1.76043	-1.33949	8.1264	-3.09383	1.01029	7.5313
1e-09	5.72587	8.27182	-2.07789	16.662	47.6654	42.4952	38.1047	35.657	31.9427	27.9516	28.5615	41.3364	7.08153	9.39185	9.82589e-06	17.0055	14.4219	9.05305	8.99393	28.0541	34.9351	43.4681	40.3313	34.5828
3.16227e-09	31.2349	35.5899	21.4849	24.5994									30.2297	34.1816	21.382	24.2083	29.8883	29.602	34.7216	59.7046	114.654	101.014	120.707	90.4793
1e-08	137.275	162.202	162.612	156.941	170.342	155.17	193.646	221.21	157.857	178.744	172.456	199.766	126.456	149.076	149.448	144.302	121.612	90.5703	59.7711	108.318	164.13	164.899	129.692	149.871
1e-07	177.707	178.775	188.901	185.037	192.031	182.478	213.227	245.293	202.396	201.951	215.045	215.363	163.146	164.115	173.304	169.798	150.022	142.985	156.54	142.968	177.815	208.446	191.317	212.138
1e-06	195.719	188.243	179.15	179.179	235.955	210.985	242.047	233.975	187.824	204.958	210.099	235.259	179.491	172.707	164.455	164.481	174.923	173.578	143.597	155.603	195.616	187.547	193.187	194.162
	PTH1R(1-521)/del72-Nluc + VE-arr2
PTH(1-34) [M]	E1				E2				E3				E4				E5				E6				E7
1e-12	8.97517	-2.36785	0.852246	-1.29199
1e-11	12.7668	5.08998	4.28888	1.43205	8.90503	6.53759	8.54145	8.24857	4.29564	7.39024	4.67525	-1.9319	-2.33476	7.18963	-2.09147	-2.38454	0.626011	7.79744	-1.96223	3.63241	2.45366	8.96137	0.10496	5.18182	2.2681	9.33334	-0.281819	5.22998
1e-10	7.8478	9.34255	3.51363	-2.46701	10.8334	9.14313	5.48671	6.21279	3.62975	7.9585	-1.28804	0.726949	-2.22357	1.77239	6.84643	2.80051	2.93765	6.98204	7.57906	2.8062	4.55136	8.22144	8.76321	4.43207	4.54551	8.53001	9.1182	4.41601
1e-09	12.5082	12.5467	9.11269	17.7109	20.8322	18.9826	16.9094	19.7573	25.2361	27.9568	37.2453	25.9482	35.127	25.3292	30.214	28.7031	15.0918	10.2836	13.3084	12.1062	15.5806	11.2174	13.9623	12.8713	16.5197	11.7827	14.7627	13.5783
3.16227e-09					49.9092	41.3695	40.5782	36.6264	80.6573	79.6868	84.7207	71.9012	88.4692	95.8609	97.717	105.726	56.6088	20.7684	33.8207	35.6813	53.2552	20.7319	32.5762	34.2646	57.4219	22.1123	34.9713	36.8043
1e-08	81.4486	80.538	81.7134	93.4525	116.555	112.335	107.269	109.251	151.798	138.105	150.067	135.056	158.986	188.401	170.691	165.26	107.205	124.462	132.086	76.3835	99.1685	114.828	121.747	71.1998	107.269	124.27	131.781	76.9039
1e-07	102.572	107.933	110.731	116.619	173.235	164.783	152.797	155.632	188.416	175.289	174.441	179.854	199.952	190.241	193.399	197.617	173.414	168.306	181.522	188.815	159.251	154.615	166.608	173.226	172.498	167.465	180.486	187.671
1e-06	123.483	115.667	118.862	125.399	175.443	165.847	160.54	154.81	193.3	173.036	185.843	177.794	183.377	188.365	201.408	207.993	193.326	210.456	208.968	200.285	177.319	192.863	191.513	183.634	192.115	208.991	207.525	198.971
	PTH1R(1-509)/del84-Nluc + VE-arr2
PTH(1-34) [M]	E1				E2				E3				E4				E5				E6				E7
1e-12													13.1326	6.12595	0.388216	5.62217
1e-11	0.0708401	-7.85325	-4.23668	-3.20574	-3.03162	-8.54946	9.73882	5.38619	7.22817	15.8325	5.19259	3.74534	13.7008	8.68934	10.0422	17.1158	-0.865454	-5.87262	10.7231	6.77329	2.60915	1.56117	6.3762		6.04737	-1.38206	-1.85748	-2.74835
1e-10	5.94996	4.71507	8.59503	1.62173	-0.752753	13.9259	2.6771	11.7351	20.3591	16.7072	10.0135	19.6803	41.3609	39.7972	30.5987	25.7775	1.2025	14.5227	4.31492	12.5346	3.19047	-3.14266	2.06366		14.7955	10.1103	9.78136	7.08462
1e-09	76.3455	64.5697	69.6371	59.5742	19.8313	10.3445	20.6289	9.73367	94.6874	97.1162	100.924	87.7575	193.573	185.741	193.617	172.628	19.8815	11.2727	20.6053	10.7184	-2.03453	12.6705	24.8159		67.3548	81.492	74.5295	67.975
3.16227e-09	140.197	122.435	123.615	135.531	55.1793	75.3214	50.0324	39.8108	166.799	148.647	165.778	153.541					51.958	70.236	47.2875	38.0119	16.9361	11.8476	26.868		143.757	153.646	143.113	124.38
1e-08	147.437	161.481	159.935	162.82	109.714	145.937	122.772	128.941	192.052	186.533	183.902	167.997	239.622	246.695	235.938	237.898	101.446	134.316	113.295	118.893	43.7497	78.8828	95.2458		184.151	202.76	202.053	198.776
1e-07	171.055	178.035	164.802	158.206	190.442	183.853	208.775	207.543	214.09	207.563	195.376	180.709	256.902	231.077	259.06	274.565	174.702	168.723	191.339	190.221	165.452	189.453	206.32		227.279	211.644	218.024	215.7
1e-06	165.02	174.52	167.566	179.683	221.793	215.764	216.617	216.839	196.925	207.129	219.352	195.676	250.913	244.907	271.428	254.628	203.151	197.681	198.455	198.656	213.658	184.313	207.411		221.657	239.798	225.876	206.439
	PTH1R(1-497)/del96-Nluc + VE-arr2
PTH(1-34) [M]	E1				E2				E3				E4
1e-12	19.7392	4.17761	0.325811
1e-11	-2.7999	7.12407	3.93064		-3.31924	7.89192	14.2102	-6.58865	5.02115	7.23014	1.20323	0.0712501	7.60022	4.3151	7.1615	-1.05072
1e-10	-3.69362	-0.834049	0.436157		8.03297	3.45981	4.67677	0.907996	8.71935	5.77541	6.77971	-2.15613	7.70451	6.4002	3.10004	0.976437
1e-09	11.3632	21.3968	13.3634		10.8296	-2.01952	6.35263	16.3978	13.5	9.0187	9.94282	12.7459	15.3154	10.5183	8.77315	11.4989
3.16227e-09					30.7736	27.761	48.5823	16.9647	19.5073	19.1345	22.8788	25.5458	21.0306	17.157	16.7811	12.7743
1e-08	28.3405	28.9441	10.9991		26.9454	35.7566	41.2403	52.7662	33.3418	32.6422	28.0715	32.0778	27.7798	26.0321	31.4492	26.6435
1e-07	37.9596	42.1608	27.2949		43.1497	51.3166	40.1049	56.8254	38.0935	32.5126	29.1495	26.5721	38.376	30.6744	36.0459	37.0118
1e-06	21.0394	46.2177	40.6396		44.7793	45.2822	27.9594	49.348	26.0879	35.9809	34.4936	33.0581	36.1117	30.8838	37.2865	31.5487
